# Supplementary material for: Human colon cancer profiles show differential microRNA expression depending on mismatch repair status and are characteristic of undifferentiated proliferative states
Source: BMC Cancer. 2009 Nov 18;9:401. doi: 10.1186/1471-2407-9-401 (PMC2787532; doi:10.1186/1471-2407-9-401)
Supplement: Additional file 1 — qRT-PCR primer sequences. Sequences used for qRT-PCR of miRNA levels. [file 1471-2407-9-401-S1.XLS]

## Sheet: Sheet1
Additional File 1
qRT-PCR Primers
miRNA	Primer Sequence
miR-31	GGAGGCAAGATGCTGGCATAGCT
miR-135b	GGGGTATGGCTTTTCATTCCTATGTG
miR-552	GGGAACAGGTGACTGGTTAGACAA
miR-592	GGGTTGTGTCAATATGCGATGATGT
miR-503	AGCAGCGGGAACAGTTCTGC
miR-1	GGGGGGAATGTAAAGAAGTATGTAT
miR-622	GACAGTCTGCTGAGGTTGGAGC
miR-10b	GGCCCTGTAGAACCGAATTTGTG
miR-147	GGGTGTGTGGAAATGCTTCTGC
miR-33b	GGGTGCATTGCTGTTGCATTGC
miR-143	GGGGAGATGAAGCACTGTAGCTC
miR-21	GGGGGTAGCTTATCAGACTGATGTTG
