# Supplementary material for: Human colon cancer profiles show differential microRNA expression depending on mismatch repair status and are characteristic of undifferentiated proliferative states
Source: BMC Cancer. 2009 Nov 18;9:401. doi: 10.1186/1471-2407-9-401 (PMC2787532; doi:10.1186/1471-2407-9-401)
Supplement: Additional file 2 — Tissue clinical data. Additional clinical data shown in Table 1 broken down by tumor id. [file 1471-2407-9-401-S2.XLS]

## Sheet: Sheet1
Additional File 2
Clinical Data Table
Sample ID	Male	Tissue type
X120A	Female	normal colon
X132A	Female	normal colon
X171A	Male	normal colon
X185A	Female	normal colon
X199A	Female	normal colon
X243A	Female	normal colon
X24A	Male	normal colon
X27A	Male	normal colon
X298A	Female	normal colon
X299A	Female	normal colon
X334A	Male	normal colon
X354A	Female	normal colon
X385A	Male	normal colon
X390A	Male	normal colon
X396A	Male	normal colon
X398A	Female	normal colon
X403A	Female	normal colon
X42A	Male	normal colon
X44A	Male	normal colon
X473A	Female	normal colon
X534A	Female	normal colon
X550A	Male	normal colon
X567A	Male	normal colon
X57A	Female	normal colon
X61A	Male	normal colon
X660A	Female	normal colon
X766A	Female	normal colon
X79A	Male	normal colon
X110	Male	colon tumor proficient MMR TNM 4
X132	Male	colon tumor proficient MMR TNM 4
X171	Female	colon tumor proficient MMR TNM 4
X201	Female	colon tumor proficient MMR TNM 4
X27	Female	colon tumor proficient MMR TNM 4
X322	Male	colon tumor proficient MMR TNM 4
X348	Female	colon tumor proficient MMR TNM 4
X354	Female	colon tumor proficient MMR TNM 4
X398	Male	colon tumor proficient MMR TNM 4
X405	Male	colon tumor proficient MMR TNM 4
X411	Male	colon tumor proficient MMR TNM 4
X550	Female	colon tumor proficient MMR TNM 4
X727	Male	colon tumor proficient MMR TNM 4
X766	Female	colon tumor proficient MMR TNM 4
X924	Female	colon tumor proficient MMR TNM 4
X101	Male	colon tumor proficient MMR TNM 3
X133	Female	colon tumor proficient MMR TNM 3
X16	Female	colon tumor proficient MMR TNM 3
X165	Female	colon tumor proficient MMR TNM 3
X173	Male	colon tumor deficient MMR
X178	Male	colon tumor proficient MMR TNM 3
X237	Male	colon tumor proficient MMR TNM 3
X24	Male	colon tumor proficient MMR TNM 3
X259	Female	colon tumor proficient MMR TNM 3
X301	Male	colon tumor deficient MMR
X302	Female	colon tumor deficient MMR
X396	Male	colon tumor proficient MMR TNM 3
X409	Female	colon tumor proficient MMR TNM 3
X413	Male	colon tumor proficient MMR TNM 3
X418	Female	colon tumor proficient MMR TNM 3
X434	Female	colon tumor proficient MMR TNM 3
X44	Female	colon tumor proficient MMR TNM 3
X449	Male	colon tumor proficient MMR TNM 3
X460	Female	colon tumor proficient MMR TNM 3
X521	Female	colon tumor proficient MMR TNM 3
X565	Male	colon tumor proficient MMR TNM 3
X663	Female	colon tumor proficient MMR TNM 3
X774	Male	colon tumor proficient MMR TNM 3
X8	Male	colon tumor proficient MMR TNM 3
X93	Male	colon tumor deficient MMR
anon1	Male	colon tumor proficient MMR TNM 3
anon11	Female	colon tumor proficient MMR TNM 3
anon2	Female	colon tumor proficient MMR TNM 3
X109	Female	colon tumor proficient MMR TNM 2
X163	Male	colon tumor proficient MMR TNM 2
X164	Female	colon tumor deficient MMR
X166	Male	colon tumor deficient MMR
X167	Female	colon tumor proficient MMR TNM 2
X170	Male	colon tumor proficient MMR TNM 2
X18	Male	colon tumor proficient MMR TNM 2
X2	Male	colon tumor deficient MMR
X227	Female	colon tumor proficient MMR TNM 2
X248	Female	colon tumor proficient MMR TNM 2
X299	Male	colon tumor deficient MMR
X334	Female	colon tumor deficient MMR
X390	Female	colon tumor deficient MMR
X40	Female	colon tumor proficient MMR TNM 2
X402	Female	colon tumor deficient MMR
X404	Male	colon tumor proficient MMR TNM 2
X415	Male	colon tumor proficient MMR TNM 2
X42	Male	colon tumor proficient MMR TNM 2
X45	Male	colon tumor proficient MMR TNM 2
X462	Female	colon tumor proficient MMR TNM 2
X478	Female	colon tumor deficient MMR
X501	Female	colon tumor proficient MMR TNM 2
X505	Female	colon tumor proficient MMR TNM 2
X534	Male	colon tumor proficient MMR TNM 2
X567	Male	colon tumor proficient MMR TNM 2
X660	Male	colon tumor proficient MMR TNM 2
X708	Male	colon tumor proficient MMR TNM 2
X754	Male	colon tumor proficient MMR TNM 2
X79	Female	colon tumor proficient MMR TNM 2
X85	Female	colon tumor proficient MMR TNM 2
X919	Female	colon tumor proficient MMR TNM 2
X98	Female	colon tumor proficient MMR TNM 2
anon10	Male	colon tumor proficient MMR TNM 2
anon12	Female	colon tumor proficient MMR TNM 2
anon14	Female	colon tumor proficient MMR TNM 2
anon3	Male	colon tumor proficient MMR TNM 2
anon8H	Female	colon tumor proficient MMR
