# Supplementary material for: Human colon cancer profiles show differential microRNA expression depending on mismatch repair status and are characteristic of undifferentiated proliferative states
Source: BMC Cancer. 2009 Nov 18;9:401. doi: 10.1186/1471-2407-9-401 (PMC2787532; doi:10.1186/1471-2407-9-401)
Supplement: Additional file 3 — miRNA profiles in Colon Cancer and normal tissues. All data, both raw and normalized. A)Raw Log base 2 transformed miRNA data B)Quantile normalized log base 2 miRNA data C) Averaged log base 2 quantile normalized miRNA data D) Averaged, quantile normalized miRNA data E)quantile normalized averaged data normalized by average of normal colon tissue. [file 1471-2407-9-401-S3.XLS]

## Sheet: Supp Table A
A. Raw Log base 2 transformed miRNA data
TargetID	T200.101.AVG_Signal.p3	T400.101.AVG_Signal.p3	X109.AVG_Signal.p4	X110.AVG_Signal.p4	X120A.AVG_Signal.p4	X132.AVG_Signal.p4	X132A.AVG_Signal.p4	T200.133.1a.AVG_Signal.p3	T200.133.2a.AVG_Signal.p3	T400.16.AVG_Signal.p3	T200.16.AVG_Signal.p3	X163.AVG_Signal.p4	T200.164.AVG_Signal.p3	T400.164.AVG_Signal.p3	T200.165.1a.AVG_Signal.p3	T200.165.2a.AVG_Signal.p3	T400.166.AVG_Signal.p3	T200.166.AVG_Signal.p3	X167.AVG_Signal.p4	X170.AVG_Signal.p4	X171.AVG_Signal.p4	X171A.AVG_Signal.p4	X173.AVG_Signal.p4	X178.AVG_Signal.p4	X18.AVG_Signal.p4	X185A.AVG_Signal.p4	X199A.AVG_Signal.p4	T400.2.AVG_Signal.p3	T200.2.AVG_Signal.p3	X201.AVG_Signal.p4	T200.227.AVG_Signal.p3	T400.227.AVG_Signal.p3	X237.AVG_Signal.p4	T200.24.AVG_Signal.p3	T400.24.AVG_Signal.p3	X243A.AVG_Signal.p4	T200.248.AVG_Signal.p3	T400.248.AVG_Signal.p3	X24A.AVG_Signal.p4	T400.259.AVG_Signal.p3	T200.259.AVG_Signal.p3	X27.AVG_Signal.p4	X27A.AVG_Signal.p4	X298A.AVG_Signal.p4	X299.AVG_Signal.p4	X299A.AVG_Signal.p4	X301.AVG_Signal.p4	T200.302.AVG_Signal.p3	T400.302.AVG_Signal.p3
HS_1	8.67826	8.77898	8.70655	8.87062	9.04938	9.06668	8.84065	8.87428	8.64565	8.84337	8.70128	9.10091	8.89018	9.1386	8.60962	8.53039	8.70563	8.73208	8.95475	8.54539	8.7085	8.79568	8.80342	8.71263	9.12124	8.96141	8.89503	8.71788	8.52845	8.80527	8.74465	8.81885	8.73447	8.7664	8.83971	8.80408	8.75215	8.78379	8.88284	8.81156	8.84558	9.00193	9.08755	9.25718	8.92389	9.04276	8.83338	8.73863	8.82414
HS_10	8.97744	8.97082	9.59179	9.91533	9.79761	10.9622	9.4542	9.13811	8.65468	9.02175	9.13707	10.2063	9.29171	9.67288	8.72923	8.73175	8.73151	8.82682	10.3504	8.58593	9.37996	9.34693	9.52967	9.84146	10.2135	9.53685	10.0036	8.97708	8.73092	9.25466	9.34861	9.1237	9.99539	9.35236	9.79861	9.50335	9.14971	8.71804	9.58145	9.04279	9.05479	10.2801	9.83631	10.3751	9.59835	9.62847	10.0415	8.55878	9.06432
HS_100	15.026	15.1214	15.1716	15.2704	15.4851	15.5331	15.3768	14.9868	15.0144	15.1573	14.8946	15.4508	15.2495	15.4059	15.0323	14.9625	14.9086	14.8635	15.3035	15.2339	15.2125	15.3131	15.299	15.2596	15.6339	15.357	15.3137	15.0546	14.8406	15.1987	14.9624	15.1257	15.3614	15.1336	15.1629	15.2895	15.0281	14.9928	15.2028	15.1583	15.1926	15.3904	15.3864	15.5608	15.3554	15.5263	15.4801	15.007	15.1057
HS_101	8.55	8.6506	8.76803	8.82071	9.03321	8.95372	8.83739	8.74178	8.65598	8.84731	8.85571	8.92746	8.74778	8.87171	8.64869	8.44594	8.71542	8.58818	8.78397	8.49201	8.69056	8.71051	8.62674	8.7146	9.03232	8.78615	8.77356	8.72981	8.55143	8.75139	8.66201	8.76826	8.81729	8.68848	8.8185	8.76925	8.66955	8.77433	8.75377	8.8119	8.71438	8.77562	8.88706	9.04765	8.80177	8.98353	8.7319	8.55812	8.71158
HS_104	8.4308	8.57106	8.56321	9.01407	9.05055	8.93425	8.78596	8.63636	8.56396	8.63665	8.92675	8.9971	8.7347	9.13516	8.5127	8.44793	8.5499	8.57164	8.93578	8.43615	8.50981	8.71259	8.55395	8.56807	8.87282	8.69824	8.82216	9.02099	8.42069	8.60562	8.53648	8.75403	8.8459	8.61461	8.74262	8.66556	8.6156	8.71557	8.64837	8.62508	8.76966	8.76653	8.99203	9.06613	8.79239	9.04336	9.02638	8.59298	8.68292
HS_105	8.86031	8.88951	9.16449	9.10058	9.08437	9.20486	9.20035	8.74885	8.75293	9.30113	8.79278	8.96387	8.78302	9.0046	8.68854	8.63788	8.79102	8.6745	9.22434	8.51995	9.04269	8.96284	9.11794	8.92771	9.18105	9.31579	9.22287	8.87323	8.59498	9.17069	8.75189	8.86092	8.94546	8.89467	9.09724	9.02055	8.77249	8.94009	9.1073	8.9138	9.13026	9.04742	9.41861	9.57442	8.89784	9.15847	8.84555	8.60208	8.80677
HS_106	8.9176	8.91471	9.2566	9.29175	9.34653	9.49804	9.19131	8.98711	8.8684	8.94677	8.72203	9.55667	9.03459	9.16709	8.84512	8.78615	8.89872	8.79656	9.5158	8.74301	9.33914	9.25038	9.12676	9.19954	9.70353	9.32864	9.30552	8.82872	8.6697	9.3025	9.00508	9.07656	9.28256	8.93202	9.05558	9.20516	8.87925	8.96905	9.05677	8.9533	8.93629	9.33924	9.50675	9.82535	9.19745	9.56317	9.41877	8.80828	9.05697
HS_107	9.00397	9.06738	9.09361	9.122	9.07026	9.47593	9.17944	9.26996	9.12187	9.08238	9.06461	9.11308	9.23656	9.43996	9.19644	9.00926	9.01346	8.98439	9.0498	9.02448	9.05754	8.96899	8.99416	8.98259	9.45875	8.98834	8.84803	9.2088	9.00704	8.95153	9.05447	9.1019	9.00971	9.05139	9.10485	8.8411	9.07289	9.07033	8.86855	9.20763	9.23259	9.10087	9.28632	9.50741	9.17485	9.30658	9.49813	9.09703	9.0343
HS_108.1	8.98815	9.04765	9.83708	9.79138	10.2784	9.78781	9.72769	9.39741	8.93272	9.22344	9.23348	10.6109	9.23158	9.09758	9.48143	8.60902	9.54998	8.99033	10.0288	8.70466	10.3353	9.59452	9.8356	10.0591	9.80447	9.58404	9.61599	11.0122	8.8506	9.78726	8.95384	9.31673	10.0954	9.5086	10.6764	9.6848	9.36116	8.82043	10.1389	9.26068	10.3737	10.9164	10.4199	10.3556	9.72353	10.2693	10.6771	9.77298	10.1464
HS_109	8.56893	8.93465	8.68993	8.77528	8.84451	8.9729	8.88552	8.80246	8.52217	8.80438	8.59228	9.1029	8.82118	9.10546	8.57459	8.46651	8.59868	8.64206	8.78648	8.61944	8.67348	8.90052	8.76459	8.68127	9.20695	8.81659	8.72296	8.72904	8.57981	8.7363	8.67776	8.77146	8.85026	8.85152	8.72942	8.75613	8.56098	8.77573	8.76271	8.79022	8.70996	8.86289	8.89952	8.98305	8.68687	9.13764	8.87578	8.54042	8.9874
HS_11.1	8.54154	8.70166	8.67195	8.79344	8.77768	8.99731	8.80109	8.74548	8.51121	8.79917	8.5553	8.85731	8.67142	8.87772	8.54228	8.43522	8.66023	8.58309	8.6873	8.45225	8.72033	8.72091	8.62058	8.8797	8.96592	8.77874	8.66979	8.6479	8.46657	8.71366	8.53344	8.66181	8.77384	8.7033	8.8025	8.70846	8.54955	8.61784	8.7413	8.76783	8.64608	8.89697	8.90272	9.05396	8.84425	9.03294	8.81562	8.58025	8.69811
HS_110	9.95681	9.64579	10.2647	10.2892	10.3078	10.3656	9.88939	9.77389	9.65565	9.78353	9.48926	10.1585	9.81796	10.3301	9.99479	9.87882	9.71996	9.55268	10.0812	9.55771	10.2379	10.1307	10.2826	10.2674	10.0625	10.1201	9.89738	10.5407	9.58823	10.4026	9.88489	9.89658	10.2931	9.71478	10.1089	9.89308	9.74476	9.74435	10.0638	9.76779	10.1804	10.2187	10.2024	10.4453	10.4031	10.3812	10.2467	9.71525	9.7884
HS_111	8.57181	8.672	8.69237	9.06835	8.93041	9.43823	8.93741	8.6554	8.70348	8.73315	8.48617	9.098	8.76818	9.1179	8.71275	8.45022	8.60583	8.55359	8.86236	9.0081	8.83454	8.67611	9.01306	8.66574	9.91321	8.73949	8.7169	8.82098	8.50516	8.64742	8.58975	8.70459	8.72493	8.78216	8.8541	8.6664	8.61054	8.65482	8.73637	8.67103	8.73683	9.06401	8.92703	9.11989	8.93652	9.03255	9.32586	8.54159	8.7293
HS_112	8.58621	8.5876	8.8514	9.1866	8.81242	8.9715	8.82174	8.6991	8.49317	8.6213	8.65254	9.3721	8.86211	8.99331	8.62002	8.76864	8.5155	8.5081	8.84369	8.50993	8.99625	8.59865	8.93408	8.63353	9.68207	8.76311	8.70676	8.94179	8.45658	8.63141	8.59732	8.64046	8.82455	8.66878	8.79866	8.67472	8.6108	8.64797	8.77966	8.75954	8.67578	9.12949	8.81116	9.00853	9.04306	9.29957	9.27528	8.54824	8.67668
HS_113	10.2123	10.3147	11.2767	11.5647	11.526	11.5912	11.2211	10.2146	9.96945	10.4264	9.94217	11.3665	10.4407	10.6274	10.2593	10.2086	10.4802	10.3497	11.5214	9.99423	11.5324	11.5039	11.378	11.5244	11.4075	11.6145	11.4283	10.5241	10.2522	11.9481	10.5798	10.9686	11.6109	10.5237	10.8409	11.3766	10.418	10.524	11.3556	10.4325	10.5091	11.5081	11.4853	11.9206	11.4977	11.7891	11.2484	10.3664	10.4754
HS_114	9.57146	9.62991	9.99248	10.145	10.0557	9.99737	9.8867	9.52475	9.28106	9.52288	9.22111	10.0487	9.44856	9.69329	9.35842	9.35053	9.59396	9.39958	9.93541	8.9219	10.0355	10.0338	10.1598	10.2855	9.78513	10.1219	9.92305	9.52349	9.27546	10.3754	9.72783	9.71508	10.2383	9.80094	9.9583	9.82233	9.57515	9.51521	10.0515	9.66473	9.6556	9.91552	10.2441	10.2103	10.0057	10.1071	9.79051	9.35758	9.47209
HS_115	8.57092	8.73874	8.90528	9.09134	8.94328	8.98085	8.82237	8.86154	8.59105	8.70335	8.53018	8.98937	8.80251	8.91739	8.54723	8.45462	8.58426	8.56577	8.96475	9.50562	8.76459	8.73472	8.66339	8.54828	9.36326	8.78806	8.86004	8.71984	8.54594	8.64153	8.66145	8.71568	8.73603	8.54051	8.65779	8.71513	8.58443	8.63156	8.71382	8.73951	8.69271	9.40313	9.01905	9.12839	8.74149	8.97126	9.32969	8.58038	8.80602
HS_116	9.5764	9.78087	10.2608	10.21	10.5125	10.4529	9.92289	10.0699	9.81952	9.69844	9.81551	10.6808	10.0398	10.2007	9.71769	9.61963	9.86624	9.37785	10.0545	9.14387	10.1994	9.98925	10.3126	9.8197	10.2347	10.3401	10.1894	10.2431	9.53981	10.026	9.6623	9.69427	10.4075	9.57573	10.0142	10.2424	9.63731	9.81775	10.1271	9.83272	9.90192	10.019	10.4348	10.5863	9.97639	10.5931	10.541	9.74119	9.99114
HS_117	9.0516	9.03934	9.09376	9.38558	9.12726	10.2379	9.12552	9.58297	9.21728	9.00556	9.40336	9.47262	9.61301	9.59688	9.52024	9.29573	9.30572	9.36153	9.32555	9.47172	9.35178	9.05054	9.20712	9.02768	9.75641	9.00255	8.96052	10.0014	9.09846	9.02264	8.99988	8.74043	9.21927	9.11572	9.26976	8.85309	9.10708	9.26049	8.96209	9.08226	9.31959	9.67259	9.45998	9.3289	9.14463	9.26941	10.0448	9.1185	9.58771
HS_119	9.57062	9.66917	10.0156	10.0839	9.79206	9.66319	9.89526	10.0312	9.86695	9.57126	9.22649	10.1055	9.51838	10.1502	9.37789	9.43676	9.70683	9.49032	9.90175	9.11932	9.69381	9.83556	9.89112	10.0902	9.60766	9.93539	9.80857	9.77798	9.24288	10.026	9.68793	9.87388	9.87113	9.62098	10.0381	9.62523	9.65587	9.55978	9.85495	9.94615	9.76043	9.64248	10.2667	10.2328	9.7974	10.0288	9.81821	9.34763	9.90252
HS_12	8.94046	8.98805	8.86256	8.94471	8.9118	10.2491	8.87609	9.17994	8.94697	9.26368	8.71154	9.21117	9.24037	10.0746	8.79776	9.21082	8.89516	9.26613	9.25155	9.56085	8.6437	9.03277	8.72514	9.18851	9.00254	9.00345	9.20509	9.46868	9.03794	8.91092	8.80137	9.07508	8.83943	9.10323	9.15095	8.82074	9.12566	8.87521	9.26971	8.96331	8.96423	9.54101	9.21121	9.86684	9.03059	9.07465	10.0712	9.30253	9.26849
HS_120	9.66893	9.68027	10.4727	9.99063	9.47322	11.4559	9.22911	9.19486	9.68866	9.82957	8.8474	9.59609	10.2745	10.2507	9.79752	9.36828	9.04973	9.29734	10.1988	10.5246	9.97053	9.43836	9.89378	9.52908	11.7924	9.55635	9.18208	9.87112	9.51241	9.25478	9.15396	9.53112	9.71098	9.27451	9.43497	9.33404	9.47515	9.22699	9.4369	9.17539	9.41741	10.8722	10.1171	9.96502	9.88682	9.71893	10.5559	9.53548	9.54016
HS_121	9.34797	9.15499	9.98832	9.81363	9.94621	9.78686	10.1499	9.06023	9.23772	9.46192	8.96426	9.97103	9.19416	9.4442	8.90913	9.29981	9.38454	9.13248	9.66853	9.83417	9.79967	9.84988	9.64901	9.52923	9.69811	10.0005	9.6768	9.09678	9.22834	9.97876	9.67853	9.65481	9.8905	9.46604	9.86407	9.79174	9.3801	9.28545	10.0567	9.67336	9.54421	9.68548	10.5354	10.1656	9.81272	10.1033	9.35482	9.07156	9.19811
HS_122.1	9.0761	9.2042	9.50096	9.59282	9.59591	9.65608	9.65918	9.26155	9.01145	9.27872	9.03704	9.65039	8.98653	9.32843	8.9983	8.92608	9.14022	9.01432	9.40796	8.9404	9.49395	9.58318	9.51018	9.61873	9.53743	9.71408	9.55969	9.10074	8.90514	9.66951	9.29728	9.34044	9.75359	9.21385	9.51342	9.34813	9.27228	9.25828	9.45087	9.34768	9.35472	9.39032	9.78724	9.92617	9.42034	9.8203	9.40282	9.10445	9.15092
HS_123	9.49135	9.38231	9.23918	9.70973	9.32953	9.85664	9.22606	9.02676	9.49413	9.64379	9.83788	9.36285	9.07058	9.43963	8.80382	9.7653	9.10901	8.82461	9.63266	8.94687	9.54097	9.34715	9.13019	9.59847	10.0298	9.37959	9.23942	9.3141	9.12788	9.51303	9.1741	8.98086	9.25631	9.51397	9.38908	9.33383	9.90764	9.85451	9.34188	9.41623	9.16627	9.85517	9.67128	9.50893	9.16867	9.95912	9.87313	9.26011	9.24605
HS_124	8.96029	8.69018	8.99281	9.11059	9.07529	8.67686	8.68247	8.82963	9.25061	9.069	8.88961	8.54646	9.05143	9.03212	8.89275	8.83127	8.93832	8.38597	8.87046	9.64042	8.68149	8.58641	8.68195	8.93393	9.06731	8.51776	8.3935	8.92572	8.27082	8.50035	8.78519	8.6628	8.67765	8.85874	8.89547	8.47537	8.94072	8.97372	8.69166	8.82004	8.52948	9.05763	8.83204	8.7902	8.52146	8.92538	10.0401	8.81316	8.4453
HS_126	9.02773	9.30095	9.08949	9.51351	9.47522	9.48143	9.22604	9.23298	9.07373	9.38556	9.01105	9.37611	9.70401	9.46245	9.03709	9.02542	9.22642	8.9877	9.26383	8.84394	9.45787	9.56033	9.59203	9.3479	9.49775	9.57921	9.30744	9.13281	8.94655	9.34829	9.05256	9.13543	9.54714	9.18175	9.41826	9.26603	9.22723	9.16857	9.26244	9.27959	9.27696	9.38881	9.54319	9.75713	9.51406	9.78667	9.31	9.36217	9.21938
HS_127.1	8.51747	8.58361	8.59607	8.77155	8.7287	8.98852	9.23104	8.79289	8.64303	8.73455	8.63409	8.75524	8.76942	8.98434	8.6952	8.48362	8.64146	8.63647	8.72288	8.58275	8.66834	8.77559	8.65104	8.6363	9.28101	8.84457	8.61529	8.7516	8.60711	8.63127	8.58477	8.57013	8.57512	8.66255	8.7048	8.69404	8.62844	8.82965	8.67059	8.70615	8.91738	8.86219	9.01826	9.0773	8.79553	9.00638	8.81722	8.60159	8.67549
HS_128	8.95302	8.99288	9.88353	10.2328	9.77465	9.8432	9.73563	9.007	8.80779	9.08848	8.92445	9.88325	9.22877	9.17765	8.9983	8.86535	9.21095	8.9231	10.1187	8.83411	9.86105	9.85986	9.63995	9.82809	9.8285	9.96628	9.75217	9.10095	8.74686	10.2601	9.32486	9.30447	9.97241	9.37118	9.32425	9.75639	9.03259	9.17057	9.85458	9.31792	9.33464	9.79639	10.1209	10.3129	9.77014	10.1395	10.0519	8.84406	9.13325
HS_129	9.7352	8.63113	9.83366	9.58238	8.80303	8.99357	9.21277	8.69806	9.68957	9.21339	9.34237	8.92332	9.36242	8.9378	9.65066	9.14387	9.27694	8.93612	8.77698	10.2445	9.14868	9.43305	9.65275	9.7808	8.90133	8.88601	8.95964	8.83235	8.46123	8.73854	9.30452	9.25977	9.22091	9.08814	9.62884	8.64183	8.61309	9.20549	9.01931	9.3986	10.0919	9.95381	8.91145	10.1839	9.33979	9.46057	10.0184	10.0319	8.71292
HS_13	8.57977	8.66848	8.55689	8.91737	8.86405	8.94859	8.6915	8.57084	8.49338	8.77623	8.49126	8.70909	8.67572	8.82337	8.70384	8.41268	8.52292	8.39913	8.71944	8.4117	8.53754	8.7119	8.54155	8.62932	9.39003	8.68375	8.47236	8.61101	8.82669	8.51709	8.59697	8.60961	8.68335	8.62007	8.62266	8.64153	8.63726	8.83511	8.51225	8.71072	8.65832	8.5618	8.73312	9.17516	8.70353	8.88236	8.68865	8.49016	8.65844
HS_130	14.8719	15.0356	15.007	15.1119	15.0252	15.4907	15.2507	15.1508	15.0763	15.0573	14.9686	15.0275	15.0863	15.3351	15.0471	14.8564	15.0422	14.9709	15.0985	15.1856	15.079	14.8635	15.1113	14.9444	15.454	14.8165	14.5193	15.1046	14.8473	14.8282	14.966	14.9905	15.0399	15.0006	15.0402	14.4999	15.0102	14.9928	14.8502	15.1087	15.0361	15.1934	15.275	15.4763	15.122	15.2369	15.3586	14.9906	14.9919
HS_131	8.80892	8.8775	9.0898	9.63442	9.32169	9.44789	9.21005	8.92459	8.70911	9.03738	8.71582	9.33286	8.97483	9.18227	8.6881	8.64317	9.06124	8.79431	9.58832	8.54756	9.25432	9.17601	9.37084	9.19106	9.62263	9.59547	9.36946	8.90776	8.71076	9.08981	8.89349	9.00572	9.23127	8.8884	9.03726	9.185	8.70584	8.94461	9.3039	8.95649	8.86671	9.19852	9.55041	9.57335	9.19632	9.32992	9.15398	8.79642	9.02052
HS_132.1	9.651	9.67405	10.0861	10.028	10.2379	10.2081	10.1898	9.87954	9.66723	9.88058	9.66585	10.3645	10.0362	10.297	9.66129	9.6317	9.81096	9.6754	9.97188	9.76592	10.1143	10.2349	9.9429	9.85471	9.90277	10.1357	9.84232	9.81359	9.55208	10.3858	9.84271	9.94026	10.0313	10.0563	10.372	9.72325	9.8394	9.84184	10.4001	9.9253	9.86719	9.91423	10.3538	10.4147	9.93182	10.3346	10.4011	9.80816	9.88109
HS_133.1	9.262	9.38888	9.4131	9.59572	9.57012	9.69015	9.66849	9.58555	9.39357	9.48542	9.23525	9.4307	9.44555	9.68955	9.35853	9.27817	9.38882	9.24982	9.44943	9.35366	9.40783	9.65278	9.48602	9.3683	9.57444	9.65079	9.45074	9.52676	9.24408	9.61715	9.35503	9.44862	9.40843	9.36339	9.4787	9.54055	9.38216	9.43501	9.55306	9.50315	9.5319	9.4482	9.95552	10.0724	9.59026	9.8449	9.77872	9.29913	9.44167
HS_134	8.52346	8.60131	8.5102	8.75983	8.85548	8.93502	8.85797	8.85787	8.74259	8.77711	8.56498	8.73769	8.75378	8.92421	8.54745	8.46869	8.68129	8.60408	8.72348	8.43046	8.7132	8.81834	8.73493	8.76993	8.90679	9.04348	8.79992	8.85798	8.63774	8.60043	8.63223	8.68917	8.69513	8.61463	8.77693	8.74583	8.55398	8.76771	8.62529	8.89963	8.8394	8.81931	8.98567	9.16935	8.76798	8.95424	8.94812	8.42641	8.74365
HS_135	8.77401	8.99089	8.89974	8.79518	8.77982	9.20202	8.82611	8.87133	8.76719	8.92724	9.40418	9.18141	9.09023	9.23044	8.71459	8.63937	8.80147	8.64879	8.8991	9.22909	9.08253	8.82008	8.60645	8.78193	10.0528	8.68518	8.64081	9.14599	8.68974	8.64051	8.77565	8.90779	8.826	8.75448	8.90578	8.58586	8.82648	8.68384	8.77687	8.76445	8.82295	8.92663	9.00624	9.30702	8.77432	9.30732	8.95716	8.95392	8.91815
HS_136	8.73392	8.75883	8.85527	8.88723	9.03353	9.36455	8.89449	8.64892	8.63409	8.82718	8.56611	8.81667	8.65569	8.99178	8.76909	8.69256	8.79163	8.56099	8.94099	8.67672	8.82392	8.81702	8.75323	8.8976	9.04306	9.1036	8.79958	8.90476	8.49523	8.92422	8.65231	8.62376	9.05933	8.73586	8.75484	8.77751	8.65271	8.71108	8.67957	8.8101	8.75588	8.93533	8.91005	9.28992	8.77771	9.1791	8.86928	8.81716	8.76626
HS_137	8.52184	8.66155	9.21958	8.775	8.696	9.02614	8.84745	8.70638	8.64515	8.83158	8.66299	8.91235	8.81053	8.97299	8.68205	8.59867	8.64348	8.58667	9.03415	8.5855	8.65057	8.74039	8.56009	8.77068	9.09069	8.74983	8.75331	8.75787	8.50004	8.80364	8.64067	8.77775	8.76529	8.71025	8.8552	8.72713	8.68563	8.74785	8.77031	8.83136	8.75892	8.78907	8.85817	8.96221	8.94293	8.95285	8.8321	8.60437	8.74496
HS_138	9.92161	9.85935	10.3627	10.4604	10.3568	10.5781	10.3467	9.93672	9.82877	10.0209	9.77011	10.3097	9.86512	10.1737	9.83595	9.95144	10.1176	9.93823	10.2106	9.56262	10.2814	10.4326	10.1587	10.1888	10.3514	10.3831	10.2962	10.3147	9.9247	11.0243	10.3354	10.4796	10.5079	10.1991	10.4006	10.3232	9.96239	9.97109	10.4517	10.2259	10.1615	10.2646	10.6248	10.9069	10.3576	10.7341	10.3396	9.80324	9.97477
HS_139	11.4889	11.4071	11.9533	12.2495	12.0893	12.2995	11.9017	11.619	11.3946	11.6082	11.4176	12.2198	11.847	12.2546	11.5417	11.5815	11.6025	11.4329	11.9815	11.7172	11.9276	12.0217	12.0964	11.9907	12.4199	11.969	11.7987	11.7537	11.4	12.1287	11.738	11.7373	12.1591	11.789	11.9399	11.7985	11.667	11.5076	11.8777	11.5955	11.717	11.9671	12.2078	12.4711	12.037	12.2979	12.3214	11.6615	11.5883
HS_14.1	8.93401	8.98847	9.17218	9.73115	9.25041	9.31441	9.25238	9.21772	8.93062	9.11493	8.91522	9.43209	9.11286	9.20953	9.04739	8.89223	8.988	8.96267	9.45924	8.76978	9.06664	9.30731	9.2403	9.19743	9.25556	9.2177	9.2356	9.11895	8.90984	9.3791	9.07017	9.20461	9.30019	8.97872	9.19782	9.20537	9.01354	9.06551	9.28148	9.20318	9.1757	9.14504	9.66856	9.60712	9.28064	9.6576	9.26452	8.8753	9.02811
HS_140	8.40057	8.58343	8.67673	9.63584	8.90279	9.16115	8.96919	8.71751	8.54349	8.81133	8.47219	9.00854	8.78229	8.92299	8.51427	8.43318	8.52421	8.58939	9.3999	8.44085	8.82957	8.88715	8.71187	8.81198	9.23129	8.95047	8.74495	9.31337	8.54827	8.84932	8.54837	8.64156	8.85859	8.68748	8.78734	8.57871	8.50566	8.74785	8.90185	8.70603	8.73753	8.83284	9.30879	9.11485	8.74319	8.95389	8.96241	8.44067	8.69819
HS_141	8.96581	8.99785	9.32387	10.0232	9.5898	9.53526	9.34324	8.91363	8.90616	9.28509	8.77757	9.92573	9.05792	9.26776	8.95496	8.83962	9.03472	8.86623	9.65196	8.66731	9.54401	9.39988	9.2471	9.48436	9.67657	9.38328	9.48772	9.0326	8.62685	9.58785	8.97352	9.06825	9.56351	9.12094	9.30288	9.42322	8.95732	9.0196	9.50993	9.04486	9.10266	9.32266	9.8713	9.82401	9.35257	9.61385	9.75896	8.87024	9.09576
HS_142.1	9.3037	9.37114	10.1391	10.1651	9.96483	10.3947	10.1782	9.63473	9.38351	9.55675	9.174	10.0542	9.70594	9.80811	9.43603	9.27009	9.33652	9.23467	10.2634	9.09113	9.90705	10.0736	9.85447	10.073	10.1524	10.0597	9.84898	9.39278	9.22555	10.2065	9.59378	9.49014	10.1973	9.53271	9.76969	9.9611	9.63452	9.51652	10.0302	9.58699	9.67556	9.86494	10.2666	10.5083	10.1877	10.2915	10.1188	9.32953	9.55939
HS_143	9.55734	9.27962	9.81717	9.59556	9.6981	10.465	9.74246	9.79437	9.26491	9.74623	9.97047	9.53761	9.55144	10.8325	9.71645	9.13096	9.26608	9.673	10.0716	9.74469	9.4723	9.40568	10.0363	9.46436	10.2163	9.43068	9.05428	9.76897	10.1461	9.6417	9.56735	9.59678	9.42673	9.33098	8.92343	9.10154	9.93536	9.6863	9.26739	9.56154	10.0705	10.1653	9.64166	10.0714	9.52152	9.57373	10.1218	10.2371	10.0462
HS_144	8.76178	8.92891	8.92255	9.99587	9.17006	9.23295	9.09139	8.84524	8.69919	8.92639	8.72142	9.49559	8.86345	9.08852	8.67964	8.72431	8.83181	8.71145	9.55395	8.95263	8.90312	9.09015	8.95424	9.00767	9.47668	9.38892	9.21996	9.08067	8.58822	9.44794	8.80497	9.02217	9.06715	8.91792	9.11855	9.08237	8.71958	8.88243	9.1413	8.98269	9.0751	8.94814	9.2766	9.56793	9.08416	9.35339	9.2851	8.68083	9.02967
HS_145.1	15.0212	15.091	15.0532	15.0204	14.6387	15.7063	14.9542	15.2158	15.2891	15.1024	15.0414	14.9347	15.149	15.5854	15.3071	14.9777	15.2203	14.9692	14.9115	15.3946	14.8992	14.5198	15.0311	14.8137	15.4382	14.2876	13.9261	15.3239	15.0996	14.4526	14.8129	14.947	14.7016	15.0755	15.1719	13.919	15.1606	15.0919	14.3233	14.9913	15.3738	15.2852	15.1176	15.2327	15.0771	15.242	15.6857	15.1695	14.9562
HS_146.1	8.55775	8.70542	8.64298	8.71807	8.94112	8.962	8.8397	8.74524	8.60753	8.71013	8.56293	8.91946	8.78226	8.88205	8.54813	8.48107	8.54324	8.55433	8.77296	8.51949	8.96125	8.86509	8.68908	8.69711	9.06877	8.79305	8.80294	8.86985	8.43422	8.71393	8.54755	8.66976	8.8757	8.70159	8.84975	8.67145	8.72672	8.66931	8.79559	8.75627	8.7423	8.70642	8.98686	9.15562	8.77337	8.86292	8.82138	8.58649	8.70122
HS_147	8.84342	8.96552	9.09073	9.12721	9.19529	9.43744	9.10219	8.98939	8.90443	9.04513	8.80957	9.14316	9.10271	9.13029	8.94905	8.8323	8.92767	8.80582	9.05519	8.55773	9.10584	9.253	9.31855	9.0112	9.26901	9.32059	9.1579	9.39718	8.82485	9.17179	8.79356	9.14901	9.14429	9.03329	9.26727	9.34027	8.8083	9.18285	9.17208	9.04603	9.16817	9.09733	9.73701	9.42935	9.1671	9.62523	9.33992	9.28245	9.05194
HS_148	11.6465	11.6327	11.6857	13.216	12.0066	12.6821	11.3948	11.1878	11.0233	11.3902	11.3897	11.3305	11.1795	11.7116	10.4527	10.8098	11.4413	10.8215	12.6134	10.0758	13.041	12.0994	12.4287	12.6776	11.655	12.1851	11.8027	10.8844	10.3367	12.7417	10.6923	10.5296	12.1707	11.1099	11.5261	11.8247	11.2145	11.1978	11.6647	10.5138	10.9465	12.0023	12.4251	12.7629	11.9304	12.2818	11.1857	11.0321	10.8572
HS_149	10.0998	9.93419	10.488	10.3777	10.4637	10.8087	10.1707	10.0962	9.97458	10.1015	9.75007	10.8245	10.2904	10.4144	9.92938	10.0136	9.93372	9.8815	10.5168	10.3007	10.3326	10.3667	10.6956	10.3579	10.688	10.2732	10.1826	10.284	9.69992	10.4413	9.96761	10.0993	10.3981	10.1337	10.3631	10.1913	9.85562	9.94524	10.1612	10.0712	10.2966	10.3556	10.3627	10.7289	10.5491	10.5675	10.6746	10.0283	10.0705
HS_15.1	9.56908	9.68398	9.33482	9.55764	9.54102	10.066	9.39369	9.62741	9.45788	9.84609	9.58771	9.99075	9.55305	9.75765	9.59972	9.21164	9.66449	9.44055	9.50706	9.73451	9.36611	9.24642	9.34395	9.40631	9.61369	9.33814	9.3348	9.52641	9.44953	9.39405	9.28869	9.43024	9.52228	9.56539	9.5852	9.20303	9.46427	9.34933	9.32632	9.39694	9.61948	9.87519	9.70591	10.0294	9.59692	9.69184	9.93685	9.50011	9.57404
HS_150	11.1324	11.1238	11.6535	11.883	11.5053	11.9799	11.5244	11.2823	11.0071	11.374	11.0111	11.7539	11.3243	11.5864	11.2154	11.1473	11.4397	11.108	11.6264	11.1404	11.7743	11.5659	11.6875	11.7393	11.6981	11.6881	11.3193	11.5554	11.2395	11.9509	11.4822	11.566	11.8055	11.3384	11.7199	11.3733	11.4032	11.2016	11.575	11.3743	11.4382	11.6577	11.8717	12.0103	11.7101	11.8949	11.8632	11.2677	11.2279
HS_151.1	8.62155	8.68123	8.76483	8.61118	8.93467	9.828	8.73672	8.78469	8.70773	8.81226	8.612	8.76614	8.83317	8.90339	8.63693	8.58731	8.60066	8.67367	8.77328	8.579	8.60286	8.79047	8.51266	8.62639	8.86984	8.72562	8.77392	8.73721	8.49527	8.6777	8.65533	8.78563	8.65389	8.74698	8.7949	8.92538	8.71146	8.68617	8.56127	8.84978	8.82876	8.72853	9.02253	9.03349	8.79467	8.96709	9.06553	8.65017	8.87189
HS_152	11.0898	11.059	11.755	11.9363	11.9333	11.94	11.714	11.0689	10.7765	11.2313	10.7663	11.9249	11.2492	11.4867	10.9885	10.9689	11.2968	10.9029	11.7534	10.8014	11.9636	11.9965	11.7563	11.9929	11.7856	11.9672	11.7449	11.359	10.8746	12.443	11.5212	11.5039	12.0804	11.4569	11.7496	11.9061	11.1103	11.1165	12.0412	11.333	11.457	11.6637	12.0785	12.4028	11.8003	12.3458	11.7	10.9908	11.0846
HS_153	9.38655	9.47773	9.66658	9.97892	9.90915	9.79287	9.79645	9.37714	9.17898	9.53138	9.12322	9.94842	9.40422	9.5892	9.17525	9.20697	9.48949	9.27318	9.67978	8.83658	9.66442	10.0455	9.68229	9.85236	9.6234	10.003	9.80353	9.46083	9.22209	10.1194	9.55955	9.62828	9.8717	9.60826	9.92998	9.9235	9.2779	9.39	9.92519	9.54289	9.53555	9.66265	10.1452	10.2364	9.76896	10.1085	9.47003	9.19221	9.44053
HS_154	8.50225	8.58357	9.17288	9.61535	8.79733	9.58743	8.75278	8.56434	8.50432	8.68826	8.5419	9.42825	8.70991	8.90617	8.61404	8.35613	8.54622	8.59121	9.56029	9.19586	8.83588	8.77882	9.13305	8.81821	10.4719	8.76325	8.78062	8.6082	8.48869	8.90668	8.60789	8.79607	8.80688	8.72333	8.79938	8.82753	8.4768	8.6645	8.97768	8.73043	8.67093	9.48136	9.06445	9.2462	8.94236	9.0522	9.15782	8.57525	8.67736
HS_155	8.52531	8.62657	8.68822	8.76001	9.73056	8.99946	8.76279	8.78897	8.51455	8.71543	9.15471	8.71793	8.93557	8.8846	8.68795	8.4389	8.55209	8.4498	8.99634	8.66729	8.63693	9.3596	8.87049	8.5147	8.9771	9.07037	9.28041	9.12892	8.84471	8.56134	8.54324	8.62343	8.8001	8.70983	8.79396	9.37309	8.53285	8.56757	9.08623	8.86431	8.74108	8.67642	8.88892	9.40724	8.98454	9.86975	9.1406	8.71802	8.76083
HS_156	8.46175	8.6244	8.5972	9.51937	9.06994	8.81784	8.81009	8.63443	8.53275	8.69546	8.50917	9.3413	8.64899	8.79517	8.54492	8.41833	8.56296	8.50476	9.19094	8.79133	8.78538	8.67049	8.65651	8.68924	9.23242	8.71183	8.61731	8.56859	8.32105	8.6647	8.47216	8.6005	8.91515	8.57167	8.7656	8.51393	8.5594	8.70072	8.80579	8.70106	8.70569	9.12033	8.97348	9.05443	8.69229	8.897	8.94682	8.55899	8.66098
HS_157	8.77487	8.89784	9.42733	9.59095	9.34634	9.61141	9.31305	8.88674	8.84698	8.99375	8.84021	9.61137	8.93926	9.20989	8.62862	8.85052	8.99303	8.70391	9.19372	8.43329	9.14814	9.13129	9.08003	9.13824	9.53158	9.16957	9.28037	8.98957	8.77179	9.19389	8.98983	8.90941	9.44486	8.99345	9.12391	9.02221	9.14466	8.96688	9.19449	8.9815	9.17458	9.01467	9.43242	9.98395	9.3967	9.84007	9.05422	8.63112	9.05928
HS_158	8.34855	8.65458	8.48974	8.93677	8.90621	8.81914	8.80102	8.56143	8.93556	8.65724	8.62588	9.03046	8.90953	8.83005	8.52497	8.52182	8.48477	8.91437	9.25729	8.39939	8.47315	8.78058	8.94732	9.06221	8.9901	9.20269	8.79009	10.7886	8.61297	8.60827	8.6612	8.71819	8.81278	8.60942	8.97966	8.49308	8.69936	8.73319	8.76207	8.65534	9.33625	8.48024	9.14485	8.95946	8.71044	8.93214	8.81704	8.81039	9.06267
HS_159	8.41161	8.59595	8.86574	9.4923	8.71298	8.93974	8.71337	8.58558	8.54116	8.61375	8.52759	9.38551	8.76422	8.85278	8.49692	8.39715	8.57674	8.44797	9.20321	8.39613	8.52762	8.79609	8.56899	8.66423	9.67914	8.74383	8.71232	8.79772	8.41565	8.57993	8.52568	8.64964	8.70091	8.57521	8.6969	8.62938	8.51007	8.62898	8.86039	8.61953	8.69142	8.77594	8.83404	8.90563	8.63896	8.87724	9.20071	8.42406	8.69903
HS_16	8.67591	8.83066	8.88289	9.13221	9.21255	9.10681	9.14251	8.96005	8.84002	8.9522	8.73965	9.13397	8.84808	9.04888	8.77723	8.75938	8.82911	8.6772	8.8304	8.68066	8.75384	9.11136	8.80147	8.99748	9.12537	9.06185	8.95353	9.0713	8.85724	8.95271	8.79326	8.84966	8.96629	8.84597	8.87879	9.06657	8.77217	8.87825	8.99467	8.9003	8.94533	8.9044	9.31616	9.52678	9.05954	9.37969	9.09359	8.7011	8.83034
HS_160	8.89523	9.04493	9.40166	9.56523	9.57796	9.46875	9.46109	9.058	8.9285	9.32071	8.90734	9.53687	9.13349	9.24725	8.88831	8.86047	9.02533	8.90698	9.4484	8.68728	9.60127	9.55863	9.52862	9.72168	9.49305	9.82303	9.62159	9.12453	8.73613	9.77641	9.16119	9.28914	9.55592	9.13389	9.2957	9.50214	8.98863	9.16051	9.52135	9.21956	9.13729	9.43511	9.66899	9.96413	9.58995	9.60553	9.27308	8.88769	9.04346
HS_161	8.42596	8.58289	8.48933	8.6736	8.69605	8.76803	8.69062	8.46573	8.47986	8.62853	8.49792	8.60714	8.71152	8.79163	8.39765	8.3528	8.49501	8.56657	8.50267	8.38274	8.50462	8.58723	8.47028	8.56371	8.77209	8.55167	8.63904	8.5868	8.38075	8.56663	8.43211	8.61255	8.59619	8.5866	8.66612	8.56782	8.4406	8.53256	8.48425	8.62684	8.67883	8.59942	8.64934	8.8501	8.69589	8.80263	8.55931	8.43905	8.53195
HS_162	8.50392	8.64623	8.63345	8.70364	8.78107	8.99364	8.76347	8.69087	8.5332	8.69128	8.52661	9.15177	8.69878	9.01898	8.54871	8.36882	8.56286	8.47614	8.6352	8.49708	8.5752	8.59745	8.67857	8.65162	8.99209	8.72665	8.63499	8.58719	8.41696	8.50184	8.71899	8.69416	8.72809	8.62587	8.73551	8.73709	8.54742	8.64952	8.65686	8.65777	8.6642	8.69402	8.77535	8.9396	8.67031	8.86532	8.61136	8.50665	8.64931
HS_163	10.1876	10.2094	10.6749	10.4547	11.174	11.3519	10.3747	10.7969	10.1583	10.5684	10.0278	10.3774	10.6959	10.7849	10.3705	10.5291	10.0263	10.2509	10.6927	11.0255	10.4096	10.3795	10.4214	10.469	11.0172	10.7972	10.6206	11.6118	10.1003	10.0024	10.0562	10.0968	10.5365	10.1347	10.434	10.5048	10.1717	10.3233	10.2567	10.2063	10.6652	10.702	10.8597	11.3921	10.9222	11.1515	10.3597	10.3608	10.7207
HS_164	9.40758	9.49563	9.80083	9.85382	9.33	10.0146	9.49721	9.65015	9.6068	9.54225	9.55578	9.67487	9.72183	9.97245	9.53009	9.43667	9.61068	9.42367	9.61152	9.764	9.44169	9.26033	9.41806	9.34606	9.85061	9.37155	9.19414	9.73588	9.44284	9.23016	9.43853	9.47452	9.33747	9.59954	9.6376	9.01341	9.58142	9.62639	9.33044	9.58106	9.69747	9.62426	9.9613	9.93226	9.62248	9.76266	10.1482	9.54412	9.58516
HS_166.1	11.155	11.1639	12.2465	11.2526	11.3948	12.6171	10.8962	11.5926	11.2072	11.4106	11.2542	11.0607	11.9314	11.9318	11.8851	11.8635	11.3573	11.0562	12.5074	11.5434	11.3447	11.129	11.8971	11.0984	11.9647	11.8721	11.4815	11.9992	11.2431	11.5614	11.4061	11.5908	11.4225	11.2573	11.5029	11.3376	11.3319	11.1998	11.246	11.0854	11.2936	11.9571	11.5871	11.8328	11.9016	11.8213	11.513	12.0523	11.9282
HS_167.1	8.95667	9.03969	9.23142	9.31934	9.55846	9.45827	9.45162	9.18409	9.06685	9.13072	8.92156	9.87316	9.17514	9.53907	9.11139	8.87861	9.26172	8.99447	9.34105	8.93113	9.47643	9.50759	9.32558	9.30431	9.71421	9.61573	9.20814	9.06629	8.83757	9.37532	9.13521	9.21183	9.36376	9.15457	9.30126	9.20436	9.11753	9.14845	9.2785	9.13467	9.16694	9.33298	9.61241	9.96698	9.42646	9.63899	9.48738	8.98511	9.22634
HS_168	9.40367	9.43881	10.1634	10.3311	10.9143	10.1319	10.6808	9.45357	9.2473	9.62819	9.23169	10.5742	9.4929	9.84417	9.16566	9.16348	9.33458	9.25037	10.0715	9.25705	9.8476	11.0186	10.0419	9.9093	10.0227	10.584	10.4354	9.61425	9.00615	10.6793	10.0703	10.1137	10.1548	10.2529	10.5499	10.6369	9.44331	9.58426	11.0494	9.85055	9.76722	10.2496	10.6916	10.5084	10.1651	10.689	10.147	9.37748	9.48894
HS_169	10.186	10.1228	10.8416	10.1334	11.0917	10.8444	9.38109	10.41	10.4251	9.56252	9.71499	11.9088	11.5638	11.1198	10.4794	10.0055	9.51896	9.61879	11.0631	9.85157	11.709	10.477	10.7143	10.1633	12.5529	10.1205	9.64429	9.92002	10.0624	9.44503	9.98198	9.4567	11.2053	10.1129	9.79037	10.2727	10.9892	10.3971	8.98687	10.0991	9.65883	12.0198	11.0175	11.1865	10.8236	11.6812	10.9327	11.2382	10.7436
HS_17	9.36398	9.61408	10.1842	9.78167	9.95719	10.5077	9.87649	9.40509	9.42235	9.61654	9.63469	10.5217	10.1824	10.0921	9.52573	9.61341	9.5259	9.22342	10.2438	9.72614	10.0741	9.88103	10.132	9.73877	10.7074	9.96631	9.86095	10.9843	9.27324	9.68233	9.49165	9.49351	9.9034	9.79121	9.94005	9.7275	9.57983	9.41451	9.65996	9.53983	10.2319	9.82895	10.0194	10.1341	9.75745	10.0168	10.6286	9.6422	9.98182
HS_170	8.97366	9.16469	10.521	9.20813	9.41467	9.67089	9.26986	9.64759	9.09663	9.33034	9.04596	9.68009	9.65874	9.8344	9.11379	8.99878	9.42897	8.99596	9.76437	9.49207	10.3413	9.35699	10.0401	9.34969	10.1268	9.18312	9.26054	9.39429	8.93467	9.19251	9.21935	9.14526	9.75874	9.22624	9.35287	9.2506	9.06027	9.16507	9.2371	9.11555	9.10309	9.68839	9.28369	9.52552	9.43887	9.53763	9.93514	9.32996	9.41235
HS_172	9.09943	9.1637	9.25966	9.43025	9.44219	9.67576	9.538	9.29666	9.01916	9.19271	9.0682	9.53723	9.16587	9.43253	9.12753	8.84266	9.19559	9.12162	9.35108	8.9699	9.35487	9.46152	9.36026	9.33896	9.75555	9.37557	9.47077	9.22819	8.98215	9.36915	9.19546	9.16465	9.38292	9.20209	9.36579	9.34274	9.17201	9.27909	9.38585	9.19717	9.25966	9.47342	9.59578	9.67612	9.3836	9.57867	9.34119	9.01203	9.17542
HS_173	8.65539	8.99848	9.4303	9.28833	9.61602	9.2932	9.09158	8.83813	8.89085	8.99261	8.60344	10.1074	8.95485	9.25031	8.56539	8.63555	9.38054	9.28906	9.39536	8.50255	9.33006	9.56795	9.44453	9.48198	9.32716	10.0371	9.56555	8.78229	8.6233	9.36324	8.83655	8.96954	9.42585	9.38218	9.43584	9.49363	9.00666	8.85602	9.468	9.03148	8.88021	9.19963	9.80712	9.90185	10.6061	9.64404	8.8721	8.58985	8.86571
HS_174.1	8.64873	8.81719	8.82998	8.96984	8.98784	9.15331	8.82274	8.79899	8.62419	8.87571	8.61128	8.97313	8.87645	9.03307	8.91263	8.67969	8.72433	8.57378	8.98773	8.52275	8.96903	8.92341	8.75696	8.93458	9.12584	8.93779	8.77754	8.92603	8.53463	9.02779	8.81729	8.72469	9.24534	8.80365	8.91124	8.798	8.6577	8.80107	8.88895	8.80451	8.86554	9.03449	9.05529	9.30054	8.92012	9.10943	8.77936	8.56708	8.75315
HS_175	9.12896	9.0774	9.7002	9.43439	9.72488	9.9099	9.63482	9.261	9.03384	9.36118	8.82496	10.3145	9.39657	9.71778	9.07563	9.03898	9.06846	9.27379	9.45647	9.40732	10.2852	9.41559	9.61017	9.3239	10.2429	9.50673	9.35275	9.4208	8.95678	9.39796	9.24481	8.97706	9.5464	9.26427	9.51017	9.36416	9.46	9.13899	9.1789	9.08087	9.44055	9.48732	9.85523	9.62898	9.545	9.81161	9.38302	9.19649	9.26088
HS_176	9.48642	9.69491	10.5481	10.5195	10.5023	10.5884	10.3269	9.78335	9.78764	9.62239	9.34204	10.643	10.0897	10.4167	9.62119	9.40528	9.93306	9.572	10.6258	9.68795	10.0024	11.7297	10.8082	9.93908	10.3331	10.6158	10.516	10.833	9.77234	10.043	9.65654	9.94302	10.2013	11.1219	11.6665	10.2402	9.56293	9.55605	10.9505	9.9183	10.0327	10.399	10.917	10.4867	11.0103	10.3333	10.3141	9.57754	9.78757
HS_177	9.47757	9.51544	10.016	10.3878	9.87945	9.88919	9.75311	9.51502	9.34514	9.52135	9.22562	10.0196	9.55859	9.73024	9.33826	9.24097	9.60149	9.41046	9.97402	9.07807	9.86025	9.70581	9.92738	10.2413	10.0952	9.92247	9.69209	9.43851	9.25213	10.3294	9.6666	9.76762	10.2382	9.63644	9.80044	9.70348	9.44804	9.41227	9.7228	9.65938	9.65874	9.91187	10.0355	10.1944	10.0122	10.0307	9.87243	9.35688	9.5118
HS_178	8.73103	8.85383	8.77952	8.9862	9.07868	9.08849	9.03717	8.94132	8.72762	8.91418	8.67323	8.94766	8.82082	9.09881	8.62766	8.67626	8.78057	8.6346	8.98489	8.59217	8.89281	8.98102	8.91779	9.0449	9.22373	9.00079	8.91538	8.86724	8.62126	9.11106	8.85376	8.86754	8.94977	8.87494	8.91476	8.95092	8.71806	8.83874	9.08777	8.90628	8.89332	8.86699	9.05102	9.24798	8.93309	9.19355	8.89887	8.67033	8.80974
HS_179	8.73627	8.92434	8.90493	9.33135	9.21861	9.31103	9.13264	8.85081	8.71468	8.96602	8.6067	9.13919	8.79016	9.05601	8.65308	8.59518	8.90997	8.76898	9.04632	8.44602	9.04921	9.16765	8.93275	8.96107	9.18714	9.11335	9.16904	8.99357	8.53205	9.13782	8.91426	8.98774	9.12909	8.82315	8.95493	9.22001	8.81856	8.91901	9.07618	9.09242	9.06454	9.00676	9.27776	9.47273	9.04621	9.47953	9.09248	8.67981	8.87764
HS_18	8.44245	8.55236	8.4731	8.59212	8.59126	8.98335	8.66041	8.59357	8.46289	8.66303	8.48335	8.84197	8.7451	8.82262	8.514	8.32995	8.52304	8.51443	8.59807	8.38407	8.59036	8.62913	8.57442	8.64561	8.95666	8.71356	8.57338	9.38077	8.45256	8.50299	8.49325	8.61749	8.72465	8.5551	8.86188	8.57098	8.43515	8.62742	8.5436	8.68238	8.8086	8.65621	8.78782	8.89262	8.61791	8.74206	8.67432	8.47488	8.93107
HS_180	8.63014	8.69288	8.79931	9.52622	8.95233	9.14728	8.78626	8.66544	8.67866	8.70634	8.50205	9.12319	8.84573	8.84079	8.52846	8.52157	8.81614	8.88823	9.42502	8.49558	8.68434	8.74041	8.73483	8.78079	9.23116	8.86351	8.69107	8.91595	8.55849	8.75895	8.73886	8.64501	8.73547	9.0193	9.06793	8.7231	8.58957	8.69022	9.074	8.9554	8.7431	9.33041	8.89803	9.45874	8.8146	9.05679	8.86708	8.63806	8.67206
HS_182.1	9.01848	9.08161	9.21859	9.54529	9.99509	9.55198	9.73864	9.08787	8.92246	9.27406	8.96095	9.43505	8.84779	9.6678	8.73772	8.87803	8.97146	8.76268	9.35233	9.61311	9.42581	9.8154	9.33116	9.42998	9.17121	10.1228	9.46278	8.98406	8.68238	9.69625	9.18514	9.44675	9.45784	9.47595	9.88702	9.34062	8.98893	8.88162	10.4101	9.21071	9.26052	9.54418	10.1823	9.49236	9.55968	9.57951	9.30354	8.97608	9.24285
HS_183.1	8.49277	8.58086	8.49533	8.61892	8.58693	8.82271	8.64637	8.61662	8.46846	8.67383	8.47377	8.62243	8.75303	8.81886	8.44593	8.35978	8.56074	8.52464	8.57791	8.45057	8.46206	8.54015	8.35569	8.56198	8.78899	8.61818	8.61319	8.6098	8.42683	8.63137	8.48902	8.56299	8.62086	8.55599	8.64507	8.46934	8.511	8.56167	8.51088	8.63718	8.67971	8.5618	8.63686	8.90115	8.56918	8.78892	8.63883	8.51577	8.63568
HS_184	10.9666	10.9637	11.1899	11.867	11.3743	11.3844	11.3447	11.0153	10.6924	11.0772	10.7726	11.4429	10.9039	11.2905	10.9179	10.7855	11.0836	10.6347	11.4209	10.3582	11.2496	11.5218	11.3346	11.3705	11.4297	11.4988	11.3613	11.209	10.654	11.7058	11.2811	11.3116	11.3891	11.2001	11.6463	11.5023	10.9515	10.9585	11.6776	11.3919	11.2396	11.3799	11.9419	11.8595	11.4842	11.8111	11.3322	10.8922	10.9494
HS_185.1	8.54738	8.62859	8.57145	8.68802	8.7619	8.88971	8.76518	8.80005	8.64163	8.74602	8.53423	8.77835	8.69267	8.8177	8.52696	8.46284	8.65345	8.50823	8.62481	8.42454	8.50566	8.77682	8.48307	8.58422	8.78395	8.70973	8.69339	8.68739	8.41069	8.61039	8.55668	8.60332	8.69291	8.62554	8.72005	8.64138	8.4168	8.62668	8.65355	8.70495	8.82428	8.6378	8.76873	8.95926	8.68984	8.84566	8.81356	8.51835	8.63344
HS_186	9.84623	9.91436	10.1927	10.6041	10.1126	10.1699	10.0549	9.95284	9.68349	9.86138	9.61192	10.4536	9.72874	10.1708	9.69003	9.67721	9.86126	9.51912	10.5424	9.97176	9.97041	10.0669	10.2526	10.1473	10.2165	10.2995	10.0258	10.0142	9.6672	10.5612	9.99754	10.1078	10.2474	9.8055	10.1525	10.0451	9.86536	9.8863	10.0024	10.0377	10.0269	10.0879	10.3689	10.512	10.1514	10.4316	10.3357	9.66681	9.68287
HS_187	8.4696	8.6712	8.76421	8.91503	9.24228	9.1435	8.95245	8.87467	8.62356	8.77434	8.57252	10.023	9.07976	9.14952	8.5913	8.41899	8.53427	8.80478	9.05132	8.48951	8.96933	8.95904	8.56567	8.71994	9.91022	8.73274	8.74886	8.86459	8.52976	8.68219	8.8787	8.72738	9.19418	8.75397	8.97019	8.82485	8.94109	8.87128	8.63601	8.85488	8.79608	9.01268	9.18225	9.23521	8.71736	9.00841	9.06075	8.91651	8.98002
HS_188	11.5277	11.0523	11.2813	11.5567	12.0521	12.379	11.313	10.8993	10.2523	10.7304	10.2727	11.6338	11.4042	11.9528	10.0607	10.1676	10.3024	10.1308	11.26	10.146	11.4801	10.9185	12.3323	10.9033	11.6775	11.6455	11.2189	10.8984	10.3676	11.1042	10.3883	10.1627	12.299	11.1417	11.077	11.3571	10.6329	10.3661	11.1089	10.4924	10.755	11.1091	11.3599	12.6179	11.9203	12.1357	12.186	10.6764	10.7753
HS_189.1	8.81732	8.88811	9.64124	9.40386	9.47126	9.40168	8.98554	8.8508	8.86558	8.85882	8.82736	9.66963	8.7963	9.53319	8.63362	8.62984	8.82653	8.76602	9.36415	8.56938	9.33587	9.05878	9.33788	9.12076	9.72111	8.89255	8.93419	8.81512	8.5274	8.87981	8.81978	8.88913	9.64883	9.02208	9.00575	9.08904	8.85988	8.85512	8.91446	8.95643	8.89452	9.2851	9.4251	9.59932	9.19927	9.26406	9.70836	8.84359	8.92768
HS_19	11.5784	11.5543	11.9867	12.1373	11.872	12.149	11.7483	11.7409	11.6096	11.6959	11.4357	11.9514	11.7391	11.9206	11.5962	11.6163	11.5894	11.4194	11.9862	11.6075	11.781	11.6992	12.1707	12.1935	11.9064	11.8065	11.7374	11.8914	11.5345	12.5025	11.7508	11.8123	12.2748	11.7276	11.9262	11.7834	11.789	11.6806	11.8451	11.749	11.8211	11.8753	11.8962	12.3937	12.2474	12.2531	12.1269	11.6772	11.6797
HS_190	8.51556	8.648	8.61471	8.83567	8.8956	8.9282	8.87832	8.7419	8.55109	8.80927	8.54992	8.9474	8.73954	8.86528	8.56637	8.5043	8.65495	8.55464	8.71234	8.53971	8.63001	8.83241	8.67067	8.64057	8.96949	8.88261	8.7981	8.7541	8.58108	8.71564	8.56646	8.63463	8.81877	8.65935	8.79598	8.75526	8.58176	8.68085	8.72739	8.73211	8.70785	8.70103	8.90589	9.10264	8.71863	9.13316	8.78732	8.51175	8.8053
HS_191	8.60537	8.73819	8.76214	8.81904	8.82951	9.00547	8.92749	8.76342	8.64662	8.74715	8.5817	8.98094	8.83232	8.91008	8.62475	8.49414	8.65113	8.56627	8.90086	8.54877	8.79626	8.79431	8.68627	8.75269	9.13959	8.90117	8.76994	8.77677	8.46959	8.70549	8.65441	8.74464	8.8467	8.697	8.80169	8.65472	8.59884	8.66057	8.72981	8.83351	8.81749	8.7713	8.9087	9.06803	8.81713	8.97261	8.78056	8.56047	8.73012
HS_192.1	12.5788	12.6368	13.7931	13.5753	14.0889	14.0772	13.3522	12.2652	11.9883	13.1546	12.5581	13.3371	12.5163	13.1866	12.5405	12.4351	12.9185	12.461	14.0917	11.2259	13.6228	13.4976	13.3677	13.8837	13.1804	13.7849	13.9643	12.87	12.2004	13.5662	12.549	12.6474	14.097	12.6981	13.0991	14.0462	12.5331	12.442	13.5636	13.1381	12.9489	13.3723	14.0963	14.583	13.8026	14.0825	11.8307	12.4378	12.6498
HS_193	9.00395	8.9667	9.24104	9.35394	9.37547	9.55541	9.4803	9.15239	9.12352	9.07776	8.79205	9.38479	9.03309	9.38159	8.90165	9.03076	8.94927	8.70433	9.29098	8.64743	9.25917	9.50584	8.97905	9.33697	9.59632	9.41107	9.23195	9.63014	8.71621	9.39388	8.95254	8.80584	9.44847	8.77336	9.30667	8.91621	8.92431	8.91317	9.17959	9.07567	9.50553	9.1399	9.5354	9.70898	9.54859	9.44499	9.1465	8.74166	9.1763
HS_194	9.01306	8.96906	9.11523	9.2221	9.39159	9.89176	9.71484	9.21554	8.76633	9.05251	8.78354	8.86427	8.67896	9.0185	8.61468	8.58374	9.12925	9.02603	9.08792	8.41824	9.3102	9.13108	8.9501	9.41368	9.14207	9.55582	9.38063	9.13312	8.70708	9.31645	8.95481	8.77798	9.28161	9.02962	8.9094	9.08869	8.80707	8.72696	10.0175	9.02764	9.15531	8.91009	9.82638	9.1236	9.24631	9.91757	8.63997	8.71947	8.79243
HS_195	8.41052	8.61706	8.66964	9.28302	8.80534	9.27981	8.75993	8.6536	8.51711	8.71784	8.51622	8.90029	8.66709	8.8569	8.48765	8.43052	8.67713	8.57445	9.0893	8.49237	8.63044	8.72428	8.56525	8.65016	9.00271	8.73872	8.6885	8.63172	8.43616	8.60303	8.5256	8.64869	8.6933	8.71725	8.69472	8.62041	8.53097	8.52112	8.64031	8.67414	8.70454	8.58062	8.95643	9.01889	8.97973	8.93433	8.95857	8.51427	8.64536
HS_196.1	9.13753	9.04467	9.70797	9.31334	9.44123	9.73775	9.45809	9.28895	8.77697	9.04634	9.2358	9.40506	9.02838	9.35877	9.01919	8.8924	9.02308	8.80984	9.66837	8.69297	9.49252	9.30455	9.74991	9.47348	9.91317	9.58713	9.43454	9.14477	9.11324	9.43463	8.99472	9.02705	9.44019	9.0504	9.32284	9.4618	8.88311	8.99012	9.28231	9.09363	9.23337	9.52615	9.54454	9.88931	9.3669	9.56375	9.84729	9.15288	9.26086
HS_197	8.5797	8.72302	8.88713	9.65137	8.90277	9.04996	8.7388	8.63849	8.5955	8.74352	8.5097	9.00346	9.01321	8.8917	8.5676	8.45693	8.62665	8.6272	9.16517	8.5053	8.75748	8.70042	8.69999	8.79118	9.32892	8.81019	8.80356	8.85037	8.61262	8.77634	8.60657	8.66592	8.79331	8.68267	8.88552	8.64936	8.48582	8.51496	8.82748	8.83879	8.74423	8.82323	8.79793	9.33185	9.21734	8.87046	8.91206	8.64223	8.83403
HS_198	8.39292	8.55464	8.49836	8.5564	8.60573	8.75773	8.67843	8.60719	8.47725	8.59994	8.4596	8.84005	8.73171	8.77441	8.48559	8.42291	8.47208	8.46523	8.52468	8.42621	8.40453	8.58275	8.38434	8.62628	8.73797	8.67159	8.58191	8.6155	8.35765	8.50913	8.44653	8.54736	8.52275	8.4513	8.64183	8.52889	8.47489	8.55105	8.62302	8.67136	8.58156	8.45814	8.75947	8.91086	8.49513	8.78396	8.59026	8.41027	8.59635
HS_199	9.02909	9.17022	9.6432	9.85702	10.0369	9.90759	9.82444	9.28683	8.9628	9.37417	9.04345	10.0067	9.41034	9.57791	9.15158	9.08025	9.21057	9.0797	9.84332	9.01588	9.89967	9.95982	9.78102	9.90009	9.9939	10.1064	9.82786	9.17643	8.92902	10.064	9.25161	9.4472	9.95273	9.47507	9.67934	9.6999	9.30353	9.31315	9.82723	9.37668	9.35053	9.72932	10.1118	10.4656	9.89515	10.1793	9.64151	9.11989	9.34628
HS_2	10.1787	10.4436	11.3738	10.9757	11.0287	11.2978	10.7849	10.1824	10.4153	10.2488	9.94557	11.667	10.7582	11.0573	10.3346	10.5092	10.2305	10.0028	11.3113	9.89128	11.5269	10.8363	10.9219	10.7194	11.204	11.086	10.7965	10.7218	10.1626	10.7241	10.685	10.627	11.3583	10.6869	10.9728	10.7171	10.546	10.4511	11.0449	10.4577	10.657	11.3831	11.5149	11.4302	11.2011	11.5758	11.3303	10.5752	10.6582
HS_20	10.8781	11.0565	11.2856	11.6177	11.4973	11.5225	11.4984	10.9994	10.8308	11.1396	10.8568	11.54	10.8663	11.5577	10.8572	10.8886	11.2322	10.839	11.3905	10.565	11.3751	11.687	11.4882	11.4942	11.3199	11.5829	11.6194	11.2396	10.8478	11.7945	11.2087	11.4831	11.4911	11.2378	11.7713	11.6364	11.0606	11.0666	11.6637	11.3681	11.2833	11.34	11.9307	11.9521	11.4624	11.8094	11.473	10.9895	11.1088
HS_200	8.87677	9.0191	9.41241	9.22271	9.33641	9.57632	9.23771	9.36839	9.113	9.12256	8.94138	9.74819	9.19604	9.40997	8.9948	8.75679	9.08638	8.84334	9.23254	8.92501	9.36078	9.31549	9.22636	9.10267	9.50213	9.36019	9.17582	9.12773	8.85214	9.25981	8.91568	9.03865	9.45748	9.34142	9.32623	9.30668	9.07155	8.92795	9.24254	9.16709	9.09811	9.11125	9.47523	9.79392	9.23655	9.48576	9.182	8.82846	9.12612
HS_201	8.81964	8.84795	9.04239	9.15128	9.43863	9.34617	9.3654	9.00751	8.84388	9.08254	8.81944	9.28689	9.011	9.21635	8.79971	8.75722	8.91687	8.78168	9.17252	8.7284	8.96872	9.42953	9.06298	9.09029	9.15365	9.46	9.23253	8.94871	8.70228	9.45647	9.03824	9.13352	9.13844	9.18674	9.35534	9.20251	8.88011	9.0036	9.48075	9.16562	9.11792	9.04311	9.57059	9.64612	9.16093	9.51969	9.21546	8.93093	8.98389
HS_202.1	8.90911	9.25319	9.45005	9.80334	9.31268	9.37725	9.2974	9.28565	9.81158	9.17873	9.29698	9.89614	9.72635	9.08513	8.96826	9.39035	9.36563	9.04141	10.0622	8.84905	9.35446	9.27999	9.32255	9.42197	9.88768	9.66865	9.20057	12.3305	9.48806	9.41743	9.09413	9.39673	9.44659	9.08051	10.0268	9.01877	8.95027	9.00253	9.61977	9.37478	10.7328	9.47122	9.8518	9.37893	9.24667	9.36273	10.4065	9.78025	10.1377
HS_203	9.22104	9.23875	9.97756	10.1011	9.93284	10.1858	9.84044	9.54992	9.19375	9.40284	9.24732	10.0143	9.53737	9.83081	9.3538	9.45494	9.39728	9.16978	9.9198	9.45228	10.0121	10.3973	9.9106	9.94081	9.97301	10.211	10.02	9.6756	9.28164	10.182	9.50259	9.65299	9.95137	9.91012	10.2079	9.84786	9.48602	9.43107	9.9838	9.65009	9.6414	10.0671	10.2162	10.6413	10.0025	10.3218	10.0996	9.30745	9.3715
HS_204.1	12.6542	12.5009	13.1223	13.5683	13.5158	13.4591	13.4312	12.6542	12.2851	12.7433	12.3527	13.4252	12.5421	12.9921	12.2972	12.5757	12.7033	12.404	13.1923	12.2382	13.1626	13.6234	13.2116	13.3587	13.4882	13.5615	13.6218	12.7757	12.2809	13.5837	12.8816	12.9895	13.3788	12.8656	13.0962	13.5524	12.5558	12.5804	13.6013	12.8425	12.8353	13.2716	13.8438	13.7842	13.3239	13.6878	13.1229	12.4308	12.5428
HS_205.1	8.73812	8.95238	8.74732	8.92632	8.90408	9.16755	8.85533	8.86384	8.75847	8.86445	8.70181	9.41853	9.26035	9.27219	8.72951	8.62512	8.80395	8.68266	8.96007	8.63977	8.81127	8.96853	8.83078	8.87196	9.11268	8.96173	8.74334	8.96348	8.6489	8.95601	8.75899	8.84038	9.25892	9.04328	8.89974	8.88864	8.71497	9.06933	8.79082	8.91551	8.88268	8.94444	9.05157	9.46983	8.96099	9.30729	8.98849	8.65239	8.87054
HS_206	8.59739	8.72828	9.00856	8.91301	9.38486	9.61741	9.24096	8.78895	8.81585	8.85772	8.55855	9.58198	9.0556	9.33311	8.74218	8.75415	8.96889	8.72708	9.03702	8.4219	9.07625	8.7314	9.06587	9.03884	9.15733	8.97149	8.84794	8.90836	8.50414	8.81441	8.64039	8.8666	8.97342	9.04249	9.03557	8.80866	8.67091	8.95034	8.7814	9.02657	8.65086	9.08389	9.30776	9.10242	9.23396	9.45601	8.75071	9.02695	8.74795
HS_207.1	9.00035	9.17585	9.59135	9.43366	9.54503	9.68257	9.32962	9.29583	9.08388	9.1866	8.8994	9.52758	9.12057	9.25354	9.10783	9.05	9.08262	8.97977	9.44918	8.84543	9.24522	9.36482	9.31888	9.37403	9.55856	9.47597	9.27541	9.19517	9.04685	9.69344	9.12053	9.17239	9.50775	9.08513	9.34358	9.30001	9.10548	9.11848	9.30181	9.16718	9.26476	9.35379	9.61407	9.72852	9.41484	9.71102	9.41787	9.02038	9.01432
HS_208	8.79096	9.01086	9.09126	9.40062	9.80998	9.37107	9.10917	8.92446	8.73717	9.01597	8.74825	10.0628	9.03319	9.16288	8.69847	8.69225	8.92593	8.7669	9.12845	8.66731	9.57967	9.38357	9.0864	9.22167	9.50259	9.46793	9.15411	8.97088	8.66621	9.24064	8.99658	8.97391	9.14093	9.01988	9.17578	9.28018	8.91141	8.95858	9.10919	9.10205	8.99505	9.21619	9.66937	9.84465	9.22561	9.61611	9.07475	8.89374	9.06543
HS_209.1	9.02953	9.21207	9.6317	9.85277	9.73413	9.65816	9.72942	9.14549	9.46334	9.17615	9.32583	10.3533	9.49929	9.43498	9.00629	9.28278	9.11921	9.21032	10.0133	8.97637	9.62801	9.82525	9.48581	9.53738	9.5845	9.59284	9.55723	11.012	9.0373	9.78968	9.30777	9.97419	9.39328	9.53282	11.1377	9.30654	9.06031	9.45301	10.1758	9.55252	10.9045	9.62188	10.0121	9.84688	9.40019	9.9309	9.4052	9.72401	10.1376
HS_21	8.74896	8.73444	9.03201	9.00945	9.15669	9.26136	9.11523	8.77607	8.65628	8.86473	8.70388	9.87107	9.02323	9.26155	8.76946	8.60247	8.6363	8.64751	9.02794	8.52599	9.55328	8.83176	8.74607	8.88948	9.14081	9.10928	8.80665	8.9095	8.60822	8.87192	8.86149	8.78941	9.04906	8.84094	8.96014	8.901	8.87468	8.97501	8.79726	8.83001	9.039	8.96357	8.99615	9.3656	9.01109	9.12019	9.02148	8.65252	8.73637
HS_210	10.3356	10.2863	10.626	10.8027	10.7657	10.9589	10.5048	10.1551	9.91157	10.2583	9.91582	11.1277	10.0227	10.3833	9.86224	9.85217	10.3382	9.77721	10.8116	9.50513	10.5676	10.5381	11.0916	10.9861	10.6687	10.7282	10.2467	10.1714	9.57996	11.1778	10.3052	10.4157	11.2078	10.702	10.7724	10.3099	9.94276	10.1771	10.627	10.4876	10.3553	10.5758	10.7767	10.923	10.5317	10.9453	10.4004	9.8789	10.1994
HS_211	8.71725	8.84694	8.85169	9	9.05936	9.19027	8.99965	8.79527	8.68463	8.78141	8.72106	9.00833	8.79231	8.99295	8.60693	8.54639	8.74504	8.56239	8.93456	8.54521	8.75618	9.10642	8.87281	9.00313	9.08189	9.01458	8.96391	8.86477	8.48825	8.97113	8.72867	8.78273	8.95888	8.82222	9.06876	8.96846	8.66245	8.84633	8.98204	8.92144	8.88873	8.97144	9.06459	9.29609	8.89366	9.16661	8.8951	8.58811	8.81519
HS_212	8.53907	8.79295	9.20522	9.2025	9.01535	9.12853	8.98496	8.83418	8.48043	8.8129	8.58882	9.32209	8.69154	8.91989	8.56997	8.4429	8.73879	8.45099	8.99681	8.3206	9.05696	9.33146	9.18286	9.25775	9.2249	9.16352	9.12525	8.82814	8.46439	9.12201	8.71871	8.71588	9.392	8.87176	8.74196	8.80803	9.01576	8.63151	8.78427	8.7734	8.78023	9.15228	9.70101	9.08414	8.87507	9.07076	9.1151	8.56941	8.7544
HS_214.1	12.0033	12.2526	12.5319	12.9224	12.4201	12.9547	12.3176	12.1148	11.9328	11.5948	11.2434	12.8951	11.6214	11.772	11.6646	11.6425	11.9655	11.562	12.5564	11.2317	12.5141	12.4972	13.0346	12.9406	12.3497	12.3115	12.394	11.9129	11.3233	12.7903	12.2969	12.3447	13.087	12.247	12.7295	12.3567	12.0651	12.1114	12.6007	12.27	12.2169	12.8783	12.8212	12.5918	12.7872	12.7085	12.4426	11.4418	11.8112
HS_215	9.00155	9.07822	9.25874	9.23373	9.28328	9.41792	9.30391	9.16032	8.94298	9.23779	9.03701	9.36834	9.18194	9.3091	8.99236	8.95099	9.2122	8.97951	9.224	9.02109	9.03273	9.16032	9.06659	9.02814	9.46323	9.25843	9.08969	9.69555	8.95149	9.07958	9.01542	9.01818	9.1996	9.13738	9.21641	9.00229	9.0633	9.14474	9.16605	9.18655	9.34764	9.17974	9.67883	9.54343	9.25705	9.44918	9.37277	9.35643	9.26464
HS_216	8.90543	8.98412	9.27138	9.41334	9.44388	9.42915	9.42417	9.13562	8.90982	9.09478	8.94837	9.49884	9.08606	9.26147	8.88442	8.90508	8.92166	8.9274	9.12509	8.99112	9.18987	9.26268	9.19034	9.25173	9.62993	9.33511	9.17599	9.06583	8.88109	9.34543	9.03383	9.08585	9.21944	9.0601	9.05786	9.20763	9.00141	9.05205	9.33808	9.14893	9.10733	9.31592	9.52304	9.78976	9.28425	9.54209	9.3944	8.86301	9.00844
HS_217	8.58851	8.73492	8.72141	9.66483	8.76127	9.22068	8.65085	8.63026	8.50966	8.65827	8.50685	9.43712	8.8261	8.98714	8.48176	8.33913	8.61762	8.47428	9.69673	8.47432	8.82139	8.72241	9.04697	8.70129	9.41579	8.7307	8.64219	8.68037	8.50655	8.73229	8.58847	8.65345	8.89977	8.65881	8.92508	8.68283	8.49617	8.66145	8.7751	8.75604	8.91127	8.80665	9.08195	9.04163	8.70758	8.86578	9.40851	8.55602	8.91424
HS_218	8.4871	8.65041	8.59377	8.64691	8.77994	8.94883	8.70148	8.69077	8.58953	8.75644	8.56246	8.65138	8.70342	8.87787	8.49968	8.53128	8.59269	8.4724	8.86597	8.50321	8.50303	8.73031	8.60372	8.65346	8.93157	8.71677	8.65178	8.65533	8.40361	8.63966	8.6125	8.63432	9.04331	8.59599	8.75081	8.69396	8.55484	8.70838	8.59083	8.74715	8.65943	8.62912	8.78253	8.88834	8.68248	8.86211	8.76367	8.49473	8.67104
HS_219	9.91153	9.95789	10.627	10.7578	10.4766	10.6339	10.3996	9.99029	9.73371	9.96431	9.68945	10.5088	9.87022	10.1548	9.7813	9.77298	9.85973	9.72722	10.4899	10.1379	10.515	10.5147	10.5256	10.5948	10.6294	10.5785	10.336	9.86887	9.61456	10.8	10.089	10.0841	10.5466	10.1084	10.2528	10.4693	10.0104	10.0082	10.4997	10.2644	10.1672	10.6713	10.5679	10.9361	10.5212	10.6305	10.4746	9.75049	9.90094
HS_22.1	13.3525	13.3852	13.5589	13.3879	13.2162	14.4367	13.266	13.9183	13.732	13.3949	13.4844	13.4473	13.714	14.1656	13.7048	13.5103	13.7237	13.5307	13.3127	14.2257	13.3035	12.9611	13.4625	13.219	14.0473	13.1925	12.5078	13.7779	13.4645	13.0428	13.1708	13.3028	13.1781	13.4679	13.5118	12.7834	13.6088	13.2325	12.7919	13.4095	13.6919	13.7012	13.5002	13.9658	13.5714	13.7931	14.4249	13.626	13.4485
HS_220	8.68267	8.87755	9.08127	9.98752	9.09586	10.5147	9.0806	8.80346	8.79318	8.79408	8.65728	9.50305	8.87089	9.70258	8.6852	8.61689	9.21234	8.66308	9.63578	8.75729	9.21069	9.09812	8.9434	9.13691	10.2085	9.15799	9.04189	8.86364	9.005	9.24866	8.88326	8.88579	9.48693	8.88903	9.26299	8.95865	8.82738	8.97296	9.18093	8.91293	8.91047	9.45026	9.36571	9.32244	9.04371	9.33431	9.6529	8.72071	9.3331
HS_221	8.52471	8.67818	8.90268	8.66499	9.07065	10.1105	8.79987	8.47872	8.61026	8.90861	8.46635	9.30207	9.17313	9.22988	8.75854	8.65842	8.69792	8.62332	9.16581	8.76963	8.73394	8.50838	8.79482	8.67357	9.66167	8.81047	8.78117	9.11346	8.47369	8.45166	8.51147	8.73532	8.9113	8.67626	8.92053	8.68979	8.50088	8.74438	8.68759	8.83006	8.61116	8.91177	8.64825	8.88554	9.13269	9.42526	8.68945	8.68849	8.82275
HS_228.1	9.05003	9.16108	9.31957	9.5599	9.45497	9.46925	9.40499	9.18008	9.0315	9.23833	9.04538	9.94239	9.19838	9.36002	9.11512	9.01474	9.3206	9.18131	9.24799	8.84345	9.55213	9.3616	9.49335	9.60491	9.35965	9.5081	9.27344	9.18862	8.93611	9.73056	9.21536	9.23757	9.61507	9.39619	9.52705	9.35182	9.09536	9.17483	9.45183	9.21413	9.33127	9.41449	9.72848	9.85188	9.53955	9.69604	9.44587	8.98642	9.22312
HS_23	8.89517	8.94017	9.31239	9.6071	9.43372	9.56341	9.41736	9.02054	9.04375	9.14243	8.93445	9.38555	9.16569	9.21783	8.93886	8.84812	8.97633	8.85834	9.48393	8.66712	9.38194	9.50837	9.27871	9.34434	9.37567	9.67824	9.40236	9.25601	8.87693	9.65206	9.1622	9.1866	9.41149	9.11883	9.16437	9.5272	9.25089	8.9911	9.4412	9.20919	9.16545	9.33512	9.84865	9.98194	9.50289	9.75995	9.57932	9.04181	9.05288
HS_231	8.73199	8.69924	8.88942	9.12513	9.03613	9.48822	9.11629	8.853	8.54617	9.24572	9.01236	9.08105	9.18415	9.40304	9.37182	8.9452	8.9935	8.94978	9.47737	9.25259	8.9131	9.01197	8.90336	8.8523	8.92649	9.04435	9.01511	9.04541	8.72064	8.83089	8.97696	8.90444	9.29325	9.22282	9.61735	9.03031	8.8428	8.74318	9.09121	9.25836	8.94469	9.0152	9.5229	9.38305	9.06317	9.15547	8.76704	8.8869	9.09139
HS_232	8.82132	8.91785	9.29816	9.79569	9.57845	9.661	9.43586	9.17183	8.86735	9.05634	8.73969	10.2276	9.05215	9.87523	9.09219	9.10923	8.87399	8.93832	9.78803	9.9025	9.53574	9.41801	9.21414	8.98523	9.42877	9.35344	9.20959	9.19735	8.67737	9.15297	8.85158	8.86417	9.30276	8.91825	9.26656	9.32576	8.95108	8.98179	9.18802	8.96226	9.15908	8.99954	9.58134	9.525	9.10616	9.66324	8.7727	9.11606	8.9639
HS_239	10.4487	10.4472	10.9279	11.3369	11.1257	11.0466	10.8232	10.4343	10.2088	10.331	10.2061	12.0313	10.4141	11.0266	10.0593	10.3544	10.2905	10.1182	11.4613	10.0402	11.5536	10.9754	11.4468	11.2232	11.2516	11.1615	10.8069	11.9227	10.2781	11.0309	10.6491	10.6708	11.4755	10.7214	11.1688	10.9041	10.8672	10.5663	10.88	10.5093	10.9439	11.1485	11.3334	11.2088	11.2263	11.3311	10.8666	10.6127	10.885
HS_24	9.48574	9.46991	10.0737	9.38597	8.95133	10.1238	9.1898	8.72213	8.83105	9.36237	8.89505	8.92209	9.81707	9.26973	9.47887	9.24904	9.35339	9.21437	10.2077	9.03754	9.83792	9.25529	9.07184	9.89634	9.73504	9.22072	9.17094	9.96409	9.95109	9.79511	9.2379	9.08562	9.60457	9.03134	9.3902	9.2427	9.55135	9.39372	9.44115	9.25622	9.48066	10.0842	9.55951	9.50306	9.79977	9.35219	9.36295	9.31882	9.50368
HS_240	9.08379	9.03667	9.62573	9.43014	9.2693	10.0017	9.17517	9.38977	9.23779	9.26143	8.79534	9.25397	9.06523	9.47124	8.87823	8.87537	9.06962	9.01411	9.73207	8.73425	9.54295	9.27454	9.20508	9.13975	9.40521	9.18719	9.28292	9.6603	9.03415	9.29198	8.95493	9.21721	9.22889	9.14348	9.36578	9.33195	8.86315	9.12702	9.06452	9.25033	9.34641	9.10492	9.57833	9.72949	9.16507	9.67202	9.09168	8.8515	9.25394
HS_241.1	8.86367	9.17592	9.88698	9.44097	9.83034	9.64713	9.3918	9.10015	8.89921	9.21926	9.11264	10.7539	9.6238	9.62631	9.4636	8.82589	9.11022	8.91613	10.5423	8.5014	10.1174	9.33106	9.55935	9.51153	10.2635	9.53438	9.2218	9.50206	8.82916	9.05524	9.15201	9.23669	9.53484	9.34828	9.99589	9.23464	9.11123	9.22272	9.0232	9.03173	9.14	9.5636	9.88721	9.76101	9.81872	9.94187	9.26398	9.16989	9.25877
HS_242	8.60721	8.60961	9.04076	8.63049	8.85214	9.3324	8.96661	8.72422	9.03245	8.77846	9.20495	8.83495	8.84788	8.95866	8.48298	8.41018	8.88219	8.49411	8.71302	8.34727	8.95642	8.7051	8.82214	9.23557	9.33736	8.75723	8.82704	8.91541	8.43002	8.66325	8.99486	8.81692	8.68852	8.64054	8.75175	8.66118	8.84419	8.70207	8.65454	8.8389	8.71914	8.71076	8.84387	9.06281	8.70602	9.11402	8.99468	8.62569	8.56413
HS_243.1	10.7364	10.7199	11.2915	11.0053	11.5971	11.7629	10.7967	10.9607	11.5	9.99869	10.6261	11.328	10.5723	10.7466	10.3337	10.5827	10.1946	9.93209	11.2827	11.8443	11.9432	10.5475	11.7909	10.7401	12.3169	11.7577	10.7343	11.9792	10.1163	10.0374	10.0688	10.1257	12.041	10.6544	11.0789	10.7602	10.4264	10.2137	11.3832	10.737	11.5984	11.4706	11.7963	11.7419	11.0879	12.012	12.7985	11.0177	11.2806
HS_244	11.8918	11.8439	12.3943	12.5706	12.5405	12.6439	12.4476	12.0118	11.6075	12.1004	11.687	12.4475	11.8363	12.2389	11.7065	11.7547	12.102	11.672	12.5011	11.2546	12.541	12.5391	12.4224	12.6143	12.3576	12.5903	12.4702	11.9768	11.6952	12.8445	12.2158	12.2432	12.6432	12.0452	12.6074	12.5125	12.0317	11.8233	12.6364	12.2845	12.1791	12.3805	12.7068	13.0486	12.5491	12.774	12.3841	11.8306	11.8967
HS_25	10.8363	10.93	10.9361	11.1075	10.7356	11.3524	10.8571	10.9584	10.9683	11.0488	10.8795	11.0464	10.8725	11.2326	10.8765	10.8785	11.0815	10.6888	10.8039	10.7911	10.9806	11.0364	10.8644	10.8495	11.2533	11.0607	10.5863	11.1728	10.8876	11.516	10.9282	11.1063	11.0609	11.1052	11.2594	10.888	11.0393	11.0793	11.0446	11.1705	11.0776	11.0178	11.2637	11.4682	11.0927	11.3783	11.5104	10.9983	10.9214
HS_250	9.62347	10.1192	10.1753	10.1463	10.3923	10.2969	9.40733	9.1817	10.0262	9.89804	9.98776	10.4975	10.0876	10.1	9.60318	9.28938	9.90808	9.00459	10.2689	9.98951	9.53079	9.6771	9.53576	8.94046	10.4849	11.2396	9.62955	11.8717	9.95705	9.15641	10.0073	9.48659	9.92274	9.6699	10.8183	10.0228	9.7885	9.2354	10.2828	9.54803	10.254	10.5666	10.1184	9.95497	10.8261	10.9381	11.6755	9.95067	10.3847
HS_251.1	8.97625	9.07733	9.12928	9.4628	9.28852	9.31869	9.31623	9.11941	8.9683	9.15691	8.99584	9.51768	9.08241	9.33664	9.02908	8.94893	9.04617	8.94312	9.3262	8.74007	9.30571	9.35431	9.20299	9.25197	9.95228	9.3601	9.256	9.16986	8.94904	9.49142	9.22226	9.21437	9.44351	9.16919	9.35986	9.20533	9.01841	9.1352	9.17151	9.20346	9.1519	9.34128	9.55655	9.72671	9.37326	9.58982	9.21851	8.94666	9.06688
HS_252.1	9.14585	9.04495	9.67737	9.50282	9.59635	9.67681	9.54362	9.14591	8.91479	9.45784	8.97569	9.91883	9.28927	9.40249	9.02657	8.91897	9.10052	8.89883	9.34593	8.92338	9.78387	9.62659	9.42928	9.62076	9.61569	9.96566	9.46433	9.591	9.019	9.74113	9.21737	9.25441	9.91356	9.43794	9.65134	9.3806	9.30082	9.2169	9.45171	9.23449	9.25566	9.33081	9.83737	10.0739	9.54612	10.054	9.40454	9.2499	9.20747
HS_253	9.45191	9.29271	9.61187	9.98558	9.52839	10.2098	9.73676	10.3197	10.0259	9.68256	9.79625	10.0139	10.3082	10.5832	8.94803	9.37903	9.66166	9.86425	10.1313	10.8302	9.58721	9.45118	9.43191	9.08319	10.6234	9.40397	9.30342	9.68092	9.61686	9.10767	9.0692	9.63247	9.44745	9.57775	9.59313	9.17656	9.95063	9.10636	9.48296	9.60164	9.50556	9.76345	9.9044	10.1498	9.58328	9.91822	11.057	9.85845	9.47957
HS_254	9.15797	9.45444	9.71838	8.98495	9.09547	9.25544	9.00744	9.44744	9.06478	9.06085	8.74827	9.45779	9.36346	9.40824	8.9108	9.10981	9.48037	9.20792	9.13718	9.47712	9.27556	9.38419	9.2443	9.24669	9.99	9.32105	9.15255	9.35993	8.93381	8.90679	8.66403	9.09337	9.14182	8.99143	9.45899	8.97842	9.16049	8.94278	9.18529	8.89088	9.03817	9.38942	9.57832	9.24805	9.09912	9.44883	9.60858	9.19523	9.18325
HS_255	9.51564	9.36543	9.47803	9.74094	9.41294	10.7217	9.89789	10.4677	9.4461	9.69133	9.98257	10.1296	9.81203	10.5857	10.0962	9.72878	9.73687	9.64884	9.69337	9.82061	9.82205	9.7263	9.66779	9.50771	9.8981	9.67934	9.21686	10.003	9.52716	9.33217	9.66672	9.90983	9.46666	9.76553	9.86689	9.19352	9.79783	9.76255	9.49647	9.69704	9.74004	9.99549	10.1725	9.99418	9.6723	9.75122	10.5597	9.94594	10.1285
HS_256	9.4832	9.42892	9.92763	9.52836	8.89789	9.97652	9.60754	10.4222	9.87286	9.6162	9.69149	9.74227	9.75861	10.1302	10.0373	9.59744	9.84907	9.29698	9.11779	9.67569	10.2347	9.33627	8.45127	9.7927	9.76308	9.3589	9.08589	9.24393	9.77924	9.51826	9.17398	9.43469	9.20577	9.59981	9.60449	8.83296	9.93307	9.64492	9.09114	9.32098	9.94465	9.49254	9.65864	9.79508	10.1216	9.8324	9.41065	10.3992	9.7884
HS_257	8.84602	9.09277	9.91034	9.30613	8.83537	10.2316	8.92298	9.29814	9.60637	9.17324	8.81618	9.62966	9.43938	9.48285	9.4967	8.81492	9.86071	9.24733	8.96319	9.9769	9.2909	9.26032	8.77383	8.96128	9.60875	8.89544	8.70496	9.14585	9.29111	8.70409	8.85262	9.11662	9.41107	9.45144	9.42878	9.07332	8.81254	9.4335	8.94303	9.10389	9.23636	9.37421	9.35676	9.52136	9.5716	9.54154	10.3885	9.68032	9.0836
HS_258	9.10063	9.24558	8.95842	8.92155	9.09886	9.43805	9.5104	9.92105	9.29324	9.34292	9.08233	9.06849	9.40985	9.77573	9.36202	9.7795	9.21348	9.45931	8.76094	9.33851	9.15492	9.35902	9.52745	9.01825	9.46447	9.02015	8.85739	9.52423	9.00244	8.6892	9.15194	9.14128	9.17532	8.99787	9.30347	8.78534	9.29323	9.37339	8.91421	9.43177	9.14749	9.59078	9.05396	9.51561	9.20875	9.79704	9.2745	9.36209	9.23109
HS_259	8.64853	8.76424	9.48046	8.8752	9.19886	9.34715	8.83851	9.76943	9.07425	9.0369	8.94746	9.50234	9.26194	9.66488	8.68429	8.76816	8.84367	8.8058	9.09573	8.58314	9.56645	9.06574	9.3042	9.50309	9.2477	9.40571	9.02341	8.93563	8.64399	9.17691	8.80499	8.85613	9.32996	8.95567	9.02244	8.94627	8.66172	8.86673	9.2238	8.97727	9.07381	9.3079	9.46712	9.38317	9.80145	9.29707	9.15121	8.78732	9.0964
HS_26.1	8.59749	8.72483	8.83294	9.1026	9.27417	9.10406	9.17557	8.8575	8.84539	8.84204	8.68902	9.13468	8.89752	8.95947	8.67132	8.67056	8.76284	8.60364	8.99019	8.56743	8.88826	9.01573	8.91002	8.96956	9.05977	9.08387	9.0594	8.74966	8.61663	8.99808	8.80088	8.87825	9.05132	8.77812	8.8787	8.91917	8.75953	8.69781	9.03099	8.89916	8.84392	8.91746	9.09555	9.28092	8.95717	9.20589	8.89366	8.6114	8.86552
HS_260	9.8494	9.5854	10.2994	10.899	10.3019	11.7047	9.23997	10.2878	9.69159	9.05653	9.66892	10.4858	10.1018	10.0283	9.61775	9.42977	9.38949	8.91617	11.2455	9.67358	10.7438	10.4285	10.6599	10.9506	10.469	10.438	9.52532	10.389	9.69172	9.95829	8.85341	8.98577	10.5526	9.05677	9.57795	9.53936	9.87541	9.61142	9.33807	9.32218	10.1859	10.7339	10.3425	11.1106	10.4439	10.9762	10.6055	10.0066	9.67702
HS_261.1	8.34464	8.53427	8.52971	8.55851	8.75587	8.82556	8.57067	8.44862	8.40787	8.5922	8.57293	8.86746	8.75824	8.79715	8.51151	8.36376	8.54184	8.46342	8.52165	8.30153	8.40005	8.59771	8.32156	8.48436	8.87681	8.57831	8.52721	8.90045	8.50048	8.39017	8.65795	8.61366	8.61074	8.61375	8.64677	8.46191	8.44986	8.48877	8.59017	8.59849	8.68631	8.68636	8.58895	8.95184	8.43851	8.7688	8.58715	8.49557	8.6531
HS_262.1	8.71309	8.81276	9.00287	9.9785	9.20707	9.29277	9.07768	8.72801	8.63767	8.81364	8.90847	9.65978	8.82455	9.0374	8.68198	8.72064	8.80355	8.71137	9.71893	8.56717	8.95459	9.08373	9.37457	9.2145	9.47198	9.12506	9.04012	8.80442	8.58459	9.30871	8.88477	8.97084	9.11842	8.92225	9.22404	9.06627	8.63827	8.92143	9.17499	8.96392	8.96123	9.1254	9.48413	9.33177	8.94486	9.42378	9.31713	8.74	8.83135
HS_263.1	12.8263	12.6692	13.2474	13.7523	13.9655	14.5675	12.9955	12.2602	12.1024	11.9733	11.3203	12.4244	13.1111	13.7445	12.4645	12.343	11.4993	10.8386	12.5365	12.5624	13.1828	12.1074	13.5511	11.8135	13.3697	12.9366	13.1849	12.8561	11.806	12.1441	11.3479	11.245	13.7901	11.898	12.3031	13.1853	11.7791	11.4677	13.5787	12.12	12.2904	13.1305	13.2743	14.5415	13.5612	13.6917	12.6838	11.9132	12.3579
HS_264.1	8.4295	8.56835	8.66726	9.07362	8.60628	8.88911	8.67318	8.69964	8.5444	8.70615	8.48543	8.93536	8.73967	8.9283	8.56765	8.37574	8.52934	8.4777	9.01292	8.48402	8.47138	8.51584	8.52153	8.63834	9.52114	8.61871	8.63229	8.72119	8.37654	8.5154	8.64034	8.61968	8.55695	8.62708	8.70801	8.52822	8.45519	8.59541	8.54568	8.65961	8.64642	8.57618	8.87749	9.34764	8.57746	8.79379	8.82334	8.48795	8.69027
HS_265.1	9.21611	9.21967	9.64689	9.7101	9.7269	9.9615	9.46897	9.43488	9.25134	9.35382	9.1039	9.54649	9.27884	9.49587	9.28179	9.20784	9.39103	9.26277	9.82148	8.91369	9.77875	9.5638	9.44022	9.694	9.96187	9.61305	9.52752	9.35698	8.98995	9.99772	9.3187	9.47991	9.92711	9.29318	9.52272	9.55803	9.29791	9.47273	9.53686	9.29067	9.34873	9.52533	9.79653	9.93273	10.0301	9.73474	9.46649	9.26083	9.39379
HS_266.1	8.67199	8.9694	9.5298	9.19013	9.15393	9.30643	9.04599	8.98409	8.61888	8.79665	8.91425	9.02717	9.53558	9.57624	8.78521	8.82303	8.75033	8.60095	9.1485	9.49645	8.72821	9.08916	8.75314	8.91837	9.58178	9.34653	9.06506	9.29139	8.96956	8.79742	8.83956	8.9338	8.85845	8.86794	8.93214	8.96253	8.90326	8.78103	9.05157	9.01045	9.26742	9.2155	9.01682	9.65352	9.20497	9.45278	10.1254	8.85632	9.14355
HS_267	8.71219	8.91683	8.99012	9.26897	9.0187	9.20983	9.1291	9.08532	8.8493	8.99351	8.68132	9.13639	9.10065	9.14347	8.93646	8.63703	8.77489	8.85075	8.92478	9.35545	9.09282	9.0588	8.87344	8.91958	9.10838	9.13301	8.99647	8.79689	8.68095	9.2615	8.90894	9.12816	8.91464	9.05583	9.12613	8.95902	8.80551	8.82992	9.19627	8.84722	8.85651	9.15216	9.28256	9.43838	9.03818	9.36924	8.93224	8.7177	8.9667
HS_268	9.66457	9.87861	10.4724	10.8416	10.8745	10.6608	10.4942	9.87994	9.71446	10.0056	9.67804	10.8984	9.91842	10.3605	9.71544	9.84783	9.83783	9.73385	10.5735	9.53987	10.5727	10.8685	10.6154	10.9452	10.6978	11.0719	10.7146	9.84609	9.65399	11.2127	10.2372	10.2666	10.9901	10.2527	10.4963	10.8104	9.85577	10.1502	10.7511	9.98532	9.97685	10.5197	11.0418	11.285	10.7493	11.2266	10.3576	9.98681	9.90685
HS_269	9.39864	9.52104	9.2224	9.73325	9.15983	9.66763	9.33989	9.54526	9.18571	9.26667	9.1415	9.4809	9.22455	9.58248	9.16214	8.97632	9.83488	9.11848	9.42973	9.15025	9.07572	9.14271	9.07717	9.18331	10.047	9.18092	8.96603	9.29375	9.17773	8.97657	9.21324	9.17196	9.07179	9.20727	9.33573	8.94593	9.42349	9.34143	9.16009	9.52959	9.6099	9.41129	9.66617	9.71654	9.11318	9.48262	9.75011	9.07031	9.38862
HS_27	10.1433	10.103	10.678	10.7088	10.5876	10.7557	10.6765	10.211	10.0974	10.1939	9.89006	10.738	10.2466	10.4321	10.0275	10.0261	10.1339	9.95703	10.9093	10.0579	10.6323	10.6649	10.7403	10.73	10.7336	10.7515	10.3434	10.3816	9.92326	10.8298	10.3121	10.4216	10.7044	10.3605	10.4414	10.2542	10.2638	10.1057	10.5207	10.292	10.229	10.4934	10.8189	10.8079	10.4159	10.6872	11.2098	10.0254	10.0615
HS_273	8.99462	9.1942	9.43184	9.65962	9.67696	9.64366	9.57251	9.52949	9.11053	9.25314	9.22878	9.61467	9.18281	9.61926	9.07348	8.99608	9.45902	9.09805	9.32488	8.97186	9.44859	9.5378	9.30269	9.55136	9.56237	9.74941	9.44928	9.44037	9.07331	9.83525	9.27746	9.562	9.62157	9.26892	9.47512	9.2759	9.15461	9.31414	9.47468	9.23967	9.45923	9.81929	9.70698	9.96533	9.63299	9.86279	9.76621	9.09447	9.21255
HS_275	11.2755	11.3603	11.8206	12.2154	12.1419	11.8795	11.8624	11.1721	10.9351	11.365	10.9502	12.0071	11.2744	11.63	11.0256	11.1422	11.6034	11.1171	11.503	11.1045	11.8482	11.9904	11.8697	11.9978	11.9871	12.0319	11.9272	11.6233	10.9805	12.4446	11.5583	11.8196	11.9648	11.6911	12.1217	12.1359	11.2895	11.3629	12.1584	11.6522	11.4669	11.6954	12.2029	12.3143	11.9731	12.2475	11.4738	11.085	11.3366
HS_276.1	9.60472	9.69147	10.4665	10.106	10.1459	10.2685	9.92866	9.33683	9.17062	9.62417	9.46893	11.1491	10.0674	10.4682	9.32047	9.43633	9.66802	9.42928	10.1765	9.88228	10.5359	9.97861	10.3335	9.93627	10.6154	10.2035	10.0642	10.2966	9.27228	9.99488	9.69126	9.92578	10.2196	9.83106	10.123	9.73592	9.86903	9.53909	9.97964	9.8456	9.95618	10.1562	10.0847	10.563	10.3121	10.2252	10.3154	9.63795	10.0107
HS_278	8.29222	8.49795	8.43114	8.46666	8.52941	8.63924	8.48499	8.4748	8.41773	8.67912	8.36982	8.65039	8.62014	8.73226	8.35951	8.30186	8.48208	8.37114	8.44405	8.5114	8.54822	8.51305	8.33108	8.36415	8.73019	8.57565	8.45291	8.53527	8.27414	8.42915	8.43257	8.48018	8.45094	8.59965	8.62797	8.44265	8.65368	8.62343	8.34849	8.62322	8.49848	8.54073	8.48629	8.7097	8.47775	8.62228	8.5245	8.34284	8.54149
HS_279_a	9.65088	9.60187	10.1825	10.1034	10.4808	10.0048	10.236	9.59741	9.61216	9.8548	9.39622	10.4131	9.78653	9.84073	9.53457	9.51154	9.50138	9.61841	9.87498	9.55372	10.0416	10.129	9.98867	10.2146	10.3071	10.0726	9.95571	9.5648	9.4804	10.1898	9.66255	9.67704	10.6472	10.047	10.3569	9.77058	9.69013	9.72748	9.96449	9.64426	9.8006	9.9948	10.5797	10.4763	10.2069	10.5389	9.82035	9.48013	9.60959
HS_280_a	9.32342	9.37673	9.9159	9.40125	9.8772	9.93832	9.68447	9.31666	9.26449	9.47838	9.3222	9.59309	9.4942	9.90157	9.30709	9.2217	9.59984	9.28424	9.66078	9.31925	10.1068	9.55189	9.60035	9.62217	9.78274	9.61727	9.60652	9.71892	9.17136	9.48472	9.32629	9.36092	9.4531	9.36989	9.72604	9.65982	9.36057	9.40157	9.41428	9.6797	9.78767	10.0155	9.96163	10.1599	9.67123	10.1207	9.96125	9.30829	9.30566
HS_280_b	9.13613	8.88716	8.99719	10.2698	8.68452	9.90551	8.75394	9.23252	9.13004	9.09881	9.86936	9.6731	9.11872	9.93784	8.84496	8.98405	8.98233	8.88871	10.1371	8.45796	9.69583	8.95775	9.11199	9.10246	9.89302	9.09891	8.90042	9.2606	9.07136	8.9384	8.60981	8.75567	9.41195	8.67424	9.28421	8.84275	9.04297	8.99708	9.19381	8.92357	8.78322	9.62194	9.51234	9.5075	9.22941	10.059	9.45798	8.67937	9.11987
HS_282	10.4056	9.97815	11.2071	10.8127	12.0317	11.5842	9.93146	10.191	10.2018	10.0221	9.9528	10.6824	11.265	10.9416	10.5753	10.8748	10.0383	9.59262	10.9432	10.3452	11.7777	11.0902	11.1483	10.9507	11.5388	10.5127	9.80262	9.87317	10.1345	9.95316	10.3713	10.0504	10.2883	10.2769	9.7525	10.2259	11.2325	11.2149	9.93286	10.2019	10.262	12.1122	11.8493	11.6716	11.7846	12.7427	10.8246	11.5867	11.2958
HS_283_a	8.901	8.95925	9.09176	9.1936	9.2355	9.3986	9.16399	9.08205	8.94786	9.12024	9.07371	9.16849	9.10996	9.35426	8.89345	9.07779	9.03125	8.96609	9.19708	8.79655	9.23389	9.17283	9.09648	9.17645	9.26069	9.13096	9.14584	9.26867	8.78608	9.44977	8.93843	9.13875	9.58741	8.97393	9.22792	8.99603	8.97016	8.97148	9.11135	9.13926	9.06855	9.15962	9.37121	9.46669	9.32105	9.40663	9.39585	8.98788	8.97382
HS_283_b	8.52786	8.52952	8.45134	8.56071	8.54708	8.74423	8.66432	8.6146	8.40246	8.61521	8.48338	8.54809	8.63997	8.76536	8.40157	8.28751	8.50567	8.43359	8.52293	8.34102	8.5204	8.51284	8.48215	8.416	8.7018	8.53496	8.49241	8.53908	8.3139	8.44786	8.41477	8.49819	8.46336	8.49018	8.57002	8.40549	8.35338	8.57314	8.51249	8.61933	8.55455	8.54343	8.64602	8.82627	8.4926	8.68475	8.57575	8.40428	8.46449
HS_284	8.61594	8.72825	8.72744	8.77283	8.81084	9.05791	8.84723	8.77922	8.67491	8.91637	8.48142	8.85143	8.86989	8.92341	8.56843	8.52871	8.63858	8.57226	8.70809	8.46255	8.70225	8.87785	8.63906	8.78879	8.94953	8.7627	8.82068	8.70425	8.59037	8.84823	8.72814	8.66119	8.80847	8.71729	8.78803	8.82337	8.56092	8.80963	8.80609	8.80426	8.79568	8.73355	8.93616	9.07504	8.77218	9.05566	8.74047	8.61582	8.66983
HS_284.1	9.96156	9.53272	10.3458	9.46775	9.76708	10.6028	9.73636	9.67939	9.63187	9.63092	9.15693	10.1583	10.4445	10.3403	9.9597	9.80145	9.5439	9.77224	10.6359	10.2765	10.0018	9.67548	10.1151	9.57064	9.99179	9.91663	9.70673	10.7899	9.60108	9.54466	9.18644	9.36448	9.9239	9.60021	9.94535	9.64917	9.46138	9.46023	9.64606	9.34479	10.0237	10.3489	10.0005	10.6335	10.1118	9.85005	9.88986	9.71803	10.0453
HS_285	8.60029	8.81437	8.86208	9.04409	8.98701	9.0927	8.94805	8.79169	8.73167	8.81523	9.01381	9.15216	8.95704	9.05051	8.61867	8.62063	8.7269	8.57727	9.18407	8.61664	8.83311	8.89921	8.86205	8.78137	9.11218	8.99244	8.9857	9.0832	8.64724	8.79092	8.71968	8.95784	8.94004	8.79843	9.02093	8.7729	8.64777	8.85088	8.91387	8.94527	9.08544	8.88134	9.20796	9.20663	8.92044	9.09681	9.04032	8.81068	8.97395
HS_286_a	8.31781	8.47014	8.55274	8.71126	8.59062	8.72742	8.55732	8.56759	8.4189	8.57175	8.40306	8.58868	8.59036	8.7406	8.37221	8.52842	8.48604	8.58147	8.55557	8.38331	8.30214	8.69563	8.55919	8.5396	8.66505	8.53801	8.63304	8.64055	8.31194	8.41941	8.49218	8.62112	8.88422	8.45927	8.58534	8.55372	8.47515	8.51904	8.56416	8.70434	8.53898	8.52113	8.45952	8.87815	8.76097	8.64039	8.90753	8.38374	8.54894
HS_287	9.22205	9.39856	9.85916	12.3788	9.47482	10.0741	9.26184	9.50875	9.00649	9.28516	9.09606	12.2573	9.26137	9.41703	9.84263	10.1658	9.02855	9.13185	9.65542	9.07616	12.7351	9.24179	9.64639	9.2615	11.8992	9.59755	9.1952	9.50373	8.86062	9.4959	10.045	9.87262	12.3359	9.43799	9.33283	9.15418	9.34096	9.11445	9.14759	9.04126	8.87375	10.0947	9.42588	9.70862	9.53098	9.65856	10.0224	9.22681	9.14305
HS_29	12.0902	12.253	11.0953	11.4542	11.6883	12.4997	9.61992	11.7989	11.7037	9.61946	9.79486	11.7876	10.6045	11.1039	10.4276	10.1515	10.48	10.0901	11.3478	11.1899	12.5686	11.6276	13.1267	10.8058	12.2974	12.1269	9.96884	11.8703	11.3942	10.228	9.53453	9.73117	12.7838	11.1599	11.6039	11.4946	10.9122	10.1675	10.375	10.2638	10.2587	11.4699	10.5258	11.4299	12.269	12.3004	12.6078	11.0412	10.912
HS_3	8.40566	8.54065	8.70056	8.51502	8.82573	8.96134	8.64879	8.64012	8.45157	8.6487	8.4194	8.85372	8.63757	8.73921	8.45619	8.40213	8.51366	8.44673	8.90402	8.27306	8.86258	8.5936	8.47511	8.64096	8.89414	8.65202	8.50061	8.55709	8.34342	8.54741	8.41227	8.53333	8.75801	8.51538	8.54565	8.48647	8.48589	8.53416	8.44862	8.69346	8.53681	8.46197	8.84341	9.00335	8.56553	8.7618	8.49804	8.33547	8.53099
HS_30	8.41366	8.66994	8.64741	8.81893	8.65461	8.81487	8.67581	8.63683	8.84216	8.71603	8.5968	9.09689	8.83188	8.80245	8.50696	8.74401	8.66143	8.56957	8.9579	8.49258	8.49177	8.72872	8.51267	8.52197	8.89222	8.69069	8.66062	9.99093	8.42844	8.67005	8.62136	8.85754	8.64439	8.70944	8.76432	8.52755	8.58457	8.67021	8.70083	8.81492	9.13128	8.67031	8.81187	8.98466	8.68765	8.87238	8.99029	8.65457	9.22514
HS_301	11.1178	11.0553	12.711	12.1525	12.2444	13.0145	11.8185	11.7766	11.6112	12.0872	11.5547	12.4383	11.1291	11.9584	11.3656	11.6907	11.2725	11.1305	11.6266	9.88983	12.8374	12.1097	12.56	12.5985	12.3002	12.218	11.8956	11.4871	10.9846	12.1903	11.8521	11.5219	12.2812	11.5366	11.803	11.5985	11.852	11.7833	11.7504	12.199	12.0218	12.3469	12.6074	12.5288	12.3974	12.0755	11.6691	11.3011	11.8144
HS_303_a	10.7505	10.8612	11.755	11.8142	11.4432	11.6139	11.1323	10.8003	10.6546	10.7994	10.4471	11.5084	10.7047	11.0335	10.5863	10.7782	10.845	10.588	11.5235	10.4327	11.6819	11.239	11.8	11.9623	11.407	11.4249	11.4369	11.0694	10.5175	11.9173	11.1425	11.2055	11.8137	10.9903	11.2329	11.1599	10.8346	10.9705	11.4952	11.0744	10.9766	11.671	11.6025	11.7309	11.7867	11.4781	11.4988	10.6687	10.7894
HS_303_b	8.97978	9.31681	10.1856	9.98485	10.1911	10.4183	10.0983	9.11495	9.69162	9.49432	9.10518	10.9552	9.17655	10.1504	9.20056	9.27119	9.83893	9.09237	10.0095	8.6811	10.6227	10.0904	9.99636	10.2031	10.4893	9.94975	10.0656	9.70044	9.27391	9.78766	9.76159	9.69519	10.6908	10.2587	9.99761	10.0252	9.66135	9.99759	10.0252	9.61189	9.35641	9.90373	10.1996	10.2753	10.3977	10.3548	10.5433	9.47207	9.78924
HS_304_a	8.74518	8.91617	9.20361	9.26377	9.36285	9.38178	9.29066	9.00142	8.64747	8.91135	8.74916	9.27925	8.81771	9.0709	8.80363	8.78673	8.86063	8.84088	9.25271	8.60367	9.14061	9.43644	9.18806	9.33672	9.28903	9.49003	9.36877	8.81747	8.67399	9.7505	8.94873	9.10783	9.32056	8.97538	9.11753	9.20035	8.8328	8.81836	9.3677	8.9501	8.91903	9.15123	9.60916	9.85501	9.07833	9.60835	9.17139	8.7597	8.85216
HS_304_b	8.65559	8.72953	8.84964	9.05802	9.02669	9.06066	9.11673	8.89881	8.69148	8.91259	8.73708	8.95579	8.82566	9.02828	8.63487	8.55778	8.69729	8.61394	8.97015	8.50183	8.87372	9.16454	8.78152	8.90607	9.22255	8.99602	8.97896	8.99003	8.63222	8.912	8.7862	8.81687	8.98903	8.78033	8.90041	8.99756	8.91297	8.83986	8.9339	8.86926	8.9783	8.93681	9.32235	9.3401	8.98208	9.06237	8.85629	8.66023	8.77397
HS_305_b	9.62376	9.48014	10.6805	9.76681	10.7633	10.4395	10.1423	9.57747	9.76424	9.51194	9.20287	11.058	10.3866	10.6275	9.82451	9.5412	10.2035	9.89861	10.9259	9.76044	10.4962	9.91527	11.0323	9.98637	10.2866	10.3977	10.0572	10.2412	8.96084	10.0816	9.92173	9.77907	10.3062	9.76362	10.5273	9.93797	9.71969	10.0857	9.89851	9.85025	9.71723	10.7688	10.9838	10.6254	11.0611	10.2979	10.2227	10.5627	10.7004
HS_306_b	9.66556	9.66661	10.5516	11.1345	10.5832	11.2627	10.1432	10.1818	9.7311	9.98444	9.62904	10.0958	9.85525	9.8415	9.0078	9.44093	9.50989	9.30461	10.975	8.80307	10.4655	10.6345	10.2483	10.8778	10.1795	10.5136	10.6552	9.6042	9.43393	10.7508	9.58542	9.46551	10.611	9.81914	10.0962	10.2655	9.56863	9.88729	10.6077	9.7133	9.73492	10.4409	10.8121	10.9805	11.3521	10.69	9.4563	9.6387	9.71813
HS_307_a	9.13825	9.17376	9.08429	9.47217	9.40133	9.54306	9.11953	9.01583	8.84838	9.12723	8.91387	9.28735	9.11825	9.15289	8.88009	8.82449	8.9485	8.91232	9.60095	8.86516	9.39755	9.39005	10.0577	9.21751	9.72017	9.66094	9.16283	9.05282	8.86636	9.86316	8.9743	8.9277	9.18865	8.95956	9.18443	9.22976	9.03982	9.07968	9.08087	9.03765	9.04059	9.80952	9.5914	9.63548	9.31214	9.53534	9.62574	8.9698	9.10553
HS_307_b	8.7812	8.94602	9.29621	10.1557	9.58036	9.56427	9.3395	9.72829	8.91078	8.93076	8.71268	9.96243	9.01527	9.51748	8.77861	8.62878	8.78356	8.63002	10.1587	9.2369	9.32252	9.56363	10.2724	9.13401	9.28859	9.43664	9.57315	8.89124	8.63405	9.13348	9.23392	9.19054	9.28526	9.23924	9.7771	9.15615	8.84987	9.06323	9.90261	9.04202	8.94255	9.7704	9.2968	9.39583	9.49259	9.45653	9.59136	8.89013	8.83613
HS_31.1	10.5559	10.5349	10.426	10.5916	10.3083	10.7929	10.1952	10.8367	10.7431	10.8142	10.4948	11.3479	10.8259	11.023	10.8064	10.7536	10.8879	10.649	10.3145	10.381	10.5609	10.2227	10.3398	10.287	10.6912	10.1452	9.85047	11.2855	10.6951	10.6514	10.697	10.8113	11.0396	10.8526	11.3391	10.1085	10.6864	10.8327	10.3355	10.7753	10.9892	10.6053	10.7187	10.5784	10.5542	10.8703	10.8805	10.7404	10.7726
HS_32	11.7436	12.1011	12.764	12.4103	12.6412	13.0583	11.7065	11.4454	11.375	11.4559	11.341	13.0259	12.0825	12.7513	11.8021	11.8325	11.8912	11.6685	12.6143	11.9769	12.6057	11.993	12.4922	12.1993	13.3398	12.2755	11.8377	12.3452	11.5484	12.4058	11.6865	11.8686	12.3107	11.9088	12.1298	11.8911	11.6744	11.8077	11.9845	12.314	12.8505	13.0278	12.135	12.6499	12.6247	12.5341	12.3615	11.6588	11.9509
HS_33	10.7917	10.9231	11.1481	11.2831	11.2839	11.6613	11.2173	11.1067	10.8244	11.0281	10.9271	11.4083	11.2687	11.4089	11.1235	10.9797	10.9669	10.7563	11.1247	10.9902	11.3004	11.2433	11.0349	11.092	11.841	11.3227	10.8769	11.1009	10.8371	11.4548	11.0176	11.0594	11.2014	11.0506	11.3084	11.0454	10.9479	10.8912	11.2061	10.9962	11.092	11.3278	11.498	11.8382	11.2264	11.821	11.8727	10.9974	10.9839
HS_35	10.3912	10.3351	10.5515	10.5026	9.99142	11.7331	10.1949	11.2483	10.8145	10.4981	10.7467	10.4036	10.772	11.491	10.9893	10.7137	10.6288	10.649	9.95885	10.5537	10.4879	9.05478	10.3611	9.90713	10.5993	9.28918	9.25795	10.8243	10.7955	9.80604	10.4249	10.4741	9.61221	10.5485	9.91051	9.26656	10.8513	10.4633	9.31867	10.386	10.6359	10.6836	10.3275	10.7576	9.76335	10.3998	12.2866	10.9767	10.4587
HS_36.1	9.086	9.10977	9.14888	9.25121	9.18099	9.60329	9.24025	9.28738	9.1152	9.23992	9.05899	9.4185	9.20912	9.42592	9.11676	8.93396	9.17	9.07094	9.06184	9.3324	9.11967	9.23115	8.94417	9.11424	9.58319	9.11081	8.96031	9.25349	9.0131	9.04483	9.10032	9.13736	9.05834	9.20252	9.19273	9.00247	9.16686	9.09205	9.08499	9.1754	9.23388	9.29974	9.43246	9.59636	9.27071	9.50222	9.67576	9.14926	9.1447
HS_37	8.56597	8.67701	9.07754	9.30635	9.07264	9.22048	8.7758	8.88799	8.47117	8.75798	8.75158	10.5588	9.10706	9.50434	8.70424	8.39378	8.5278	8.7652	9.29669	9.19865	9.2093	9.11454	9.27664	8.9394	9.79637	8.94669	8.72836	8.85481	8.87884	8.90643	8.80308	8.6422	8.95452	8.73745	9.00196	8.69936	8.63585	8.82983	8.76504	8.81046	8.69311	9.05636	9.22389	9.21569	9.26708	9.48469	8.77982	8.70556	9.07324
HS_38.1	9.23831	9.73708	10.262	10.4514	10.3729	10.6209	10.0039	9.58245	9.72054	9.47168	9.94871	10.5095	9.91249	10.2477	10.1306	9.64537	10.0278	9.32043	10.1435	11.019	10.4166	10.1749	10.0017	10.3932	10.8387	10.7672	10.0756	9.9028	9.45853	10.3732	9.71441	9.57923	10.3838	10.0496	10.0635	10.0477	10.2545	10.2712	10.0102	9.65341	9.71005	10.0755	10.499	10.8837	10.2343	10.606	10.9351	9.7276	9.58394
HS_4.1	8.81012	8.92551	9.04855	9.19261	9.516	9.45705	9.22897	9.09547	8.8603	9.2146	8.86126	9.78458	9.26152	9.26073	8.95222	8.96905	9.0058	8.83566	9.21388	8.76709	9.33081	9.24225	9.28141	9.26075	9.45747	9.37053	9.30983	8.98031	8.75731	9.35557	9.10422	9.08317	9.40095	9.03678	9.26257	9.26666	9.11531	9.05581	9.3031	9.11984	9.19055	9.46368	9.43739	9.6285	9.23698	9.39028	9.4377	9.0643	9.21861
HS_40	10.7212	10.8854	11.4428	11.7478	11.5402	11.4405	11.5259	11.0066	10.5717	10.9256	10.6179	11.5526	10.8508	11.1136	10.8745	10.8486	11.1454	10.7543	11.4147	10.4578	11.4996	11.7128	11.4716	11.2871	11.3268	11.5813	11.4604	11.1884	10.7752	11.9966	11.3309	11.4716	11.6082	11.3679	11.699	11.5569	11.0305	10.9867	11.9201	11.169	11.0804	11.3379	11.8394	12.0948	11.5456	11.9319	11.3859	10.7812	10.8742
HS_41	8.47498	8.6613	8.70254	8.58275	8.96146	8.96478	8.84781	8.59801	8.57135	8.75068	8.44502	9.20723	8.79606	8.9083	8.59072	8.42591	8.54546	8.48366	8.5675	8.93307	8.56266	8.67587	8.77121	8.42986	9.05935	8.71783	8.67394	8.65605	8.42731	8.53354	8.47475	8.57888	8.58932	8.57471	8.73365	8.60117	8.48105	8.63834	8.55521	8.64727	8.66882	8.59242	8.6857	8.97379	8.67988	8.91589	8.70207	8.57793	8.75485
HS_42	9.09947	9.25054	10.19	10.3369	9.25743	9.82536	9.08932	8.95401	8.57977	9.08938	9.15033	10.0378	9.42464	9.27804	9.12191	8.90612	8.91074	9.14115	10.2916	8.4742	10.0979	9.735	9.84857	9.93807	10.3942	9.49714	9.6035	8.90191	8.48315	10.0211	9.64345	9.91303	10.1497	9.24252	9.94283	9.52623	9.50812	9.49421	9.42777	9.20292	9.17527	10.9932	10.3876	10.1434	9.47433	10.0576	9.27659	9.06912	9.45101
HS_43.1	8.46281	8.59288	8.72612	8.78478	8.78376	9.0521	8.7827	8.69685	8.53269	8.6177	8.59673	8.92653	8.72461	8.88231	8.54898	8.44873	8.63181	8.62673	8.82441	8.46423	8.77875	8.91203	8.75177	8.84503	9.01856	8.87454	8.72215	8.65173	8.46562	8.92736	8.57316	8.66648	8.92382	8.70855	8.75324	8.71297	8.48329	8.60089	8.78101	8.70645	8.645	8.74393	8.91513	9.19169	8.84482	9.01233	8.88388	8.49827	8.68509
HS_44.1	8.40104	8.5843	8.50323	8.84289	8.89885	8.80994	8.72303	8.59443	8.37843	8.73321	8.47337	9.15858	8.6566	8.75092	8.49661	8.27136	8.59826	8.43964	8.68895	8.38809	8.8354	8.55912	8.51103	8.59581	8.84349	8.68163	8.52757	8.70914	8.37682	8.61378	8.46019	8.58588	8.58539	8.73772	8.80791	8.47824	8.46199	8.59323	8.65825	8.71396	8.60196	8.57694	8.62401	8.78415	8.71478	9.08089	8.63305	8.64214	8.97098
HS_45.1	8.6201	8.78179	9.50276	9.10052	9.35019	9.43722	8.86188	8.70016	8.80437	8.78136	9.01182	9.71634	9.17851	9.31327	8.53137	8.64457	8.71785	8.6098	9.28787	8.59053	9.38401	9.40453	9.03194	9.13005	9.07825	9.06042	8.87108	8.93681	8.6865	9.6028	8.69973	8.81044	9.16568	9.28061	9.13109	9.0867	8.71662	9.09764	8.93098	8.90969	9.12531	9.30214	9.13186	9.11915	9.30601	9.2378	8.80384	8.75029	8.97874
HS_46	8.65684	8.68858	9.00945	9.49979	8.89095	9.62702	8.65516	8.60166	8.50953	8.59808	8.41701	9.40108	8.68015	8.81929	8.83231	8.38856	8.52233	8.45137	9.08694	8.35948	8.81864	8.60325	8.80499	8.72635	8.996	8.73545	8.68225	8.76041	8.40114	8.62521	8.51119	8.71199	8.77033	8.57463	8.72041	8.58011	8.75885	8.73723	8.65137	8.74674	8.60664	9.10173	9.1971	8.95421	8.6544	9.09991	8.89774	8.96025	8.59067
HS_47	8.74486	8.82857	8.72349	8.99952	9.11046	8.97552	9.15089	8.84188	8.51595	8.93107	8.66497	8.8917	8.77722	8.98542	8.63337	8.57289	8.75928	8.67848	8.83444	8.57705	8.74316	8.99165	8.71694	8.93007	9.06877	9.07789	9.10382	8.82278	8.55569	8.92914	8.77833	8.90139	8.88937	8.77333	8.98387	8.95949	8.67434	8.76892	9.06066	8.95232	8.7626	8.81808	9.17642	9.23082	8.92736	9.22125	8.79118	8.64738	8.78795
HS_48.1	8.60158	8.75454	9.05944	8.92049	9.16455	9.09929	9.0447	8.86394	8.7111	8.74986	8.67452	8.89452	8.99232	9.19335	8.60353	8.49804	8.55383	8.64713	9.03667	8.6711	8.9993	8.98174	8.85477	9.06745	9.01778	9.11094	8.99275	8.796	8.57315	8.85132	8.64161	8.76894	8.97154	8.75236	8.85643	8.81065	8.74079	8.73691	8.84884	8.95442	8.92443	8.92653	9.29476	9.35834	8.94301	9.15737	8.79071	8.80213	8.88504
HS_49	8.93625	8.99155	9.36884	9.4888	9.9338	9.55706	9.68645	9.01205	8.96205	9.16783	8.95328	9.691	8.98411	9.27919	8.91609	8.80923	8.93624	8.88441	9.29109	9.66596	9.33078	9.9898	9.43234	9.28926	9.58662	9.78121	9.63289	9.24809	9.12373	10.0651	9.2888	9.42268	9.51879	9.48076	9.73174	9.44417	9.12898	9.07301	9.97359	9.22393	9.22773	9.34355	9.88497	9.87095	9.31527	9.99047	9.50275	9.00469	9.09958
HS_5.1	10.0414	9.90002	10.3466	11.0202	10.1808	10.3944	10.0631	9.91003	9.55064	9.91178	8.97634	9.75761	9.47665	10.1863	9.69119	9.44522	9.75818	9.14115	11.1079	8.67399	10.9406	10.8274	10.1614	9.40968	10.4744	10.0265	10.5052	9.95333	9.8679	10.463	8.86631	9.10538	9.94406	9.63666	9.464	9.73464	8.98281	9.63607	9.9122	10.1004	10.4695	10.0058	10.4825	10.4525	10.4886	10.3674	9.31614	10.2363	10.2677
HS_50	8.86843	8.9143	9.85727	9.66726	9.26092	9.34002	9.23019	9.02917	9.17629	9.10147	9.09065	9.288	8.98145	9.19363	8.82937	9.00825	8.9745	8.93254	9.26552	8.65618	9.17958	9.33677	9.24215	9.23896	9.48612	9.30279	9.1957	9.2099	8.88055	9.62096	9.14283	9.29224	9.39711	9.17631	9.38858	9.05192	8.94693	9.02176	9.18607	9.1931	9.15707	9.31208	9.47334	9.83792	9.29093	9.39723	9.21906	8.87853	8.92874
HS_51	8.43194	8.70551	8.69877	8.88736	8.79906	9.10894	8.77444	8.68055	8.62204	8.75221	8.71964	9.08658	8.96175	8.9668	8.65724	8.51525	8.61721	8.57918	8.78259	8.4966	8.78202	8.92631	9.16639	8.69287	9.12765	8.89267	8.82362	8.73545	8.47096	8.66333	8.65171	8.87272	9.0741	8.77832	8.90101	8.72072	8.72527	8.81321	8.71227	8.78768	8.75198	8.87214	9.17501	9.12368	8.75837	9.01847	8.74403	8.54046	8.64284
HS_52	9.49234	9.50348	9.90601	10.2488	10.0276	10.5111	10.0855	10.1614	9.70561	9.69269	9.46784	9.96867	9.59079	9.87648	9.48272	9.44082	9.60032	9.4106	10.048	9.29577	10.1904	10.1371	9.87989	9.91174	10.4046	10.0547	10.0427	9.62132	9.48252	10.2482	9.64716	9.72967	9.882	9.67311	9.94334	9.98037	9.52566	9.58169	10.121	9.79103	9.69688	9.94972	10.3616	10.4291	10.1965	10.235	10.1344	9.60424	9.61748
HS_53	8.53947	8.72245	9.5186	9.31763	9.27709	9.32299	8.84303	8.5615	8.82177	8.72389	8.5222	9.05622	8.66114	8.86877	8.53315	8.51876	8.5981	8.56744	9.4217	8.65297	9.2293	8.84581	8.75557	8.92994	9.47445	8.9233	8.7658	8.87442	8.32556	8.78079	8.58649	8.73159	9.04205	9.36776	8.88576	9.0719	8.92777	8.90112	9.10355	8.62782	8.65824	9.48816	9.60766	8.97242	9.24551	9.40933	8.98102	8.59994	8.74081
HS_54	8.57077	8.96585	9.2009	9.73798	10.019	9.40324	9.94739	9.03767	8.80933	9.24775	8.62813	10.2904	9.21887	9.76264	8.76878	9.02643	9.39357	8.55921	9.01292	8.34544	9.90456	9.45737	9.82187	9.48388	9.69233	9.86674	9.96717	8.78613	8.85493	9.25545	9.09508	8.92144	9.78181	8.91155	9.1607	9.26471	9.01056	9.06674	9.70927	9.13951	9.21424	9.23122	10.0448	10.9786	9.36938	10.5512	9.05574	8.6943	8.99842
HS_55	8.53094	8.55838	8.61247	8.65879	8.68512	8.79388	8.62999	8.5995	8.41414	8.65871	8.5196	8.67282	8.68373	8.75116	8.44914	8.31834	8.48199	8.5759	8.50748	8.4967	8.56609	8.57668	8.46733	8.51395	8.8014	8.58096	8.58827	8.69015	8.3686	8.59569	8.44014	8.58283	8.65985	8.60449	8.69298	8.56505	8.44228	8.54048	8.55431	8.55721	8.62636	8.57747	8.66786	8.83547	8.55253	8.84944	8.65406	8.43679	8.58042
HS_55.1	8.52213	8.64575	9.62714	9.60401	8.63481	10.464	8.78432	8.56356	8.45737	8.66312	8.44187	9.43117	8.84157	8.97368	8.63484	8.43693	8.52756	8.50434	9.54031	9.70595	8.99213	8.71517	8.9141	8.71071	11.0868	8.97414	8.70295	8.82156	8.43014	8.79316	8.46172	8.49995	8.72496	8.57263	8.70861	8.64019	8.44593	8.51143	8.65485	8.67013	8.69888	9.83845	8.91034	9.09253	9.48928	9.20735	9.12211	8.54118	8.86293
HS_56	8.51814	8.66264	8.71364	9.1955	8.88459	9.47461	8.82551	8.66461	8.4586	8.84713	8.49816	9.45762	8.92696	9.07546	8.53997	8.43511	8.55204	8.43695	8.85713	8.47037	8.65006	8.85334	8.5717	8.65583	9.05629	8.78882	8.71703	9.5764	8.40741	8.84374	8.64587	8.68158	8.71951	8.75193	8.95876	8.6934	8.62005	8.6261	8.81996	8.75369	8.8513	8.77412	9.35566	9.09517	8.87924	9.10115	8.75851	8.83232	8.97642
HS_57.1	8.51903	8.60354	8.8157	9.53327	8.77592	8.90837	8.79209	8.71192	8.58502	8.65693	8.55867	9.42263	8.70912	8.9096	8.54799	8.38276	8.61396	8.56306	9.42981	8.43148	8.72596	8.76566	8.63011	8.69679	9.78057	8.71715	8.80319	8.65159	8.42976	8.66955	8.6264	8.6498	8.73178	8.6198	8.71539	8.69406	8.52443	8.63632	8.84125	8.70738	8.72306	8.64602	9.16756	9.05911	8.85131	8.98421	9.06546	8.42101	8.61908
HS_58	8.57948	8.66953	9.20598	9.0519	8.9073	9.28354	8.74741	8.55629	8.69495	8.6	8.72376	9.72996	9.11586	9.31751	8.47611	8.57545	8.7328	8.52555	9.16462	8.36531	9.77885	8.64224	9.44582	8.77793	9.73662	8.82619	8.57464	8.67242	8.67548	8.57642	8.63281	8.71146	8.84511	8.98518	9.28755	8.63386	9.08712	8.7968	8.54057	8.77634	8.74923	9.2024	9.10979	8.84942	9.04739	9.11966	8.96283	9.11496	9.06255
HS_59	8.45751	8.573	8.6552	9.16484	9.07698	8.97948	8.71274	8.79599	8.51237	8.66371	8.46471	8.89044	8.7817	8.91031	8.49082	8.42771	8.63544	8.61379	8.8323	8.40434	8.90369	8.88285	8.68362	9.03575	8.9862	9.21764	9.01735	8.67082	8.55719	8.86802	8.78269	8.66549	8.96303	8.67828	8.80513	9.05749	8.49027	8.63785	8.85526	8.8789	9.16181	8.80284	9.37147	9.00515	8.78976	9.04385	8.70217	8.49782	8.72205
HS_6	10.6114	10.4579	11.0565	11.6132	11.2457	11.8373	10.7897	10.4824	10.1846	11.1047	10.6558	11.1216	10.3152	10.712	10.7387	10.5917	10.2458	10.2407	11.2516	8.98621	11.5116	11.0292	11.1388	11.331	10.9494	11.0448	10.9629	10.3	10.2673	11.3631	10.1342	10.0229	10.9511	10.4602	10.6968	10.8441	10.3611	10.2088	11.4659	10.5417	10.6653	11.2908	11.6715	11.875	10.9478	11.324	11.1829	10.2383	10.2303
HS_60	8.62946	8.80378	8.8395	9.12127	9.00547	9.1045	8.94639	8.85447	8.73027	8.98091	8.65498	8.90339	8.83184	9.06496	8.68448	8.68976	8.81728	8.636	9.07662	9.13156	8.8926	8.97388	8.90238	8.90802	9.11783	8.99763	8.89753	8.82572	8.49804	8.94573	8.67622	8.82255	8.98394	8.78787	8.88214	8.8072	8.65847	8.71833	8.88951	8.84122	8.92898	8.88285	9.2199	9.23108	8.93124	9.10895	8.90018	8.73595	8.83926
HS_61	8.33151	8.53119	8.7449	8.82203	8.55748	8.80116	8.56762	8.50334	8.44286	8.61125	8.46316	8.67574	8.56151	8.72043	8.44706	8.36982	8.51935	8.4227	8.6982	8.35188	8.45378	8.48663	8.37314	8.48007	8.85135	8.51473	8.36826	8.46486	8.36324	8.44793	8.43374	8.48427	8.44741	8.49835	8.49415	8.37111	8.36019	8.54572	8.41985	8.5317	8.59424	8.55186	8.68092	8.84024	8.49692	8.72625	8.84734	8.38715	8.51863
HS_62	8.9224	9.02245	9.19754	9.29642	9.20491	9.3168	9.24217	9.10621	8.86635	9.00035	8.79847	9.73095	9.00466	9.10728	8.91923	8.80969	8.99329	8.87948	9.18378	8.78899	9.20926	9.27503	9.19132	9.21894	9.2659	9.34964	9.22334	8.88767	8.77355	9.52132	9.09883	9.07127	9.29319	9.00223	9.24629	9.24646	8.88053	9.04089	9.17375	9.11296	9.12976	9.2676	9.32033	9.72925	9.48198	9.62532	9.16688	8.90662	8.96055
HS_63	8.82333	8.96042	9.15828	10.176	9.30027	9.25625	9.20205	8.96158	8.82436	9.07375	8.91747	9.47107	8.91398	9.20311	8.89728	8.82802	9.03626	8.86552	9.73792	8.49383	9.43372	9.27106	9.30998	9.51202	9.84689	9.34418	9.30801	8.94409	8.87808	9.59467	9.00069	9.11079	9.54943	8.89714	9.09652	9.26948	8.84446	8.96709	9.29807	9.09151	8.98804	9.58914	9.57596	9.85801	9.73642	9.58474	10.2498	8.70831	8.86389
HS_64	9.01549	9.02496	8.79088	9.07209	9.40724	9.65468	9.53361	8.63121	8.86587	9.03607	8.98049	9.09335	8.70013	9.28515	8.48114	8.6904	8.59484	8.609	8.68231	8.37943	9.00559	9.53368	9.49638	9.02403	9.0692	9.34314	9.53512	8.86721	8.49069	9.9757	9.1288	9.04167	9.56526	9.36742	9.56549	9.22267	8.88664	8.76615	9.67963	9.13475	8.88554	9.40955	9.83161	9.76214	9.09414	9.94709	10.035	9.24592	8.89089
HS_65	8.79105	8.78401	9.40136	9.48413	9.57646	9.39912	9.43285	8.85511	8.76835	8.94397	8.71192	9.68847	9.26287	9.55752	8.92795	8.83198	8.90786	8.90831	9.3631	8.65615	9.69566	9.6482	9.16782	9.06716	9.7584	9.46245	9.14301	9.08667	8.67182	9.34425	8.85728	8.86187	9.3505	9.23931	9.42613	9.15431	8.87372	8.90177	9.54676	9.02624	8.90653	9.12229	9.56787	9.93795	9.32582	9.85144	9.14103	8.80248	8.82834
HS_66	8.36676	8.52298	8.41435	8.59295	8.6135	8.80351	8.79238	8.54629	8.43866	8.61573	8.3824	8.7267	8.58973	8.72839	8.39682	8.3302	8.46964	8.47779	8.44212	8.41799	8.60733	8.51035	8.32086	8.46547	8.7664	8.58852	8.46713	8.49281	8.31102	8.47276	8.46173	8.61464	8.5385	8.45924	8.57301	8.46999	8.40041	8.49662	8.54551	8.634	8.57782	8.5735	8.7134	8.81567	8.50848	8.75021	8.59368	8.43284	8.56728
HS_67	8.4183	8.62547	8.47929	8.55337	8.49441	8.71815	8.66491	8.55291	8.42703	8.63457	8.49623	8.55813	8.61034	8.69413	8.40568	8.34053	8.435	8.45736	8.54298	8.33864	8.49954	8.5774	8.4299	8.45706	8.72029	8.598	8.67305	8.51162	8.38611	8.49371	8.4684	8.43715	8.5244	8.50488	8.58395	8.55978	8.42842	8.5628	8.45293	8.6429	8.54096	8.50634	8.66571	8.84101	8.53188	8.69205	8.56089	8.36922	8.55911
HS_68	8.76512	8.78166	9.05661	9.32538	9.49358	9.48387	9.18579	9.10381	8.87141	9.08674	8.77726	9.16099	9.24579	9.25754	8.81009	8.82248	8.84047	8.80958	9.33885	8.61654	9.38105	9.20477	9.00276	9.00859	9.32128	9.25719	9.27594	9.19967	8.73503	9.34852	8.9528	9.05816	9.44558	9.033	9.41738	9.2057	8.8379	8.87054	9.10289	8.99313	9.02019	9.03262	9.55975	9.7356	9.27839	9.55062	9.36968	8.78839	9.14285
HS_69	8.33427	8.56647	8.45367	8.55793	8.56802	8.70472	8.54519	8.53084	8.51173	8.58356	8.45002	8.47904	8.57206	8.67648	8.37639	8.291	8.49936	8.49148	8.44532	8.40501	8.32095	8.39089	8.29244	8.46845	8.6736	8.51349	8.4141	8.56225	8.29499	8.46631	8.44508	8.48282	8.45652	8.53128	8.51343	8.43278	8.34445	8.48208	8.38814	8.56016	8.59509	8.50324	8.6686	8.83681	8.46457	8.66033	8.59458	8.38111	8.51117
HS_7	8.71935	8.87565	8.86831	9.34788	9.16356	9.10987	9.05964	9.05147	8.76679	8.93575	8.69381	9.20999	9.00661	9.30747	8.66241	8.82748	8.773	8.68969	9.02689	8.57366	9.9129	9.0505	8.9602	9.06876	9.09119	9.20618	9.0079	9.03414	8.553	9.23208	8.88505	9.03519	9.15026	8.88913	8.99804	8.97169	8.63463	8.83605	9.11428	9.0227	8.95942	9.11334	9.29122	9.34289	8.95734	9.17732	8.94609	8.64174	8.8755
HS_70	8.40221	8.64548	8.51116	8.47597	8.5976	8.8642	8.63849	8.56283	8.42451	8.59956	8.5099	8.50754	8.60491	8.77354	8.48307	8.28044	8.38253	8.42367	8.50921	8.34513	8.38243	8.48114	8.42081	8.41305	8.7873	8.54767	8.57365	8.55585	8.42363	8.58487	8.42139	8.57557	8.54199	8.53899	8.60394	8.45871	8.49752	8.66902	8.5608	8.62043	8.57389	8.54981	8.60015	8.90002	8.58473	8.64645	8.59212	8.34922	8.55661
HS_71.1	11.2733	11.3415	11.7655	11.9757	11.7769	12.0835	11.5918	11.4879	11.4046	11.4436	11.3095	11.9714	11.4674	11.8434	11.3129	11.2556	11.55	11.3223	11.6938	11.3339	11.7038	11.7818	11.8928	11.7205	11.9283	11.7457	11.5489	11.7648	11.3327	12.2568	11.5655	11.576	11.9424	11.6202	11.8838	11.5926	11.5498	11.3734	11.5654	11.6906	11.6661	11.7734	11.8286	12.4338	11.9702	12.0795	12.0006	11.4203	11.4973
HS_72	8.74882	8.8187	9.04518	9.0756	9.36453	9.56635	9.12806	9.14743	8.86902	8.82068	8.67555	9.24519	9.13478	9.21171	8.79723	8.71848	8.67007	8.71798	9.11836	8.80067	9.10209	9.1885	9.11015	9.10328	9.32222	9.32171	9.06145	9.09945	8.58672	9.30598	8.87998	8.85353	9.23739	8.78876	9.06888	9.05987	8.65888	8.81935	9.12181	8.89437	9.02806	8.97141	9.41627	9.57336	9.1064	9.5105	9.50604	8.78405	8.92134
HS_73.1	8.52671	8.8941	8.94903	9.68439	10.0144	9.51911	9.13916	8.74157	8.61136	8.77358	8.56044	10.1202	8.92919	9.1651	8.62323	8.53025	8.56848	8.57018	9.12583	8.73567	9.61646	8.92837	9.26752	9.25381	9.96746	9.09464	8.91753	8.67123	9.0042	8.85408	8.66132	8.86002	9.05637	8.88451	8.92927	9.57902	8.80052	8.72078	8.87855	8.83097	8.91483	10.597	9.26172	9.56428	9.02192	10.2437	10.0339	8.94634	8.97511
HS_74	9.66227	9.58576	9.41995	9.66816	8.88233	10.1328	8.72886	10.547	9.78317	9.40587	8.6396	9.21293	10.2333	10.355	9.84814	9.29548	10.2546	9.61317	9.82981	9.66275	9.20751	9.32778	10.0466	8.88225	10.3756	9.53883	9.07275	10.1738	9.8489	9.04937	9.24432	9.18111	8.80199	9.30122	9.69869	9.23571	9.86863	9.54884	8.92822	9.18915	10.048	9.83741	9.79582	9.21861	9.16744	9.17522	10.8165	9.9842	9.17
HS_75.1	9.18609	9.2021	9.6337	9.97229	9.68488	9.73898	9.67534	9.24333	9.05883	9.33724	8.998	9.83385	9.20604	9.3157	9.02308	9.05451	9.2692	9.1628	9.74774	8.94554	9.60329	9.66832	9.74054	9.89522	9.61946	9.69027	9.63027	9.22847	8.95351	9.96039	9.36759	9.35517	9.85535	9.3744	9.49406	9.41411	9.1475	9.24308	9.71677	9.36934	9.25084	9.54256	9.90728	9.97571	9.60146	9.88925	9.73872	9.11127	9.20557
HS_76	9.09905	9.44281	9.34799	10.0212	8.89221	10.5229	9.40647	9.78323	9.12545	8.89885	9.5274	9.39893	9.67306	9.47872	9.6678	8.95815	9.25727	9.52419	9.8039	9.49222	9.6482	8.63141	9.24798	9.03733	10.9125	9.18745	9.0594	9.31549	8.92688	8.86207	8.87698	8.82559	8.91448	9.03146	8.86326	8.54235	9.79709	9.07774	8.70783	9.81221	9.39293	9.67615	9.46228	9.3993	9.83857	9.95623	9.38395	9.27782	9.54362
HS_77	9.02781	8.77042	8.4907	9.43468	8.66089	9.55695	8.74778	8.55706	8.51115	8.63549	8.39877	9.23508	9.09796	9.36279	9.38481	8.92361	8.5548	8.47574	9.39228	8.47901	8.80837	8.66974	8.60256	8.70446	9.49418	8.70919	8.57229	9.0411	8.74986	8.91552	8.74193	8.67613	8.55224	8.87021	8.95581	8.54733	8.48436	8.56876	8.61025	9.06107	9.09715	8.54588	8.89929	8.87351	8.79386	9.28643	9.21405	8.47874	8.54535
HS_78	9.75019	9.60676	9.84061	10.1626	9.9647	10.0482	9.72276	9.76515	9.9219	9.68456	9.3971	10.2718	9.67271	10.1716	9.63606	9.5752	9.96655	9.57183	10.4849	9.36698	9.99095	9.8824	10.015	9.75924	10.0513	9.99614	9.6303	9.95182	9.58684	10.0895	9.62912	9.76091	10.0826	9.80621	10.1764	9.75039	9.75618	9.68089	9.8781	9.8474	9.97654	9.79545	10.0964	10.4916	10.0725	10.104	9.87184	9.58838	9.73975
HS_79.1	8.81008	8.95497	9.43488	9.57382	9.59585	9.74648	9.02916	8.84806	8.84659	8.89571	8.72497	9.16455	9.16676	9.06935	9.00984	8.76595	8.81206	8.72921	8.88901	8.6718	9.61278	9.09269	9.32709	9.15587	9.30287	9.32485	9.09415	8.94736	8.71154	9.81661	8.84561	8.83204	9.23847	9.00942	9.35802	8.96319	8.75836	8.98245	8.96967	9.178	8.93619	9.38556	9.68642	9.41556	9.416	9.19768	8.92642	8.66004	9.01408
HS_8	9.04527	8.75965	9.00955	9.03664	9.01816	9.08414	9.03081	9.12519	8.82842	8.88222	8.77545	9.21657	9.27837	9.08429	8.78379	8.74158	8.67203	8.8089	8.96256	8.58889	8.94545	8.84147	8.80146	9.22672	10.1184	8.86117	8.89901	9.22115	8.56711	8.83165	8.66975	8.97353	8.87752	8.95459	8.91427	8.90071	9.01703	8.70558	8.98817	8.78104	8.93888	8.81865	9.21997	9.14705	9.14618	9.15735	9.22435	8.82979	8.94104
HS_80	8.93056	9.04759	9.17226	9.39776	9.38274	9.42809	9.31748	8.99005	8.91759	9.1557	8.75947	9.39426	9.04219	9.29368	8.75151	8.84424	9.05393	8.8374	9.29107	8.74208	9.13219	9.3903	9.28535	9.22144	9.50277	9.38516	9.31425	9.03906	8.75436	9.3895	9.04586	9.15026	9.21966	8.95697	9.16675	9.33476	8.96761	9.1571	9.21582	9.36892	9.19191	9.25777	9.51155	9.68671	9.19875	9.48863	9.33704	8.87908	9.22668
HS_81	11.5448	11.4684	12.1475	12.3376	12.312	12.3834	12.1	11.5429	11.2817	11.7101	11.2465	12.2011	11.4811	11.8766	11.4876	11.4501	11.8913	11.4535	12.125	11.2969	12.1687	12.2684	12.371	12.2629	12.0464	12.3141	12.0242	11.7414	11.3058	12.6978	11.8623	11.8447	12.3559	11.9148	12.3136	12.0805	11.7285	11.5672	12.2731	11.8134	11.7399	12.0274	12.4605	12.7679	12.0075	12.5216	12.2665	11.5305	11.4931
HS_82.1	8.40536	8.6252	8.66635	8.5414	8.70172	8.86766	8.71866	8.67086	8.59402	8.71454	8.5269	8.6388	8.64165	8.8116	8.46512	8.38473	8.44748	8.51651	8.65144	8.44113	8.46494	8.60358	8.58638	8.5334	8.83854	8.6675	8.53357	8.62615	8.29081	8.50665	8.46739	8.55162	8.57093	8.55763	8.62499	8.5488	8.45827	8.59445	8.57308	8.53838	8.70135	8.56489	8.73848	8.89935	8.604	8.86092	8.6819	8.5642	8.62407
HS_83.1	8.32966	8.53674	8.52013	8.56696	8.62512	8.78246	8.66458	8.58779	8.46192	8.5465	8.44162	8.73559	8.64067	8.73909	8.40924	8.34859	8.47237	8.4622	8.49997	8.4198	8.45983	8.57992	8.48261	8.47522	8.88895	8.56597	8.49555	8.917	8.40897	8.47659	8.43247	8.49081	8.56349	8.54706	8.51074	8.62375	8.48753	8.57575	8.52582	8.57729	8.59718	8.53194	8.70527	8.83683	8.56912	8.817	8.6743	8.3982	8.59301
HS_84	8.71479	8.78328	9.03868	9.27393	9.20803	9.24029	9.1521	8.77158	8.75331	8.91542	8.67953	9.10762	8.83177	8.97286	8.67753	8.55443	8.79615	8.70843	9.04448	8.50812	9.30888	9.19959	9.21249	9.35008	9.11047	9.2618	9.08473	8.82216	8.57811	9.41168	8.80615	8.89381	9.18923	8.95013	9.00285	9.06791	8.78945	8.82917	9.14442	8.89568	8.877	9.29403	9.36268	9.53351	9.10823	9.34698	9.14841	8.7737	8.86219
HS_85.1	8.44774	8.60379	8.61294	9.10799	8.78496	8.9816	8.73884	8.63702	8.56615	8.69634	8.5487	8.83531	8.67122	8.87769	8.45175	8.47024	8.53565	8.49668	9.00585	8.51572	8.70688	8.80586	8.66409	8.63769	8.96481	8.76408	8.66714	8.6421	8.49898	8.63893	8.58117	8.65361	8.72577	8.6746	8.76388	8.61677	8.57824	8.63965	8.65311	8.86119	8.67145	8.91294	9.08603	9.11505	8.73135	8.95039	8.94671	8.52949	8.58597
HS_86	9.44395	9.5647	9.60902	9.74878	9.65858	9.93499	9.64021	9.7216	9.51797	9.72618	9.43488	9.88222	9.71834	10.0411	9.44854	9.48171	9.67759	9.42975	9.72288	9.44907	9.54242	9.66288	9.58661	9.68737	9.50943	9.65621	9.51172	9.68517	9.4862	9.83097	9.62557	9.70333	9.76499	9.56475	9.76984	9.44808	9.71228	9.69098	9.73	9.72451	9.8284	9.68341	9.90885	10.1912	9.77027	9.96869	9.86409	9.56076	9.70729
HS_87	8.35976	8.59259	8.79627	9.72941	8.51758	9.59871	8.60936	8.505	8.43864	8.546	8.42827	9.58627	8.53245	8.89451	8.38571	8.37745	8.49986	8.40777	9.62125	8.34437	8.58506	8.55531	8.7171	8.47651	9.00834	8.59787	8.67136	9.19793	8.34538	8.56126	8.49767	8.54025	8.78783	8.77518	8.59334	8.49956	8.44251	8.64459	8.78399	8.67666	8.71842	8.95765	9.01392	9.09658	8.90793	8.94038	9.65553	8.54011	8.65971
HS_88	8.42062	8.63861	8.75828	8.67255	8.79797	8.81177	8.80336	8.65376	8.52254	8.73863	8.50081	8.73324	8.70645	8.84554	8.48901	8.52808	8.6257	8.55148	8.63782	9.32009	8.63019	8.80163	8.61084	8.57329	8.89371	8.70894	8.65527	8.61532	8.38835	8.82605	8.56852	8.61865	8.70901	8.59971	8.73679	8.62853	8.46922	8.61352	8.83588	8.64219	8.70334	8.67804	8.78846	9.04192	8.59818	8.81053	8.81097	8.44349	8.5896
HS_89	8.57867	8.74252	8.79339	9.49695	8.95746	9.02896	8.93775	8.73631	9.00274	8.86779	8.70244	9.07449	8.80268	9.00518	8.55841	8.54039	8.71277	8.68193	8.86693	8.47519	8.91718	8.96067	8.68545	8.89606	9.42477	9.06241	9.0911	9.0833	8.51102	8.98091	8.66503	8.85378	8.94026	8.95362	9.04938	8.86787	8.68683	8.85303	8.94853	8.82725	8.81277	8.95541	9.01829	9.19717	8.86278	9.17429	8.79514	8.66333	8.7949
HS_9	8.58692	8.73129	8.73417	8.61019	8.93888	9.3124	8.89978	8.83623	8.76334	8.81241	8.88929	8.81445	8.74031	8.96136	8.66515	8.70856	8.56487	8.65724	8.82038	8.40515	8.58529	8.74293	8.66202	8.81359	9.40279	8.88448	8.75829	8.78917	8.59287	8.86564	8.63799	8.6063	8.93994	8.494	8.71772	8.75858	8.67053	8.65139	8.70368	8.68569	8.82829	8.75852	8.88166	9.17082	8.78517	9.08503	8.82329	8.53926	8.76092
HS_90	9.28054	9.27315	9.69627	10.2435	9.90003	10.0495	9.94438	9.3537	9.10129	9.41546	9.28592	9.99355	9.23709	9.44331	9.15886	9.13061	9.36412	9.30103	9.79137	9.01562	9.96598	9.86088	9.72957	10.0113	9.84552	10.3463	9.99946	9.34858	9.02345	10.5284	9.58981	9.70718	10.0002	9.59623	9.90678	9.84965	9.33914	9.42712	10.0268	9.45225	9.45804	9.6718	10.213	10.5518	9.73147	10.2235	9.7578	9.16181	9.29762
HS_91.1	8.38833	8.58595	8.61346	8.76885	8.65345	8.95438	8.64629	8.65869	8.51423	8.90623	8.45365	8.69367	8.6473	8.83894	8.44152	8.40889	8.58934	8.51916	8.6057	8.50997	8.37818	8.71177	8.41484	8.51212	8.7792	8.5657	8.66921	8.74355	8.35168	8.43912	8.48009	8.60385	8.68468	8.58269	8.72162	8.64975	8.37764	8.52309	8.50635	8.71391	8.71348	8.69063	8.88655	8.9491	8.62192	9.05943	8.59435	8.45088	8.58128
HS_92	9.04932	8.81276	9.44268	10.2959	9.66268	9.28406	9.1018	8.69991	8.6163	8.96103	8.72778	9.615	9.06792	9.47604	8.57904	8.57272	8.74084	8.88877	9.75441	8.44676	9.05017	9.62846	9.80701	9.08013	9.5499	9.52756	9.5337	8.84543	8.73299	9.42459	8.88437	8.81979	9.29126	8.88536	8.80726	9.19587	9.07963	8.92009	8.96154	9.17232	9.11723	9.7282	9.72356	9.81222	9.54047	9.71562	10.0284	8.77263	9.02616
HS_92.1	11.0705	11.3695	11.8262	12.6894	12.377	11.5311	11.5844	10.876	10.5465	11.1553	10.2788	12.0608	11.178	12.2888	10.1949	10.4492	11.5006	10.2202	11.6804	10.8361	11.3972	11.6505	12.3029	11.0123	12.0031	12.089	11.9063	11.0163	9.97266	11.3814	11.3407	10.8641	11.7567	11.0838	10.3457	11.7217	10.9139	11.0981	10.7332	11.6502	11.4589	12.4353	12.2768	12.4693	11.7094	12.1506	12.4159	11.0515	11.5712
HS_93	8.77568	9.01508	8.99505	9.04477	9.11384	9.2565	9.11963	8.92629	8.99929	8.89189	8.85676	9.20241	8.97323	9.08587	8.73678	8.80484	8.92049	8.80877	8.96831	8.721	8.9001	9.03634	9.01224	9.14844	9.14954	9.06797	8.96185	9.03161	8.76166	9.18196	8.8931	9.06838	9.13242	9.08662	9.04843	8.93547	8.92691	8.94039	8.96484	8.91102	8.98221	9.05587	9.2013	9.34938	9.05056	9.22791	9.09472	8.81319	8.94617
HS_94	10.6046	10.8035	11.2742	11.4862	10.6199	11.2588	10.4703	10.6234	10.366	10.5646	10.3267	11.1798	10.5509	10.7584	10.4772	10.3385	10.4865	10.3434	11.3298	10.0547	11.2071	10.768	11.5349	11.3398	11.2012	10.9502	10.8104	10.7734	10.1557	11.4136	10.8565	11.008	11.3288	10.6306	10.7305	10.7136	10.6442	10.726	10.3925	10.7587	10.7117	11.2815	10.7892	11.242	11.2918	11.0565	11.0907	10.2874	10.373
HS_95	8.44284	8.5772	8.56691	8.76059	8.85953	8.87297	8.69187	8.60519	8.54569	8.75915	8.54486	8.62543	8.69929	8.81009	8.39645	8.37205	8.63209	8.48203	8.62556	8.3634	8.4208	8.78568	8.47737	8.77385	8.72069	8.62091	8.68618	8.60726	8.37722	8.49114	8.5602	8.53364	8.6243	8.83702	8.98872	8.58982	8.7915	8.72738	8.6643	8.65921	8.63623	8.61784	8.68967	8.95187	8.7207	8.79797	8.60427	8.44016	8.57171
HS_96	13.2203	13.1956	13.5956	13.6348	13.2842	13.9689	13.4147	13.52	13.2037	13.3455	13.2928	13.4916	13.6115	13.8596	13.4375	13.2075	13.6194	13.374	13.4875	13.6331	13.5536	13.3812	13.6732	13.5862	13.972	13.335	13.125	13.6687	13.3096	13.6572	13.44	13.4442	13.5479	13.5854	13.6668	13.0486	13.4154	13.3135	13.3616	13.4849	13.6331	13.4494	13.6209	13.9162	13.6325	13.6993	14.04	13.4537	13.4747
HS_97	10.8637	10.8363	11.4048	11.6964	11.5358	11.6819	11.3469	11.1947	10.8802	11.0847	10.9053	11.5606	11.1632	11.4246	11.0842	10.984	11.3146	10.8745	11.4315	10.8993	11.515	11.9598	11.4858	11.5226	11.7301	11.626	11.4043	11.2324	11.0454	12.0499	11.3022	11.3256	11.4215	11.5308	11.9511	11.2234	11.1783	10.7907	11.7665	11.1011	11.3104	11.4326	11.7762	12.0583	11.6801	11.7859	11.854	10.9286	11.0583
HS_98	9.28413	9.24011	10.4686	8.82302	9.91525	10.467	9.33718	8.86137	9.06579	8.98273	8.80874	9.14912	9.73127	10.3974	9.28444	9.60612	9.01104	9.06452	9.66906	8.30864	10.4754	9.46857	10.3821	10.694	9.51346	9.93557	9.90247	9.26237	8.63703	9.72765	8.86521	9.00023	10.1166	9.41746	9.19695	9.5877	8.91142	9.00123	9.42263	9.4537	9.26826	9.83746	10.104	10.1173	10.333	10.2299	9.31914	8.75494	9.2001
HS_99.1	10.0915	9.43414	9.95559	9.96	10.089	10.8186	9.83273	9.68022	9.53736	9.84019	9.84476	10.3307	9.92634	10.2501	9.71206	9.25345	9.73761	9.84158	10.2379	8.89668	10.2663	9.95313	10.5258	10.181	10.119	10.253	9.94875	9.61288	9.38601	10.0311	9.58152	9.95186	10.2906	9.97058	10.3721	10.2997	9.65012	9.7825	10.0642	10.1516	10.2546	10.0876	10.2981	10.5692	10.26	10.4828	9.61134	9.77828	10.1129
hsa-let-7a	15.2948	15.4921	15.474	15.4879	15.73	15.7842	15.6481	15.3561	15.2458	15.5283	15.1756	15.5947	15.3999	15.5374	15.1319	15.2084	15.3364	15.2846	15.5402	15.1819	15.5062	15.6502	15.4668	15.5871	15.792	15.5717	15.6724	15.379	15.0766	15.5558	15.2489	15.3342	15.5358	15.4602	15.5401	15.5729	15.2428	15.2493	15.6793	15.4224	15.4511	15.6228	15.6789	15.7945	15.5785	15.6867	15.6276	15.3009	15.3947
hsa-let-7b	14.8901	14.9013	15.092	15.2089	15.4506	15.3791	15.4025	14.9817	14.5659	14.8935	14.7339	15.2617	14.9088	15.1134	14.7581	14.5259	14.9779	15.0522	15.2435	14.2013	15.2666	15.3161	15.3265	15.3321	15.0301	15.3413	15.3697	14.7969	14.4049	15.209	14.8108	14.7698	15.3086	14.9984	15.0839	15.3568	14.7856	14.6797	15.3614	14.8089	14.9746	15.3461	15.5008	15.5289	15.1761	15.481	15.3099	14.7883	14.9721
hsa-let-7c	12.4844	12.0109	12.9043	13.005	13.2098	13.5044	13.0717	11.7725	11.8235	12.118	11.6689	13.7614	12.1258	12.4085	11.7905	11.7415	12.1888	12.1461	12.8409	11.8331	13.5714	13.2334	13.5032	13.9535	12.9288	13.466	13.421	12.4573	11.497	14.1273	13.0829	12.9769	13.3765	13.891	13.9906	12.9227	12.8126	12.3359	13.5823	12.119	12.5306	13.5444	13.3875	13.1089	13.0481	13.2674	12.692	12.2064	11.9421
hsa-let-7d	14.1698	14.1599	14.6731	14.7111	14.75	15.0652	14.8186	14.2736	13.9351	14.0938	13.8944	14.5879	14.4027	14.7792	13.8861	13.8428	14.4901	14.2121	14.6678	12.9551	14.7262	14.6508	14.7139	14.902	14.6359	14.7379	14.8479	14.3485	13.8595	14.817	14.3076	14.4278	14.7919	14.5869	14.8216	14.8125	14.2207	14.1025	14.9469	14.2611	14.3251	14.8937	15.0356	14.9714	14.9108	14.9192	14.5879	14.2703	14.3326
hsa-let-7e	14.1009	14.3398	14.3158	14.2766	14.774	14.4857	14.9804	13.6753	13.4608	13.7837	13.6199	14.5566	13.0797	13.5186	13.3476	13.4612	14.0916	13.6875	14.3507	13.3631	14.6566	14.8497	14.8211	14.6954	13.9422	14.7045	14.7959	13.7643	13.1715	14.768	14.3263	14.364	14.7106	14.787	14.9945	14.6753	14.0591	13.901	15.1126	14.422	14.4128	14.8792	14.8311	14.4803	14.2519	14.7129	14.6596	13.9186	13.6897
hsa-let-7f	14.8472	15.0564	15.2575	15.2869	15.3991	15.5421	15.4393	14.8477	14.7676	14.7013	14.5996	15.2913	14.7868	15.0611	14.9283	14.7203	14.9788	14.9426	15.2072	14.4955	15.3063	15.4902	15.2111	15.3898	15.4551	15.4217	15.3808	14.9944	14.5419	15.307	15.0658	15.1472	15.3443	15.0699	15.1034	15.4644	15.0778	14.9777	15.46	14.875	14.9556	15.4142	15.5265	15.4487	15.3992	15.4963	15.2507	14.6278	14.85
hsa-let-7g	15.099	15.3887	15.4432	15.6663	15.7556	15.7694	15.787	15.4377	15.2694	15.1935	15.039	15.5405	15.1544	15.4642	15.2272	15.1134	15.3745	15.1532	15.5576	14.9533	15.5028	15.7537	15.5443	15.5565	15.6314	15.6491	15.721	15.3543	14.8098	15.5085	15.1973	15.3953	15.61	15.2515	15.5477	15.6173	15.3008	15.2611	15.5919	15.4811	15.5717	15.7328	15.6712	15.7663	15.5841	15.7572	15.5494	15.2637	15.1933
hsa-let-7i	15.1994	15.3754	15.3966	15.4733	15.5826	15.6241	15.5441	15.3246	15.0724	15.3908	15.0848	15.5511	15.4165	15.5493	15.1712	15.1111	15.2875	15.2121	15.6273	14.7691	15.4456	15.5249	15.4968	15.4855	15.5843	15.5171	15.5231	15.2176	14.7298	15.4315	15.2273	15.3046	15.5141	15.3053	15.3168	15.492	15.1582	15.1947	15.4742	15.3306	15.3881	15.5554	15.6332	15.7203	15.498	15.6136	15.5266	15.1362	15.2251
hsa-miR-1	9.12446	9.35641	11.9136	11.1047	12.1851	10.0896	12.3479	9.18108	8.88572	9.22242	8.98244	12.5804	9.92282	9.83475	9.25254	9.14391	8.84378	8.90302	9.96086	9.14638	11.0162	13.6039	9.4856	9.60685	10.08	11.9504	11.5335	8.88775	8.57085	12.7551	11.5546	11.3116	11.3575	11.9868	12.4152	12.4303	9.46462	9.56353	13.8231	9.74435	9.85098	11.5616	12.3778	11.2996	10.6743	12.3561	10.4583	9.51701	9.6215
hsa-miR-100	13.4727	13.5405	13.977	14.9059	15.0178	14.1946	15.184	13.6019	13.1782	14.047	13.5348	14.8938	13.1065	13.7944	12.6996	12.7167	13.7058	13.2239	14.3643	12.8	14.695	14.8044	14.8126	14.9068	13.8685	14.9327	14.705	11.2637	10.6256	14.9568	14.2362	14.5778	14.4894	14.8232	15.1438	14.5001	13.8018	13.999	15.2072	13.8967	13.972	14.4475	14.8845	14.8253	14.4176	14.8013	14.404	13.2363	13.3124
hsa-miR-101	14.6851	14.9256	15.3007	15.4107	15.6485	15.6589	15.6653	14.9827	14.6064	14.8471	14.4399	15.6333	15.0288	15.2028	14.9771	14.7015	15.1883	14.8296	15.331	14.7225	15.2411	15.7631	15.403	15.5214	15.5935	15.5457	15.5888	14.4605	13.6121	15.5959	15.2827	15.3186	15.4204	15.3798	15.4019	15.7073	15.1357	15.0295	15.696	15.0962	15.0315	15.575	15.6972	15.7731	15.4801	15.787	15.2674	14.6808	14.7864
hsa-miR-103	14.3571	14.5881	14.7818	14.9987	15.0167	15.3283	14.8791	14.7311	14.2896	14.452	13.9022	14.7693	14.0319	14.825	14.0471	14.1037	14.4521	14.231	15.1916	13.2774	14.5718	14.7729	14.9206	14.955	14.5093	14.9805	15.214	14.1459	13.5365	14.8801	14.2941	14.7227	15.0832	14.6687	15.0523	15.0962	14.0608	13.8013	15.111	14.6821	14.5792	15.0997	15.0872	15.314	14.9529	15.1019	14.4149	14.401	14.3399
hsa-miR-105	9.83506	9.89366	10.2235	10.3798	10.6287	10.6259	10.4625	9.99842	9.78676	10.0589	9.68309	10.2863	9.85636	10.0975	9.80263	9.85889	9.90486	9.74142	10.5337	9.5144	10.8933	10.324	10.1144	10.3199	10.5094	10.5552	10.6782	9.92486	9.66105	10.6975	10.6059	10.9758	10.3315	9.97123	10.1912	10.4076	9.90935	9.95474	10.4834	10.099	9.98669	10.3696	10.88	10.8146	10.341	10.759	10.1834	9.71884	9.95939
hsa-miR-106a	11.1654	10.9855	12.1468	12.1936	11.5667	12.7006	11.3709	11.3907	11.1338	11.2802	10.6844	12.3231	10.788	11.5037	11.1194	11.5247	11.6935	11.1568	12.2952	9.78046	11.997	11.4785	11.6727	11.0914	12.2786	11.3292	11.7055	11.3965	10.7175	11.9954	11.5291	11.6118	12.4505	11.2194	11.8273	11.5105	11.3467	11.1651	11.3312	11.1095	10.616	11.3166	11.607	11.6915	11.5579	11.9385	11.0772	11.1481	11.5267
hsa-miR-106b	14.7908	15.2092	15.3661	15.4142	15.5734	15.8402	15.3914	15.275	15.0524	14.7768	14.6869	15.3515	15.2952	15.4507	15.0067	14.6318	15.2642	15.1664	15.5823	14.0111	15.5377	15.4527	15.4325	15.4066	15.7056	15.3092	15.57	15.2862	14.9788	15.4357	15.133	15.4507	15.3964	15.3608	15.3499	15.5188	15.2711	15.2591	15.3655	15.2008	15.2303	15.5427	15.5953	15.6642	15.5422	15.6804	15.145	14.99	15.1228
hsa-miR-107	13.3251	13.4292	13.5225	13.9287	13.8695	15.0604	13.8156	13.3631	13.0939	12.8128	12.1431	13.5968	11.6769	12.6987	12.8524	12.8961	13.1523	12.5892	13.6398	11.6535	13.9534	14.1503	13.5811	13.6875	13.5629	14.029	13.7755	12.5043	11.8979	13.5726	13.4029	13.4592	13.9085	12.8905	13.1744	13.7696	13.3687	13.6314	13.4508	12.2457	12.1489	14.2667	14.3657	14.2806	13.7625	14.1261	12.3873	12.4027	12.4887
hsa-miR-10a	13.963	13.9964	13.1181	14.6501	13.8652	14.279	13.6136	11.4821	11.2155	13.1293	12.7127	13.6671	12.1463	12.6064	11.2642	11.3794	14.396	13.9957	14.0766	12.4909	13.3084	14.1019	13.869	14.1434	13.6398	14.4784	14.2158	11.2091	10.4256	14.8134	12.5093	12.6765	15.0003	14.1054	14.4317	14.3471	13.7195	13.7408	14.2176	13.233	13.0327	14.1554	14.2373	14.8775	14.5799	14.39	13.5071	13.1864	13.0708
hsa-miR-10b	12.872	12.9554	13.2152	13.022	13.9192	12.8258	13.2394	12.6378	12.3332	12.9125	12.3807	13.4213	13.0255	13.1727	12.3237	12.2793	12.2612	11.8913	13.8376	11.2458	14.9697	14.3644	13.5097	13.9251	12.9601	14.2294	14.2229	13.0269	12.4814	14.5329	12.4735	12.6693	13.4694	12.577	13.127	14.5397	12.7322	12.615	14.0766	13.5638	13.3856	13.6122	14.3736	14.8039	14.4757	14.8804	13	12.4391	12.6947
hsa-miR-122a	8.96431	9.19398	9.38857	10.1029	9.29281	9.55131	11.9429	9.15158	8.99241	9.1851	8.92802	10.2195	9.27303	9.5444	9.06265	8.97757	9.37112	9.13602	9.7051	9.0702	11.3084	9.69316	9.44221	9.55739	10.4187	9.48284	9.41878	9.29537	8.99393	9.39125	9.08991	9.17059	9.44745	9.22117	9.3603	10.1053	8.96318	9.0889	9.44438	9.2547	9.14006	9.7755	9.73042	9.72402	9.37469	9.62861	10.7955	8.96313	9.30627
hsa-miR-124a	8.74469	8.96	8.96933	9.08207	9.57693	9.19332	9.4171	8.83972	8.7084	9.06693	8.79127	9.37584	8.90286	8.98854	8.80546	8.76591	8.91198	8.77073	9.00047	8.57652	8.85721	9.49151	8.66371	9.16077	9.15948	9.48942	9.59726	8.89824	8.58647	8.97178	8.81573	8.91161	9.02694	8.79463	8.80694	9.25265	8.73151	8.9847	9.31554	9.04423	9.10778	9.08051	9.86015	9.36407	8.90049	9.49236	8.97832	8.75608	9.01613
hsa-miR-125a	14.3355	14.4105	14.6488	14.6656	15.2024	14.7671	15.3189	13.7127	13.2962	14.183	13.9738	15.0387	13.4657	13.8734	13.604	13.6072	14.1917	13.7614	14.6471	13.1085	14.8726	15.1121	14.9469	14.9851	14.1666	15.24	15.2115	13.6947	13.1903	15.1877	14.6688	14.6951	14.93	14.9935	15.1106	15.0038	14.2997	14.1368	15.3177	14.726	14.7702	14.894	15.3757	15.1624	14.6237	15.2136	14.5805	14.1446	14.0876
hsa-miR-125b	14.1166	14.2076	14.8365	15.2636	15.099	14.6234	15.3224	13.9044	13.431	14.3164	13.988	15.3717	13.6272	14.1956	13.2113	13.2316	13.9442	13.5317	15.0324	13.8853	15.2182	15.2571	15.3021	15.5138	14.4302	15.238	15.1742	12.5476	11.9141	15.3391	14.8062	15.0644	15.1169	15.3012	15.4033	14.8749	14.5244	14.5047	15.5222	14.1494	14.1498	15.2018	15.262	14.816	14.8813	15.0004	14.8447	14.0822	14.1042
hsa-miR-126	13.4871	13.7839	14.8552	14.8621	14.9003	14.1393	14.5583	13.5364	13.4104	13.6524	13.5049	15.1226	13.7141	13.849	13.6122	13.6169	14.0274	13.7209	14.7714	13.5524	15.0026	15.2021	14.9863	14.7299	14.6288	15.1505	15.2848	13.4317	12.9573	15.0913	14.5764	14.9698	15.0473	14.8529	15.1528	15.1985	13.9982	14.0566	15.4626	13.9797	14.0065	15.1818	15.4085	14.5579	15.05	15.162	14.6785	14.0401	14.1804
hsa-miR-126*	14.5878	14.9694	15.3614	15.4138	15.6026	15.5171	15.4629	15.0194	14.8495	14.7896	14.4704	15.3349	15.1934	15.2749	14.8625	14.7216	15.2026	14.7793	15.3822	14.0795	15.3507	15.4817	15.4278	15.3674	15.2903	15.5915	15.5542	14.3724	13.8648	15.4832	15.0781	15.0833	15.4899	15.3057	15.3613	15.4714	15.0503	14.8119	15.5146	15.1537	15.2969	15.5276	15.5862	15.7074	15.4145	15.6162	15.551	14.8549	14.8442
hsa-miR-127	11.8221	11.9719	12.4532	13.2613	12.8193	13.0462	12.5533	11.6024	11.1901	11.6252	11.1164	13.1509	10.9451	11.8644	10.5934	10.9221	11.6429	11.0748	12.6813	10.5756	12.396	12.4579	13.319	13.1933	11.9227	12.7522	12.5314	10.5321	9.99164	12.8928	11.9956	12.2011	13.0116	12.6581	13.1027	12.5924	11.5166	11.6709	12.7278	11.7935	11.1753	12.5284	13.3091	12.8126	12.3349	13.0298	12.5358	11.3228	11.4535
hsa-miR-128a	11.0243	11.0116	10.7478	11.8653	11.9187	12.7047	11.8787	10.4619	10.5635	11.3771	10.6772	11.7764	10.4193	11.0133	11.1028	11.0825	11.3689	10.7345	11.6524	9.20462	11.9396	11.6891	11.3597	11.7117	11.4141	11.7903	12.0553	10.7316	10.3384	11.7483	10.8571	10.8581	11.8019	11.1326	11.634	11.9492	10.66	10.8589	11.8178	11.2192	10.9046	11.5385	12.0697	12.113	11.3723	11.872	10.5373	10.4751	10.7622
hsa-miR-128b	9.30765	9.14949	9.38905	10.1273	10.0113	9.87708	10.3605	9.14797	8.90341	9.20962	9.07225	9.88908	9.14471	9.54953	9.07279	9.11457	9.02317	8.94856	9.88688	9.01104	10.1093	9.72891	9.37755	9.54086	10.339	9.87033	9.88968	9.21475	9.03852	9.76669	9.11828	9.2451	9.72051	9.39186	9.55591	9.73802	9.12149	9.1813	9.80317	9.32282	9.28385	9.78807	10.0639	10.1993	9.74734	10.0218	9.79067	9.07483	9.34487
hsa-miR-129	14.2556	14.2893	14.3503	14.456	14.522	14.7076	14.5021	14.3387	14.1719	14.2829	14.1221	14.4941	14.4055	14.58	14.3062	14.2216	14.3073	14.1478	14.3548	14.3842	14.274	14.4422	14.4513	14.3534	14.6917	14.5332	14.3504	14.4577	14.1759	14.3416	14.2008	14.2834	14.398	14.3026	14.3121	14.359	14.1721	14.1877	14.3609	14.3947	14.31	14.544	14.7271	14.7762	14.4864	14.6438	14.6608	14.1825	14.2931
hsa-miR-130a	14.2087	14.6706	14.8095	15.286	15.3764	15.1997	14.9827	13.9943	13.6014	14.4653	14.1353	15.2523	13.7202	14.5012	13.573	13.5095	14.287	13.7943	15.0245	13.8014	14.9409	15.426	15.3869	15.3377	14.6851	15.512	15.1542	13.4228	12.9806	15.3973	14.616	14.512	15.3699	15.0946	15.1582	15.1265	14.6691	14.7968	15.3013	14.5009	14.4159	15.0841	15.5208	15.0251	14.8869	15.4884	14.8436	14.0959	14.4162
hsa-miR-130b	12.8177	12.9736	14.0639	14.5336	13.6292	13.8615	13.3613	12.831	12.6603	12.5937	12.3561	13.637	13.172	13.5439	13.3606	13.1109	13.3036	12.6411	13.5892	11.6106	14.54	13.6705	13.8455	13.7983	13.733	13.5426	13.8935	13.185	12.6791	13.5696	13.2146	13.3301	14.0284	13.4374	13.7038	13.7137	13.1017	13.0335	13.3817	13.3858	13.016	13.9652	14.2564	13.816	14.5353	14.261	13.5105	12.9072	12.892
hsa-miR-132	14.3966	14.4852	15.0488	14.8996	15.3841	15.1623	15.1381	14.7021	14.5428	14.5495	14.5062	14.9848	15.1554	15.2593	14.4426	14.0031	14.6632	14.2086	15.0609	12.4283	15.1726	15.1216	15.0289	14.7268	14.8028	15.0526	15.1107	14.6855	14.184	15.0353	14.6575	14.8357	14.9275	14.9153	15.0967	14.9083	14.6663	14.6416	14.9684	15.096	15.0155	15.2004	15.3008	15.2171	15.1382	15.3707	15.4604	14.7126	14.6393
hsa-miR-133a	12.0424	12.0771	13.9238	14.1479	15.2233	13.5469	15.2541	11.9409	11.5079	12.6346	12.1271	14.6749	12.7328	13.4386	11.5038	11.3523	11.3924	11.0116	12.4655	11.8359	12.8259	15.0917	12.2447	11.4385	11.853	14.7988	14.4135	10.8475	10.5157	14.6548	13.6578	14.0841	13.5123	14.7871	14.8514	14.5557	11.4269	11.7254	15.4	13.7447	13.607	13.3433	14.9707	14.4602	13.117	14.7783	13.0513	12.215	12.3196
hsa-miR-133b	15.2937	15.3094	15.3332	15.4332	15.5865	15.7654	15.5477	15.4042	15.3933	15.4198	15.3495	15.5013	15.4663	15.5694	15.3452	15.2896	15.3352	15.2343	15.5093	15.4367	15.4019	15.4168	15.3439	15.4584	15.7513	15.4398	15.4331	15.4334	15.1836	15.3421	15.2761	15.3716	15.3683	15.2276	15.3872	15.3577	15.3257	15.2984	15.3772	15.404	15.46	15.5525	15.5755	15.7793	15.4674	15.6164	15.6062	15.2622	15.4194
hsa-miR-134	12.0284	11.736	12.1043	12.9076	12.1621	12.8135	12.2874	11.9158	11.224	11.4818	11.2136	13.0458	10.9294	11.3619	11.105	11.0192	11.7942	11.281	12.5016	10.4011	12.2465	11.9572	13.0964	12.9358	12.1988	11.8475	11.8751	10.5308	10.4568	12.3801	11.858	12.0496	12.9214	12.322	12.7879	12.0237	11.6129	11.6495	12.3365	11.3871	11.2362	12.5468	12.4744	12.4087	12.3008	12.4137	12.0425	11.4443	11.6948
hsa-miR-135a	9.52582	9.43265	10.0026	10.5769	10.9484	9.85675	11.2262	9.28917	9.73495	9.47893	9.28474	12.3832	9.36571	9.56951	9.14935	8.99957	9.5915	9.18149	10.0348	9.12181	10.9616	11.2715	9.64413	9.92106	10.0288	10.9834	11.8407	10.1384	9.15684	11.3303	10.1426	10.1191	10.9155	9.69154	9.75061	10.9117	9.53918	9.66645	11.3792	9.99611	9.93011	10.4344	10.7321	10.3753	11.0948	10.5981	9.96787	9.61509	10.1824
hsa-miR-135b	12.6242	13.0345	13.4209	13.2419	10.8277	13.4419	10.9183	12.643	12.3486	12.5931	12.2277	13.3659	10.2631	10.4699	12.57	12.6195	13.2592	12.8294	13.5938	10.9504	13.1399	11.1729	13.0161	12.877	13.0967	10.6775	10.6154	12.9936	12.5406	14.5777	12.9693	13.061	13.5327	11.9249	12.2637	10.9064	12.8306	12.7482	11.3038	13.2486	13.4239	13.924	11.057	10.9776	13.3529	11.0482	13.1399	12.5515	12.7456
hsa-miR-136	11.9744	11.3339	12.5435	12.2849	12.3585	12.9216	11.5081	12.3082	11.9963	9.94543	11.8144	12.0293	10.9717	11.4771	11.6261	11.6907	11.7886	11.7825	12.8889	11.9361	12.3857	12.719	14.0515	13.5125	13.309	12.8712	11.0967	10.7636	10.446	13.7344	10.9831	11.3418	13.8312	10.8797	11.2172	12.1621	12.4065	11.547	11.4191	10.3344	11.8277	13.5006	12.8881	13.3408	12.9077	12.9165	13.1482	11.8718	10.3461
hsa-miR-137	10.0221	10.1779	10.248	10.9349	12.1206	9.97749	11.9802	9.24313	9.2701	9.48377	9.12481	11.9211	9.65793	10.0729	9.4535	9.28111	9.24573	9.0868	10.201	8.88961	9.6823	12.1636	11.1013	11.3528	10.0695	12.0996	12.4699	9.29271	9.0798	10.2627	9.71272	10.0385	10.646	9.43268	9.9002	12.1764	9.38263	9.39291	12.83	9.95666	10.0837	10.4919	12.461	10.8492	9.89424	11.8164	9.74718	9.59293	9.53361
hsa-miR-138	9.67	9.95876	10.2348	10.8993	11.227	10.0566	10.482	10.1369	9.64328	10.4492	10.2001	10.7635	9.43424	9.85487	9.66357	9.43208	9.42907	9.21529	10.5134	9.14952	10.2478	11.2642	10.083	11.528	10.3152	11.7298	11.7393	9.53129	9.21765	10.3108	9.87383	9.63587	10.5354	9.71524	9.65019	11.287	9.95196	9.92482	10.6201	9.91235	9.99414	10.2508	11.8322	12.1922	10.2707	11.5615	9.91703	9.74055	10.0607
hsa-miR-139	11.88	11.5785	13.1945	13.0719	13.8923	12.9102	13.6924	11.7214	11.3578	12.1997	12.0002	13.4853	12.6391	13	11.5213	11.2304	11.3743	11.0157	12.5808	10.0675	13.5445	13.9346	12.9401	12.6831	11.7781	13.8743	13.6625	10.8466	10.5063	13.4076	12.6466	12.6942	12.9903	13.0181	13.4626	13.6752	11.6622	11.7335	14.5672	12.667	12.5557	12.9295	14.2268	13.7228	13.0106	13.8272	12.7748	11.7212	12.1412
hsa-miR-140	13.0135	13.0783	13.5829	14.1139	14.3934	13.8519	14.4065	12.8455	12.6444	13.1343	12.6554	14.4301	12.911	13.5138	12.4008	12.3792	13.3389	12.8337	13.7352	12.51	13.4042	14.2719	14.2935	14.1861	14.1144	14.6	14.4077	12.951	12.1932	14.2496	13.8515	14.3463	13.9199	14.1418	14.6713	14.5273	13.077	13.079	14.6285	13.7081	13.427	14.0999	14.6595	14.1518	13.7758	14.4632	13.8187	12.7566	13.09
hsa-miR-141	15.1132	15.4163	15.3925	15.5636	15.684	15.7445	15.7032	15.3512	15.2698	15.4203	15.1116	15.6241	15.2307	15.5406	15.2744	15.2543	15.302	15.1841	15.6205	14.9857	15.4946	15.7384	15.4309	15.5236	15.7209	15.6282	15.5618	15.4778	15.2115	15.5273	15.283	15.4133	15.5022	15.2427	15.3038	15.6575	15.2598	15.2715	15.6321	15.374	15.3359	15.6566	15.7026	15.7911	15.6127	15.7218	15.5961	15.2465	15.234
hsa-miR-142-3p	14.7427	15.0561	15.2467	15.1094	15.4432	15.3935	15.5097	14.9504	14.8688	15.22	15.0649	15.2717	15.1975	15.451	15.1011	14.983	14.9657	14.8027	15.3571	15.0064	15.2588	15.4391	15.3692	15.2633	15.5774	15.447	15.4055	15.083	14.7483	15.3875	15.1374	15.3204	15.2641	15.1731	15.1254	15.4736	15.078	15.2188	15.3574	15.2706	15.1586	15.4005	15.5139	15.6331	15.2956	15.6015	15.3886	14.9267	15.1582
hsa-miR-142-5p	13.5202	13.8017	14.5852	14.6548	14.8736	14.1602	14.3346	14.0004	13.6203	14.4906	13.978	14.539	14.5898	15.0418	13.7053	13.8063	13.7929	13.371	14.8842	13.8508	14.2575	14.5634	15.0008	14.4454	14.9589	15.1993	15.2727	13.9612	13.3218	15.1851	14.3312	14.3731	14.6387	14.262	13.7981	14.8814	14.6654	14.7243	13.9253	14.829	14.2451	15.0449	14.8661	15.0825	14.4957	15.0023	14.6336	14.3721	14.4302
hsa-miR-143	15.2971	15.3946	15.4098	15.5223	15.7553	15.7283	15.735	15.3785	15.1671	15.4653	15.1867	15.6236	15.3763	15.5716	15.1303	15.1295	15.2994	15.111	15.539	15.2994	15.4494	15.6477	15.5462	15.4337	15.5873	15.5637	15.6068	15.1832	14.8373	15.5524	15.3776	15.491	15.5287	15.4726	15.4716	15.6102	15.3727	15.3709	15.6363	15.4839	15.3886	15.5862	15.6309	15.7808	15.5285	15.6912	15.5818	15.2675	15.3231
hsa-miR-144	9.59704	9.49913	10.4509	10.3989	9.89245	9.96033	9.89109	9.94947	9.5247	9.51608	9.26085	9.9575	9.89223	10.016	9.65799	9.32904	9.46478	9.58654	10.912	9.85386	10.1496	11.6505	10.3458	10.233	10.1881	10.4368	9.85313	10.3933	10.0237	10.228	9.63328	9.66574	10.3879	9.82353	9.69195	9.71653	9.66515	9.71771	9.80303	9.66559	9.61968	11.0241	10.5337	10.7895	11.9216	10.0328	9.89405	9.36007	9.42089
hsa-miR-145	15.1873	15.2637	15.3848	15.4465	15.5393	15.6545	15.5804	15.3692	15.1018	15.2215	15.1224	15.5438	15.3103	15.42	15.0385	14.9605	15.1753	15.0931	15.4814	15.2461	15.3454	15.4937	15.3391	15.3262	15.5207	15.4874	15.4882	15.1027	14.5345	15.4755	15.2295	15.2916	15.3746	15.3194	15.4514	15.5525	15.2575	15.2308	15.5121	15.3946	15.3711	15.404	15.6213	15.7043	15.4494	15.6028	15.5727	15.151	15.2509
hsa-miR-146a	14.9975	15.2136	14.9102	14.905	15.2483	15.2446	15.5366	14.5832	14.3382	15.1269	14.8841	15.1973	14.8889	15.1456	14.7138	14.3592	14.4308	14.0345	15.1553	13.4423	14.9791	15.1137	15.191	15.4266	15.3401	15.4861	15.5801	15.3257	14.9677	15.1695	14.4949	14.9211	15.3442	14.8139	15.0924	15.2701	14.7956	14.8518	15.1903	14.8977	15.1348	15.3011	15.1068	15.6393	15.4207	15.4744	14.531	15.074	15.0973
hsa-miR-146b	14.3566	14.3842	15.0884	14.7744	15.2888	14.7929	15.0958	14.7152	14.1043	14.341	13.8556	14.8912	14.9737	15.3756	13.4963	13.3635	14.3209	13.8017	15.1473	13.2756	14.5317	14.6159	15.2947	14.9855	14.7508	15.4067	15.3812	14.3826	13.779	14.6743	14.4929	14.82	14.916	14.7724	15.0725	15.2722	14.4663	14.247	14.5524	14.8894	14.7867	15.1853	15.1733	15.3513	14.937	15.2577	14.744	14.5392	14.5965
hsa-miR-147	10.0069	10.0451	11.5016	10.1348	12.5734	11.6772	12.0985	9.90991	9.6387	10.2379	9.82303	10.4585	9.96453	10.491	10.0507	10.2227	9.44123	9.12708	10.3342	8.6812	9.10084	12.3858	10.7518	10.3471	10.4779	12.278	12.8604	10.6241	9.85546	10.3413	10.2247	10.5254	11.6762	9.41343	9.9988	13.412	9.2438	9.27412	12.0109	9.85986	9.8809	11.195	12.8503	12.7786	10.0795	12.8532	10.0276	9.19557	9.48619
hsa-miR-148a	14.9286	15.1714	15.2036	15.3851	15.548	15.6168	15.6363	15.266	15.0921	15.0609	15.0664	15.4804	15.1777	15.3822	15.1857	15.2015	15.2032	15.1405	15.3953	14.0649	15.3194	15.5048	15.3554	15.4678	15.5063	15.5317	15.5878	15.1473	14.6491	15.3217	15.173	15.3522	15.4012	15.0802	15.1096	15.3572	15.0558	15.1816	15.4415	15.2923	15.2217	15.4489	15.6669	15.7534	15.4346	15.6382	15.3029	15.0244	14.8972
hsa-miR-148b	12.4359	12.1487	13.571	13.6561	13.4063	13.7969	12.7499	12.1257	12.0059	12.1222	11.7533	13.1736	12.1041	12.8371	11.9303	11.8044	12.7028	12.2101	13.4515	10.6789	13.938	13.4834	13.2812	13.5244	12.7306	13.4037	13.7584	12.281	11.4504	13.3195	12.5802	12.7776	13.3671	12.4972	13.0022	13.4215	12.3351	12.3737	13.2804	12.8359	12.7017	13.3803	13.8129	14.1069	14.192	13.7958	12.6223	11.9589	12.0526
hsa-miR-149	10.9476	10.9361	10.86	12.1472	12.1538	11.9828	12.0783	10.0224	9.88662	10.9471	10.4909	12.2706	10.1282	10.6844	11.212	11.1036	10.4542	9.89317	11.2484	9.33361	12.1751	11.8517	11.1282	11.3203	10.237	11.8152	11.9456	10.3604	9.72817	12.4369	10.4801	10.7065	11.4226	11.1057	11.6358	11.6276	10.616	10.6069	12.6397	10.5814	10.311	11.3829	12.5936	11.3683	11.6766	11.8243	10.2842	10.7913	11.0423
hsa-miR-150	13.7596	13.8962	15.1126	15.3303	15.574	14.8947	15.7367	14.4105	14.2868	15.3237	15.0346	14.9847	15.1749	15.6938	15.0841	14.8002	14.4011	13.9937	15.327	13.5468	15.3629	15.5323	15.3815	15.4029	15.1311	15.6566	15.5301	14.4842	14.0064	15.3104	14.9108	14.9192	15.0985	15.3939	15.4533	15.4385	15.1605	15.2143	15.4928	15.4157	15.3785	15.3505	15.774	15.872	15.3848	15.581	13.7219	15.1393	14.778
hsa-miR-151	13.7532	13.8382	14.774	14.7609	14.5288	15.3137	14.526	14.4691	14.0577	14.0382	13.7042	14.3042	13.4434	14.0893	13.9407	13.8306	13.921	13.5959	14.5611	12.4999	14.6538	14.26	14.5213	14.4127	14.6253	14.3887	14.2834	13.7449	13.1613	14.5864	14.2233	14.3541	14.8263	14.1731	14.5965	14.4511	14.0212	13.912	14.546	14.3082	14.0512	14.5543	14.686	14.7837	14.6284	14.5957	14.2677	14.0892	14.0367
hsa-miR-152	14.3242	14.7072	14.5907	15.23	15.0245	15.0787	14.7786	14.2403	14.0353	14.245	14.0083	15.274	14.1416	14.2778	13.9331	13.6949	14.2539	14.0829	14.7798	12.7641	14.9978	15.0436	15.2966	15.2616	14.5991	14.9658	15.0735	13.7862	13.2148	14.9392	14.64	14.9057	15.1115	14.8553	15.183	14.7632	14.6888	14.483	15.2719	14.3676	14.4398	15.2693	15.253	15.2589	14.8451	15.195	15.0569	14.3021	14.1175
hsa-miR-153	10.2782	10.4057	10.0604	12.5273	11.0616	10.9768	10.8284	10.2957	10.1469	10.0014	9.65216	11.5644	9.48638	9.99119	9.17767	9.13434	11.4795	11.0877	10.815	9.3421	12.1096	11.2276	10.2587	10.1858	10.9591	10.9339	11.0291	9.11988	8.80021	11.1736	10.1381	10.3415	10.2055	9.93723	10.4793	12.0227	11.2421	11.1378	10.6782	11.5245	11.2384	9.90766	11.0631	11.2094	12.1425	11.6368	10.8166	10.727	10.6392
hsa-miR-154	11.3879	11.6073	11.8495	12.6121	12.6924	12.4883	12.2846	11.0343	10.9928	11.2201	10.5734	12.9635	10.5189	11.0703	10.3467	10.4486	11.3287	10.9116	12.2045	10.476	12.0337	12.6045	12.927	13.0697	11.5909	12.3698	12.4816	10.1171	9.93157	12.5777	11.7198	11.7954	12.8057	12.1743	12.7202	12.6151	11.1871	11.1247	12.8802	11.3202	10.7855	12.3358	13.1619	12.853	12.0692	12.7533	11.6672	10.6809	10.9068
hsa-miR-154*	11.7139	11.7986	11.9864	12.3731	12.3496	12.6452	12.4371	11.7084	11.5503	11.6033	10.8081	12.995	11.175	11.7713	11.0697	10.707	11.3871	11.2006	12.2659	10.8235	12.216	12.1242	13.0089	12.8169	11.813	11.7115	12.1618	10.5421	10.0696	12.2726	11.9829	12.2868	12.7862	12.1586	12.254	12.1066	11.4115	11.3907	12.1214	11.5595	11.1695	12.4333	12.3341	12.2323	11.9988	12.4306	12.1801	10.9061	11.3356
hsa-miR-155	13.1056	13.279	14.6956	13.5943	14.0401	13.641	14.1484	13.3683	13.135	13.4306	13.3285	13.7243	14.2618	14.5596	13.0505	12.99	13.615	13.2125	14.5615	12.1424	13.6399	14.0617	14.8013	14.2305	14.0892	14.689	14.8924	13.0887	12.5669	13.4992	13.3536	13.5767	14.2077	13.7301	13.9693	14.3301	13.3375	13.2468	13.8398	13.8147	13.5864	14.3233	14.3209	14.6617	13.8776	14.3686	13.4278	14.2287	14.1361
hsa-miR-15a	14.3319	14.6671	15.1809	15.3246	15.5974	15.5599	15.505	15.0926	14.7639	15.0517	14.6014	15.4671	14.9216	15.3241	14.5222	14.715	14.9866	14.7031	15.3954	13.9392	14.8778	15.497	15.3331	15.227	15.3644	15.5271	15.469	14.6451	13.9777	15.3142	15.0538	15.313	15.4152	15.2438	15.1631	15.4531	14.3445	14.4542	15.429	15.2418	15.0852	15.3777	15.4515	15.6614	15.3311	15.6813	14.9961	14.7185	14.7914
hsa-miR-15b	14.6436	14.7393	15.1497	15.0842	15.3919	15.5751	15.4184	14.9168	14.72	14.8865	14.5853	15.171	15.1172	15.2481	14.8199	14.5724	14.8212	14.7516	15.2038	14.0606	15.0065	15.2778	15.0784	15.196	15.3586	15.3115	15.318	14.9717	14.5735	15.0752	14.7384	14.9387	15.2737	14.996	14.9281	15.2376	14.8536	14.6932	15.2356	14.669	14.9973	15.1749	15.3601	15.5171	15.2946	15.4589	15.0845	14.8163	14.9571
hsa-miR-16	15.0448	15.2471	15.2646	15.4315	15.5506	15.676	15.5755	15.2857	15.2132	15.2585	15.1285	15.4926	15.2626	15.4431	15.105	15.0747	15.2383	15.1691	15.4752	14.6763	15.2688	15.5304	15.3783	15.439	15.6125	15.5414	15.5039	15.2853	14.9485	15.3634	15.2197	15.2483	15.474	15.2832	15.3967	15.5203	15.1395	15.1209	15.521	15.3433	15.3839	15.4857	15.5902	15.772	15.4506	15.6145	15.5116	15.0887	15.1892
hsa-miR-17-3p	12.87	12.6414	14.126	13.9322	13.1467	14.7128	12.3165	14.293	13.9847	12.6898	13.1205	12.9253	13.0958	13.9381	13.8035	13.7238	13.7474	13.2951	14.7214	11.6251	14.1919	13.3736	14.195	13.7595	13.7327	13.6561	13.2201	13.6508	13.2042	14.6355	12.5892	12.8175	14.4461	12.5351	12.7324	13.2063	13.4974	13.104	12.4208	13.0615	13.412	14.1735	13.6504	14.2062	14.3371	13.726	13.3018	14.048	13.4315
hsa-miR-17-5p	13.2903	13.4364	14.0411	14.1845	13.5669	14.7201	13.7542	13.7429	13.3567	13.332	13.0158	13.7574	12.9201	13.4952	13.8452	13.661	14.1434	13.574	14.0953	12.4023	14.3017	13.4233	13.4768	13.2718	14.4315	13.3968	13.7428	13.7059	13.178	13.7403	13.5558	13.8379	14.1349	13.3644	13.9498	13.6438	13.6475	13.6848	13.3993	12.9679	12.972	13.8473	13.7602	14.0724	13.6583	13.9461	13.2404	13.0915	13.3118
hsa-miR-181a	14.7066	14.9161	14.8053	15.0591	15.0104	15.4107	15.3031	14.3073	13.9241	14.3703	14.0059	14.9511	14.0477	14.5766	13.9217	14.0331	14.6975	14.3501	14.9059	13.088	14.9179	15.0137	15.1601	15.1539	14.403	15.0935	15.2575	13.4174	12.9345	15.279	14.4323	14.8427	15.0505	15.0547	15.0952	15.2224	13.9133	14.0777	15.1214	14.8188	14.834	14.9564	15.2683	15.3879	14.6943	15.144	14.4729	14.4329	14.5326
hsa-miR-181b	13.1566	13.291	13.4102	13.8406	13.6002	14.2138	13.7297	12.5403	12.0583	12.5079	12.1626	13.094	12.0178	12.9321	11.9176	11.8553	12.8953	12.373	13.717	11.0366	13.652	13.3845	13.7477	13.877	12.6747	13.85	13.9744	11.3255	10.8893	14.1807	12.3729	12.5902	13.8211	13.007	13.7646	13.479	11.831	11.9583	13.2077	13.6141	13.7829	13.4765	13.9633	13.8637	13.2589	13.8686	12.7663	12.7607	12.7502
hsa-miR-181c	11.2645	11.6073	11.7733	11.9429	11.5595	11.6286	11.4551	9.85357	9.99195	10.9315	10.7074	12.1377	10.0658	10.1242	10.3768	10.3232	10.7036	10.4658	12.1814	9.72836	12.6293	11.8182	11.3887	12.2444	10.9473	11.5787	11.8403	10.405	9.52355	12.4776	11.5979	12.0873	12.1889	12.1844	12.3888	11.8419	10.7542	10.9054	12.2076	11.5817	10.9562	11.4261	12.1043	11.6745	11.2091	11.7934	10.4107	10.5504	10.8711
hsa-miR-181d	8.92625	9.09279	9.28607	9.60968	9.12942	9.50765	9.38319	8.88965	8.8496	8.93195	8.72965	9.35994	8.80658	9.00341	8.83762	8.84504	8.91376	8.7801	9.5045	8.65067	9.60807	9.03176	9.04741	9.53961	9.62031	9.17186	9.17024	8.78348	8.66837	9.47013	8.82698	9.05813	9.53186	9.3256	9.49318	9.04473	8.80227	9.06722	9.15886	9.21917	8.93036	9.34145	9.4182	9.39211	8.95096	9.28238	9.28983	8.76127	9.00169
hsa-miR-182	13.8149	14.0399	13.8118	14.6859	13.0742	14.1543	12.6929	13.6437	13.2058	13.6549	13.4351	13.8684	13.6112	13.9128	13.4628	13.4335	14.2781	13.7004	14.3907	12.3421	14.5987	13.1869	13.3226	14.6852	13.7041	13.1695	13.263	14.0221	13.6447	14.5161	13.5373	13.8566	14.5276	13.6566	14.0825	13.4679	13.363	13.1997	12.7528	13.9652	13.8421	14.1811	13.3952	14.0934	14.797	13.3742	13.7867	13.4978	13.4596
hsa-miR-182*	11.4046	11.9762	12.1304	12.5836	11.1115	12.118	11.0038	12.395	11.8966	11.9805	11.5314	12.046	11.3114	12.278	11.2167	11.4226	11.5553	11.4519	12.5649	11.5496	12.0769	10.8964	11.4366	12.2272	12.1242	10.6578	10.4892	11.928	11.4007	11.8172	11.3434	11.1107	13.002	11.6765	11.5607	10.9848	11.7406	11.9459	10.4669	11.6514	11.4671	12.2778	11.3834	11.9372	12.4995	11.3034	12.0155	11.5963	12.2047
hsa-miR-183	13.1931	13.3661	13.4824	13.8438	12.1308	13.6272	11.5253	12.6645	12.4029	12.8593	12.4549	13.2508	12.8458	13.4389	12.7066	12.7646	13.3336	12.9299	13.5865	11.6832	14.0805	12.4231	12.7352	14.0937	13.3005	12.0036	12.3392	13.3464	12.7672	13.4884	12.9405	12.9834	13.7666	12.7254	13.1615	12.5234	12.399	12.2987	11.4292	12.8619	12.8145	13.4083	12.7894	13.1963	14.335	12.3939	13.2517	12.583	12.7465
hsa-miR-184	8.40582	8.51877	8.42281	8.52533	8.61976	8.67093	8.51646	8.54777	8.40929	8.62774	8.52452	8.50947	8.57746	8.73057	8.40507	8.29146	8.52977	8.40857	8.48422	8.45336	8.60921	8.57468	8.32076	8.47106	8.68054	8.52727	8.48488	8.57051	8.33161	8.47043	8.40657	8.47937	8.50884	8.50906	8.47489	8.50574	8.38751	8.49457	8.40203	8.64206	8.62335	8.51414	8.59359	8.81405	8.50175	8.67222	8.50058	8.42937	8.39807
hsa-miR-185	12.1975	12.1496	13.5659	13.9259	13.395	13.3456	12.8616	12.5171	12.4614	12.3625	12.2595	13.2813	12.884	13.1361	12.2541	12.162	12.4118	12.0969	13.5285	11.3768	13.514	13.6224	13.6951	13.5484	12.767	13.4871	13.7352	12.5619	12.0925	13.2168	12.564	12.7166	13.7797	12.9878	13.4043	13.4258	12.3293	12.2357	13.2573	13.1541	12.9987	13.738	13.8099	13.7697	13.8254	13.7045	12.6805	12.4487	12.6425
hsa-miR-186	12.0506	12.1793	13.4693	13.0982	13.3842	13.5201	13.5763	12.3934	12.0853	12.2366	11.7228	13.2973	12.3563	12.6998	12.1883	11.9981	12.5706	12.2981	13.2409	11.5879	13.4731	13.5723	13.5532	13.6075	13.247	13.6629	13.9998	12.7548	12.1874	13.514	12.9682	13.3586	13.5089	13.0047	13.4377	13.9171	12.577	12.5278	13.7421	12.7777	12.6043	13.5224	13.7487	13.6682	13.7332	13.9124	13.0402	12.3945	12.916
hsa-miR-187	9.37284	9.54437	9.60539	10.4919	11.5925	9.36764	10.9967	9.42513	8.86949	9.58019	9.00279	10.418	9.73056	9.64628	9.41027	8.81943	9.18099	9.01951	10.049	8.78256	10.6074	12.1302	10.0143	11.256	9.74358	10.5288	9.83877	8.96413	8.87067	12.2227	10.0256	9.82969	9.52509	10.2723	10.7628	9.81585	9.08822	8.90879	11.5592	9.83655	9.69838	10.611	10.0467	9.68651	10.1033	10.0957	11.1092	9.25964	9.30946
hsa-miR-188	12.1457	12.1209	14.0387	13.3394	12.9123	14.2132	11.3755	12.7394	12.6519	12.0218	12.0649	12.7331	11.7347	12.8617	11.9924	12.0285	12.4974	11.8134	13.598	12.2016	12.8559	12.5055	12.8406	13.1532	13.8382	12.9953	12.3002	12.0957	11.4569	13.2671	11.9839	11.9767	13.5154	11.5168	11.5237	12.4267	12.9332	12.9921	11.1854	11.7565	12.3572	13.6832	12.8364	13.4691	12.9379	13.1171	12.5131	12.5428	12.738
hsa-miR-189	12.4458	12.6851	13.2597	13.5419	13.7674	13.5334	13.5833	12.2875	12.247	12.8869	12.3144	13.6619	11.9206	12.3113	11.8917	11.9058	12.8531	12.3623	13.2939	11.7581	13.4003	13.739	13.3237	13.4805	13.1242	13.6703	13.5004	12.0159	11.3238	13.7075	12.7931	13.1438	13.4412	13.0266	13.6376	13.5975	12.4196	12.4291	13.7217	12.9715	13.0222	13.2151	13.6926	13.8321	13.3443	13.8844	12.9826	12.4428	12.6559
hsa-miR-18a	14.0448	14.2383	15.2582	14.8154	15.0406	15.5121	14.7081	14.9231	14.5741	14.6744	14.0109	14.7873	14.7558	15.19	14.8155	14.6212	14.8392	14.615	15.3317	14.1234	15.3979	14.5279	15.2379	13.9132	14.9877	14.6638	15.0691	14.6743	14.068	14.6341	14.3946	14.9749	15.2644	14.5414	15.2372	14.9873	14.5879	14.6574	14.1678	14.7707	14.7679	15.067	14.9332	14.9148	14.8921	15.0636	14.5164	14.668	14.5111
hsa-miR-18a*	11.5173	11.4161	13.3131	12.0814	12.4003	13.7893	11.4004	12.3299	12.1438	11.9489	11.6819	12.2656	12.6182	12.8666	12.11	12.0335	12.0629	11.7658	13.7072	10.2952	13.4821	12.3062	13.0497	12.2423	12.3991	12.1813	12.3518	12.4605	11.8055	12.2248	11.7141	11.5791	13.0572	11.9123	12.6243	12.0722	12.1772	12.2051	11.6171	12.1726	11.8623	12.7549	12.9421	12.6144	12.9929	12.6328	11.8495	12.477	12.489
hsa-miR-18b	9.52405	9.80112	11.5456	10.9145	10.9575	11.9221	10.8553	10.4889	10.1354	10.1328	9.52792	11.4897	10.368	11.2657	10.3746	10.2934	10.3005	9.81101	11.6279	10.267	11.5005	11.0778	10.8126	9.84086	10.8729	10.7987	11.2159	10.5514	9.62327	11.228	10.4012	10.6775	11.1987	10.7708	11.2652	10.6906	10.4289	10.3802	11.138	10.7047	10.6964	10.619	10.9214	10.9368	10.7173	10.7326	10.3324	10.1716	10.1392
hsa-miR-190	10.4646	10.7192	11.053	11.536	11.2695	11.1102	11.6859	10.5925	10.2202	10.4661	10.2402	11.1167	10.3047	10.5906	10.6151	10.6979	11.1019	10.8924	10.8586	9.92779	10.9812	12.0438	11.0986	11.3138	11.1259	11.5596	11.802	10.8128	10.4295	11.567	10.9809	11.0769	11.4849	10.7484	10.9507	12.1579	10.3955	10.3312	11.8765	10.8224	10.7241	11.7355	12.2598	11.7718	11.2847	12.0396	11.1252	10.2328	10.3449
hsa-miR-191	15.0856	15.4181	15.5544	15.5069	15.7109	15.7484	15.7472	15.2453	14.9803	15.0045	14.6547	15.1416	15.292	15.5222	15.1971	15.1123	15.2842	15.1126	15.5238	14.002	15.6667	15.6953	15.5202	15.6415	15.394	15.6383	15.6696	15.3647	14.6511	15.5416	15.1165	15.4512	15.5722	15.3318	15.5177	15.689	15.2045	15.1108	15.7072	15.1231	15.3705	15.6175	15.7421	15.8654	15.5989	15.7655	15.5049	15.1551	15.1381
hsa-miR-191*	10.0947	10.1418	10.659	10.3601	10.6853	10.9567	10.442	10.0008	10.0609	9.90072	9.66098	10.2214	9.88197	10.266	9.69883	9.63602	9.79556	9.63261	10.7326	9.13079	10.5677	10.6141	10.1783	10.3721	10.1077	10.6074	10.5254	10.0448	9.67941	10.133	9.765	10.1527	10.4578	9.97279	10.1143	10.5354	10.1411	9.81926	10.3288	9.92087	9.95894	10.5319	10.7142	10.893	10.4185	10.5483	10.2811	9.81348	9.80143
hsa-miR-192	15.4329	15.5651	15.6192	15.6573	15.882	15.9126	15.8974	15.6425	15.5626	15.3006	15.4436	15.7121	15.2887	15.6805	15.5366	15.4305	15.5366	15.2948	15.7159	15.0175	15.5991	15.8239	15.5875	15.6514	15.9192	15.7525	15.7345	15.5642	15.3087	15.7253	15.4058	15.5081	15.7387	15.4762	15.6053	15.782	15.3103	15.4532	15.7641	15.6192	15.5508	15.6861	15.7739	15.9551	15.6735	15.8516	15.7259	15.2545	15.4644
hsa-miR-193a	12.8015	12.4438	14.2166	13.6148	13.5213	14.6625	13.2304	13.9533	13.6507	13.3597	13.655	13.4912	13.714	13.6511	14.2553	14.2423	12.6184	12.8951	14.4992	12.2614	13.3906	13.497	14.1474	14.8722	14.9316	13.7085	13.0146	11.8784	12.1592	14.9669	12.7522	13.0322	14.009	12.9646	13.2552	13.2929	13.3422	13.1012	13.4776	13.1477	13.7961	14.4859	13.5053	14.3308	14.4321	13.6874	14.3428	12.9764	12.1851
hsa-miR-193b	13.63	13.8874	14.7733	14.76	14.8029	14.748	14.5815	13.3647	13.0365	14.2995	13.6783	14.4562	13.3197	14.0446	12.6594	12.9297	13.4323	12.7632	14.7514	12.8117	14.4301	14.4093	14.8673	14.4539	13.9979	14.8406	15.1868	12.5735	12.0379	14.3472	14.0913	14.4001	14.9452	14.1338	14.4985	14.4816	13.4403	13.594	14.855	13.8466	13.5168	14.3366	14.7882	14.661	13.7467	14.6629	14.0625	13.6583	13.7576
hsa-miR-194	15.361	15.4849	15.4371	15.4914	15.6904	15.7384	15.7386	15.4697	15.3198	15.458	15.2818	15.566	15.4768	15.6068	15.4107	15.2463	15.4572	15.3292	15.5597	15.3275	15.4755	15.6441	15.5248	15.5725	15.7789	15.6597	15.632	15.4649	15.3034	15.5113	15.301	15.4259	15.5442	15.4584	15.3805	15.5974	15.2737	15.3264	15.5744	15.4603	15.5048	15.6276	15.7603	15.7952	15.5767	15.687	15.6065	15.2406	15.3574
hsa-miR-195	14.2672	14.4977	15.025	15.1329	15.6372	15.0272	15.6291	14.5438	13.8494	14.7299	14.6012	15.4162	14.4671	15.0508	14.3823	14.191	14.1758	13.5046	14.7703	13.8732	14.7951	15.5799	15.3012	15.4028	14.9647	15.5379	15.539	13.7016	13.217	15.2903	14.9999	15.0862	15.1803	15.2656	15.3188	15.484	14.2014	14.173	15.504	15.0496	15.2401	15.238	15.5945	15.7485	14.9994	15.5418	14.8025	14.345	14.2533
hsa-miR-196a	14.3537	14.4183	14.3311	14.6204	15.0668	14.956	15.1517	11.88	11.3568	14.2682	14.1153	14.6874	13.0655	13.6286	13.2353	13.2998	13.822	13.632	14.7148	12.5186	13.0628	14.9003	14.5502	14.9872	15.3023	14.8889	14.9384	14.0501	13.6518	14.9545	12.7301	12.893	14.997	14.0333	14.2422	15.1244	14.3966	14.4272	14.8587	13.9636	14.0572	15.0528	15.1377	15.3381	14.774	15.1768	13.9398	12.8515	13.0035
hsa-miR-196b	13.8706	13.9821	14.4938	14.5647	14.4149	15.0807	14.43	12.2635	12.0382	13.2018	12.703	14.7525	12.4848	13.0843	14.5623	14.5955	13.5342	13.0951	14.605	12.7813	13.6473	14.3025	13.9713	14.7386	15.0245	14.3451	14.8072	12.8962	12.5277	14.3848	12.9941	13.1577	14.9828	13.9686	14.3743	14.95	13.0845	13.1511	14.2859	13.5453	13.4837	14.7572	14.3819	15.0194	13.0581	14.8785	13.2339	12.1503	12.4021
hsa-miR-197	13.3593	13.2674	14.2508	14.4244	14.4703	14.9729	14.3187	13.775	13.1455	13.4498	13.4318	13.7718	13.7485	14.2309	13.1185	13.0019	13.5444	13.1661	14.2522	12.1899	14.424	14.1087	14.36	14.1846	13.9673	14.4319	14.2058	13.5256	13.3063	14.4248	13.3429	13.4268	13.9825	13.5645	13.8422	14.0331	13.6486	13.365	14.3717	13.859	13.9457	14.2695	14.7628	14.7858	14.2616	14.4224	14.0799	13.5452	13.4774
hsa-miR-198	8.67653	8.84287	9.09371	8.99223	10.1203	9.23765	9.03118	10.0539	9.4852	10.5943	9.99742	9.63961	8.81858	9.16348	8.81823	9.30593	9.28309	8.82105	9.0084	8.89122	9.16934	8.85536	9.35299	9.11494	8.95528	9.16115	8.88122	8.84912	8.60451	8.87235	8.83518	8.81456	9.03664	8.79479	9.01317	9.44844	9.05555	9.45809	8.86971	8.93558	8.74106	8.87601	9.14808	10.2895	9.09365	9.18632	9.50198	9.02662	9.46098
hsa-miR-199a	15.1017	15.3218	15.3275	15.3822	15.6146	15.764	15.5749	15.1408	14.7298	15.2302	14.8758	15.5764	14.7264	15.1934	14.5526	14.3557	15.1493	14.7306	15.4815	14.4225	15.3304	15.4571	15.5102	15.4515	15.4163	15.567	15.5344	14.439	13.8006	15.4543	15.2455	15.3149	15.4676	15.3504	15.3185	15.5547	15.0174	15.1218	15.4526	15.3448	15.2855	15.5262	15.5314	15.7314	15.4491	15.64	15.4202	14.9485	14.9825
hsa-miR-199a*	15.1409	15.4355	15.5899	15.5394	15.6298	15.8143	15.5523	15.2753	14.9045	14.9106	14.83	15.6001	15.0152	15.4223	14.8673	14.6192	15.2	15.0143	15.5448	14.901	15.5116	15.6442	15.5421	15.693	15.4182	15.5794	15.5336	14.5731	13.9626	15.6217	15.3047	15.4627	15.5974	15.4259	15.44	15.5909	15.1612	15.2476	15.5976	15.1869	15.3155	15.5994	15.623	15.7525	15.6114	15.7264	15.6612	15.045	14.95
hsa-miR-199b	14.9484	15.1319	15.1159	15.3361	15.4204	15.5588	15.4955	14.9606	14.596	14.8066	14.1999	15.4661	14.126	14.738	14.1237	14.0074	14.8968	14.4539	15.1447	13.8634	15.2857	15.3091	15.4016	15.3886	15.2207	15.3578	15.4288	13.8079	13.329	15.3225	14.8809	15.1573	15.3746	15.1397	15.2093	15.4237	14.9862	14.9137	15.3213	14.9993	14.9145	15.3997	15.4359	15.4453	15.1946	15.4506	15.0686	14.4208	14.5565
hsa-miR-19a	13.9618	14.0659	14.7271	14.9296	14.835	15.2387	14.1582	14.7733	14.5492	14.4203	14.1097	14.7056	14.2637	14.6075	14.3291	14.3517	14.4791	14.1118	15.0095	13.2857	14.9023	14.964	14.8008	14.5804	14.8633	14.8322	14.8756	14.3328	13.8631	14.9966	14.5767	14.3877	15.0513	14.1418	13.64	14.7705	14.4307	14.7776	14.1143	14.7366	14.5873	14.8567	14.9456	15.13	14.8871	15.0452	14.2162	14.1878	14.4244
hsa-miR-19b	14.9246	14.9815	15.353	15.555	15.6216	15.8007	15.0251	15.4382	15.3321	15.0931	14.9964	15.395	15.075	15.4191	15.1632	15.0336	14.7043	14.8002	15.5078	14.5141	15.4652	15.5452	15.3501	15.3253	15.5024	15.5104	15.5387	15.2051	14.7974	15.5495	15.0932	15.1587	15.5906	14.7294	14.6734	15.3781	15.1618	15.027	15.0659	15.177	15.2351	15.5475	15.5483	15.7197	15.452	15.6667	15.1631	15.143	14.9025
hsa-miR-200a	15.2158	15.4205	15.3784	15.5452	15.7235	15.8148	15.6758	15.3756	15.2046	15.3807	15.1045	15.5209	15.2354	15.5111	15.1315	15.0152	15.166	15.2028	15.4998	15.1395	15.4382	15.6268	15.432	15.3936	15.7404	15.4694	15.6048	15.3449	15.0996	15.4631	15.3	15.4392	15.4347	15.2762	15.3425	15.5562	15.0596	15.131	15.5192	15.3639	15.4818	15.5425	15.6916	15.8005	15.5923	15.6753	15.5724	15.1742	15.3293
hsa-miR-200a*	12.3092	12.445	12.6119	13.3458	13.2439	13.8387	13.0952	12.4635	12.2284	11.9433	11.6603	12.4504	11.7554	12.5635	11.0579	11.368	12.5557	12.2928	12.6967	10.6562	12.7983	12.9992	12.5274	12.1592	13.1283	13.0497	13.1638	12.5412	12.0701	12.836	12.2406	12.5207	12.9111	11.7308	12.3745	13.3032	11.5731	11.553	12.6415	12.726	12.8777	12.8068	13.2978	13.6874	13.222	13.6169	12.1247	12.2864	12.3042
hsa-miR-200b	15.3359	15.4695	15.5675	15.7029	15.7153	15.9059	15.7631	15.5756	15.353	15.5094	15.3966	15.7321	15.5812	15.6074	15.281	15.1809	15.4305	15.3856	15.6259	15.0278	15.551	15.6929	15.5807	15.631	15.8807	15.7297	15.6863	15.5208	15.2495	15.6038	15.458	15.4645	15.6874	15.472	15.5351	15.6714	15.4093	15.3956	15.7254	15.6169	15.6056	15.7474	15.8132	15.865	15.665	15.7886	15.7656	15.4336	15.5439
hsa-miR-200c	15.3987	15.4879	15.4814	15.5864	15.7739	15.8762	15.7367	15.5289	15.3663	15.5467	15.3817	15.6723	15.5237	15.6776	15.3665	15.248	15.4688	15.3868	15.6864	15.2997	15.5976	15.6482	15.5	15.586	15.8203	15.6663	15.6942	15.5848	15.2776	15.6074	15.4598	15.4462	15.5927	15.4688	15.5081	15.6628	15.4248	15.3844	15.7047	15.4528	15.5498	15.6797	15.7244	15.8974	15.715	15.7436	15.6531	15.4509	15.4816
hsa-miR-202	8.79599	8.93097	8.93104	9.10528	8.99402	9.16721	9.06005	9.01707	8.85781	8.95029	8.80368	9.08853	8.94908	9.11152	8.84219	8.70564	8.92773	8.79697	9.03459	8.66177	8.83422	9.00022	8.81825	8.90614	9.04022	9.0059	8.93755	8.88065	8.71602	9.07217	8.83941	9.00271	9.1079	8.91383	9.19682	8.93787	8.87189	8.92689	8.9663	9.05217	8.96655	8.9474	9.1542	9.50385	9.01297	9.20503	9.0627	8.76676	8.92207
hsa-miR-202*	9.20303	9.25326	9.4615	9.7757	9.79525	9.82009	9.92866	9.30972	9.22975	9.37415	9.14953	9.90364	9.28297	9.42952	9.26192	9.15785	9.19826	9.13418	9.71035	9.40136	9.54432	10.0804	9.63832	9.63343	9.91921	10.02	9.71753	10.1994	9.17131	9.99291	9.4692	9.60483	9.72075	9.31904	9.63471	9.78997	9.24798	9.36122	9.64761	9.48172	9.63056	9.54824	9.8667	10.2354	9.55863	10.218	9.54766	9.18389	9.30392
hsa-miR-203	14.6069	14.6918	15.0139	15.1098	14.6913	15.1211	15.1067	14.1852	13.8508	14.7784	14.5402	15.1302	13.1969	13.8239	14.7746	14.7032	14.7729	14.3957	15.0831	14.0085	14.761	14.7356	14.6067	14.9312	15.3685	14.1282	14.7099	14.8187	14.5719	14.6675	14.534	14.8214	15.1656	13.7468	14.2134	14.9729	14.0887	13.9766	14.8394	14.8666	14.8885	15.0905	14.9392	15.0814	15.1694	15.0563	14.8244	14.4312	14.6201
hsa-miR-204	9.82804	9.80092	10.3298	10.6721	11.0251	10.8065	11.0738	9.6939	9.44904	9.84809	9.32286	11.2502	9.96335	10.3594	9.91049	9.96422	9.76574	9.62877	10.4721	9.36905	10.882	11.4646	10.5013	10.9736	10.6194	11.4933	11.2063	9.62686	9.25799	11.991	10.3039	10.3287	10.7336	10.7563	11.0741	10.8339	9.87575	9.72048	11.8034	9.99444	9.97272	10.6085	11.5984	11.0552	10.4601	11.2978	10.2425	9.94142	10.3483
hsa-miR-205	9.06562	9.19381	9.4934	10.2787	11.136	9.68973	9.89286	9.25414	9.26841	9.48505	8.93763	9.5718	9.23268	9.38136	9.03174	9.05597	9.2238	9.02766	9.48391	8.84445	11.1111	9.61877	9.83793	9.67637	9.60819	9.71409	9.64761	9.22986	8.93984	9.58145	9.25363	9.40271	9.56479	9.42056	9.3897	10.3602	9.16992	9.20998	9.69668	9.42092	9.38332	9.57402	9.6672	9.97836	9.97073	9.70836	9.42103	9.01563	9.12414
hsa-miR-206	9.27261	9.35868	9.87756	9.97141	9.91663	10.416	9.78404	9.48123	9.13741	9.79074	9.33871	10.2426	9.28049	9.55334	9.12931	9.08724	9.53384	9.16602	9.74549	8.72737	9.93659	9.85607	9.62928	10.0289	9.72446	10.3887	9.92775	9.66086	9.10294	10.3576	9.60649	9.6555	10.01	9.51132	9.87304	9.78995	9.29145	9.32804	9.93652	9.62919	9.53291	9.82633	10.0877	10.2649	9.87147	10.132	9.58105	9.22254	9.41218
hsa-miR-208	8.71261	8.85924	8.79703	8.92584	8.88406	9.05952	8.99884	8.89006	8.96719	8.95441	8.86852	8.87747	8.98795	9.2938	8.8268	8.65411	8.86437	8.81854	8.81184	8.70462	8.82821	8.99393	8.85511	8.72835	9.11509	8.96151	8.82308	8.8968	8.71178	8.82292	8.75557	8.78232	8.78154	8.8718	9.06662	8.8275	8.73108	8.89399	8.97265	8.99988	8.94684	8.87592	9.10729	9.26981	8.82383	9.0574	9.0948	8.78025	8.87819
hsa-miR-20a	15.3363	15.3277	15.5442	15.6157	15.7314	15.8604	15.7097	15.4582	15.4521	15.4599	15.3771	15.6718	15.432	15.5745	15.4042	15.2435	15.4151	15.2886	15.6853	15.391	15.622	15.6487	15.5308	15.64	15.8245	15.6226	15.6263	15.4966	15.1689	15.6287	15.3094	15.4337	15.5958	15.3896	15.5083	15.7049	15.3303	15.4509	15.5302	15.339	15.4649	15.6174	15.7261	15.8325	15.6053	15.7745	15.6615	15.2749	15.4011
hsa-miR-20b	10.681	11.021	13.2622	13.0947	13.3391	11.4537	13.716	10.7851	10.2945	10.7816	10.4726	13.8272	12.5047	12.9619	10.9941	11.0016	11.4039	11.0106	12.4431	10.1791	11.1791	13.4555	12.1855	11.5909	11.4689	13.0404	13.2509	11.4288	10.9061	13.9101	12.0078	12.2117	12.2049	13.3758	13.7836	12.3939	11.0987	11.1259	13.8188	12.2482	11.8886	12.3078	12.5822	13.3431	12.7906	12.4742	12.172	11.007	11.0106
hsa-miR-21	15.5144	15.6162	15.5935	15.7009	15.8337	15.9334	15.7948	15.6325	15.4557	15.5673	15.4545	15.7265	15.647	15.8133	15.5799	15.4041	15.5183	15.4775	15.7759	15.5689	15.6732	15.7291	15.6933	15.6639	15.8611	15.7559	15.7403	15.5686	15.4106	15.6416	15.4524	15.6035	15.7347	15.5713	15.6111	15.7165	15.4283	15.594	15.7093	15.7265	15.6361	15.8146	15.8478	15.9348	15.7395	15.8135	15.8279	15.4	15.5739
hsa-miR-210	14.5945	14.8662	14.0935	14.7562	14.6025	14.2312	13.7107	14.0488	13.7102	14.351	13.8054	14.2362	14.1557	14.3649	14.2417	14.1703	13.8174	13.1013	14.5736	12.4302	14.9638	14.5422	14.9512	14.218	14.1728	13.9857	13.9176	14.8801	14.458	14.5156	13.9367	13.7689	14.7783	13.4689	13.4968	14.3885	14.2355	14.2123	14.0567	14.338	14.0104	15.0668	14.5401	14.785	14.8244	14.5863	14.6589	13.3859	13.6508
hsa-miR-211	8.73886	8.8928	8.88055	9.00657	9.06884	9.19827	9.10368	8.92742	8.78533	8.95568	8.75513	9.04777	8.93629	9.13234	8.73852	8.59267	8.90778	8.68235	8.95894	8.71608	9.02653	9.04412	9.06599	8.9681	9.09193	9.07575	9.07764	8.96646	8.67505	8.99657	8.88556	8.90307	9.01504	8.91066	9.10179	9.01319	8.79763	8.81371	9.01966	8.9961	8.94297	9.03949	9.1271	9.37202	9.03855	9.12883	8.98589	8.75743	8.86634
hsa-miR-212	10.1156	9.87966	11.6804	11.3529	12.0718	11.7714	11.7231	10.7906	10.8444	10.7523	10.1757	11.5753	11.3597	11.9925	9.98679	9.67103	10.6916	10.3539	12.2897	9.89604	11.3966	11.1772	11.9963	10.7922	10.9102	11.9184	12.0701	10.7845	10.0801	11.734	11.0089	10.9325	11.5399	11.0847	11.6383	11.6485	10.0155	10.262	11.2597	11.3184	11.523	11.3837	11.7103	11.7934	11.8163	12.1654	11.9034	11.1686	11.0617
hsa-miR-213	12.6032	12.8419	12.6655	13.1954	12.9233	12.9906	12.8004	11.6686	11.1375	11.7662	11.1701	12.9353	11.4825	12.5718	11.5202	11.4467	11.9266	11.4975	12.4628	10.9148	12.3712	12.5737	13.2276	13.2091	12.2374	12.9196	13.1439	11.2824	10.9343	12.8656	11.9935	12.2331	12.9958	12.4046	12.8733	12.6845	11.3976	11.6623	12.3954	12.0878	11.9845	12.966	13.0672	13.2101	12.2834	12.9388	12.1917	11.8382	11.9726
hsa-miR-214	14.9342	15.0825	15.1751	15.511	15.5553	15.7185	15.7099	15.0201	14.5894	14.8787	14.8164	15.6373	14.279	14.895	14.1491	13.862	14.7977	14.6057	15.2306	14.1819	15.2762	15.2486	15.5155	15.517	15.308	15.4082	15.5011	13.9829	13.5419	15.4782	15.0758	15.2338	15.5163	15.3896	15.402	15.1411	14.8717	14.9823	15.5357	14.7099	14.9632	15.4659	15.5608	15.2533	15.1774	15.297	15.4601	15.0146	14.7339
hsa-miR-215	14.2334	14.3867	15.0983	15.0651	15.6242	15.1049	15.3572	14.6803	14.2672	14.4684	14.1811	14.2649	15.0604	15.2412	14.6575	14.6401	13.9755	13.5917	15.2051	12.1685	14.9061	15.5759	15.3411	14.9801	14.7659	15.5086	15.476	15.5088	15.0393	15.2559	14.1704	14.1822	15.3397	13.7416	14.293	15.5366	14.5171	14.4125	15.3495	15.1685	15.0625	15.0903	15.6279	15.7514	15.3619	15.7338	15.1815	14.3724	14.2176
hsa-miR-216	8.70381	9.07598	9.04584	10.6299	9.58569	10.478	9.07633	8.98323	9.15041	10.0241	9.01885	9.54932	9.0503	9.30114	8.74482	9.00795	8.88985	8.82533	9.2819	8.68388	10.0571	9.44666	10.2849	10.1087	9.442	9.36491	9.69954	8.85089	8.66922	9.80593	9.61092	9.62741	9.80569	9.4962	9.21958	9.1328	8.8412	9.48297	9.71543	9.28467	9.24059	9.21566	9.84559	9.46214	10.0334	9.30443	9.2972	8.80653	9.08301
hsa-miR-217	8.65428	8.81318	8.76538	9.6566	9.08519	10.1312	9.02948	9.19461	9.07022	9.24767	9.12517	9.40596	8.75604	8.95374	8.7549	9.01318	8.75427	8.70568	9.11205	8.55217	9.63443	9.14435	9.95465	9.4858	9.06178	9.06724	9.01991	8.66427	8.56827	9.4419	9.44956	9.84964	9.4647	9.10669	9.41534	8.79408	8.94515	9.04729	9.22938	8.83449	9.0866	8.72274	9.43255	9.15457	9.75024	9.11872	9.23014	9.00515	8.74499
hsa-miR-218	11.8877	12.0092	11.713	13.3164	12.8528	11.2694	12.9457	10.7015	10.5913	10.986	10.2832	12.994	11.0592	11.7559	10.0249	10.3495	10.5203	10.1611	11.2628	10.7374	11.7548	12.9312	12.4153	12.7759	11.6091	12.8562	12.7103	9.19362	8.98743	12.9485	12.0584	12.2009	12.375	12.5425	12.7963	12.6703	11.3208	11.4997	12.809	11.7454	11.7003	12.5382	12.7075	12.8015	11.7473	12.8492	11.2623	10.1659	10.2416
hsa-miR-219	10.0783	10.4748	10.6621	12.0204	10.8515	10.7735	10.0325	11.0043	10.8013	9.96732	9.316	9.5421	10.419	10.482	10.0787	10.1923	10.4631	10.3707	11.0744	10.1086	11.0517	11.088	10.905	10.4324	10.4986	11.1805	10.5586	10.7698	10.3037	11.8003	9.50241	9.14144	11.0883	9.35461	9.33046	11.1022	10.5651	10.1072	9.63728	9.94438	10.0403	11.4232	11.6207	11.3701	12.0912	11.6607	9.4638	10.0731	10.1217
hsa-miR-22	14.6096	14.7684	14.9141	14.9298	15.2503	14.9925	15.0116	14.4566	14.2428	14.2758	14.274	15.0843	14.4949	14.8655	14.0637	13.763	14.4131	14.0584	15.0796	13.8682	14.8222	15.1406	15.1014	15.127	14.7316	15.1708	15.0993	14.5506	14.1254	14.9951	14.6934	14.8242	15.0776	14.8384	14.9048	15.1403	14.4386	14.2935	15.0402	14.9464	14.9436	15.0994	15.2803	15.3094	15.0514	15.189	15.0387	14.3723	14.6064
hsa-miR-220	8.90225	8.97516	9.61769	10.1093	9.39691	9.73676	9.23594	9.15803	8.85069	9.00478	8.70564	10.0443	9.01886	9.59451	9.3211	8.78337	8.76897	8.72958	9.91266	8.74457	9.38568	9.24902	9.201	9.54543	9.90319	9.49375	9.29136	8.98736	8.57233	9.30491	9.04049	9.12509	9.45833	9.29201	9.43547	9.1798	9.01092	8.99558	9.23231	9.09683	9.02966	9.45434	9.65426	9.88621	9.23086	9.50366	9.17983	8.75577	8.93854
hsa-miR-221	14.3192	14.4064	15.3113	14.9325	15.5603	15.3702	15.4934	14.9858	14.4637	14.5428	14.1237	15.1473	14.6666	15.1942	14.1498	13.9155	14.1262	13.8688	15.4787	13.7437	15.219	15.2419	15.3036	15.4991	14.9944	15.4245	15.4897	15.184	14.6288	15.1747	14.7886	15.122	15.2039	14.4666	15.3473	15.4059	14.7512	14.4361	15.3879	15.0966	15.4408	15.288	15.3222	15.5526	15.3043	15.3625	14.5024	14.9031	15.0566
hsa-miR-222	13.5945	13.7712	14.8814	14.1519	15.058	14.8701	14.7114	14.205	13.8714	14.0735	13.5059	14.7135	14.4316	14.8697	13.4003	13.2406	13.5541	13.1386	15.1075	12.6727	14.7893	14.8	14.6713	14.9117	14.4055	15.0097	14.9895	14.5918	14.1121	14.4581	14.0872	14.1886	14.5495	14.0182	14.3359	14.8077	14.0161	13.9972	14.6577	14.9929	14.846	14.8432	14.9907	15.0647	14.8071	14.778	13.9409	14.5358	14.715
hsa-miR-223	15.326	15.4209	15.6166	15.6123	15.7802	15.7755	15.7912	15.0871	15.2237	15.4406	15.3146	15.698	15.2969	15.6768	14.9693	14.9246	15.0591	15.166	15.738	15.2894	15.5726	15.5685	15.609	15.4385	15.7906	15.5917	15.6423	15.2635	14.7988	15.3425	15.2593	15.3984	15.5795	15.436	15.5961	15.4777	14.8376	15.3847	15.4505	15.4475	15.5056	15.6983	15.7047	15.8099	15.6841	15.6347	15.7817	15.3093	15.5014
hsa-miR-224	13.7692	13.634	15.2352	14.8604	13.6374	15.5619	12.7521	14.7084	14.2773	14.2047	13.5116	14.8023	12.149	12.6624	13.5325	13.333	13.5347	13.0022	15.1206	12.7662	14.4525	13.4475	14.4049	15.2276	14.7865	13.6904	13.3591	13.8287	13.2919	15.1754	14.2073	14.4049	14.7371	13.6513	14.2724	13.5014	14.6373	14.9203	13.1994	14.2455	14.232	15.3548	13.6804	14.288	14.6387	13.9007	13.0175	12.8089	13.0571
hsa-miR-23a	14.895	15.182	15.3967	15.3957	15.4687	15.7432	15.248	15.1024	14.6347	15.0131	14.9328	15.1963	14.8124	15.2012	14.8841	14.576	15.003	14.8336	15.586	14.3394	15.355	15.3542	15.4266	15.4098	15.2195	15.372	15.4911	14.8832	14.431	15.4146	14.9193	15.1427	15.4138	15.1429	15.3688	15.4197	14.8751	15.0445	15.3959	14.9898	15.3488	15.4679	15.5446	15.5258	15.4749	15.553	15.4078	14.7649	14.9265
hsa-miR-23b	15.1753	15.3543	15.3022	15.4223	15.6063	15.7254	15.7347	15.1426	14.9403	14.9041	14.5662	15.3257	14.9952	15.3758	15.0411	14.9559	15.161	15.0221	15.5347	14.556	15.4122	15.592	15.353	15.5464	15.4252	15.596	15.423	14.8932	14.3414	15.4708	15.0441	15.3505	15.428	14.9745	14.9753	15.4736	14.9393	14.9673	15.6141	15.3741	15.4241	15.3986	15.6992	15.7231	15.5179	15.6492	15.3897	15.272	14.8322
hsa-miR-24	15.1858	15.3397	15.2807	15.3981	15.5695	15.7537	15.7001	15.3889	15.1497	15.3627	15.1423	15.6049	15.0445	15.4949	15.2458	15.0019	15.2601	15.0469	15.5917	15.2579	15.4394	15.5268	15.3935	15.4859	15.6372	15.4961	15.5509	15.2219	14.9867	15.4761	15.2574	15.2945	15.5447	15.2576	15.4146	15.5269	15.1573	15.2422	15.491	15.3214	15.3995	15.5815	15.5253	15.7539	15.5116	15.5794	15.5903	15.1568	15.2124
hsa-miR-25	14.1186	14.177	15.171	15.3143	15.0987	15.649	14.715	14.9409	14.6893	14.6005	14.2526	14.6818	14.7008	15.0067	14.2226	14.0677	14.7582	14.5533	15.228	13.5516	15.2953	14.9455	15.0125	15.1905	14.7473	15.0029	14.9442	14.5981	14.1608	15.2011	14.1891	14.3151	15.3634	14.9165	15.1772	14.9849	14.5076	14.7246	14.8129	14.6864	14.8821	15.1626	15.3466	15.3128	15.2156	15.1735	14.462	14.6374	14.7233
hsa-miR-26a	15.2342	15.3625	15.3851	15.458	15.6138	15.7853	15.6696	15.3585	15.3663	15.3469	15.1882	15.5655	15.3639	15.4524	15.2573	15.1071	15.2533	15.2058	15.5788	15.3008	15.416	15.5865	15.4657	15.5238	15.6924	15.6052	15.5911	15.2861	15.0434	15.5045	15.2681	15.4289	15.4599	15.3321	15.3452	15.5605	15.232	15.3129	15.6013	15.3429	15.4007	15.6212	15.6083	15.7735	15.5303	15.6603	15.5563	15.2057	15.2921
hsa-miR-26b	14.9337	15.0746	15.2378	15.3562	15.5771	15.5515	15.6255	15.144	15.1549	15.0855	14.7346	15.3628	15.181	15.0717	15.1551	14.8092	15.0356	15.0335	15.3753	14.8493	15.2599	15.5242	15.3911	15.3511	15.5172	15.3854	15.4274	15.3076	14.9448	15.2717	15.137	15.188	15.3427	15.0461	15.2553	15.4848	15.0353	15.0951	15.4086	15.1771	15.3385	15.3735	15.5074	15.6343	15.3973	15.5618	15.4358	14.8886	15.0606
hsa-miR-27a	15.0605	15.2567	15.3273	15.3744	15.5204	15.6226	15.5457	15.2285	15.0385	15.212	14.9355	15.5685	15.1702	15.3097	15.1639	14.9143	15.2533	15.0537	15.4268	14.8992	15.391	15.5452	15.3971	15.4272	15.5637	15.4683	15.4169	15.1234	14.8031	15.4133	15.1703	15.3714	15.3902	15.1733	15.3057	15.4177	15.1434	15.1333	15.375	15.3672	15.2796	15.5322	15.5302	15.6862	15.4134	15.5471	15.4832	15.0832	15.1701
hsa-miR-27b	14.9328	15.0778	15.1429	15.2967	15.5088	15.5095	15.5161	14.7698	14.5804	14.9507	14.5389	15.4255	14.6836	14.9424	14.8895	14.587	15.1193	14.7951	15.3699	14.1191	15.3538	15.4679	15.3785	15.4347	15.0072	15.378	15.4066	14.7386	14.2113	15.3465	14.9652	15.2073	15.3813	15.1563	15.1114	15.4712	14.82	14.7222	15.4745	15.1043	15	15.4422	15.573	15.6188	15.4008	15.549	15.171	14.8414	14.8291
hsa-miR-28	14.7118	14.8643	15.0489	15.2706	15.4878	15.447	15.623	14.8921	14.5827	14.8443	14.4781	15.396	14.5915	15.1866	14.2267	14.1014	14.8899	14.5016	14.9683	14.0191	15.0579	15.4503	15.1659	14.9931	14.8971	15.3873	15.3516	14.3487	14.0529	15.3961	14.9351	15.1956	15.2965	15.1314	15.2927	15.4838	14.8356	14.7733	15.4355	15.216	15.0147	15.185	15.4976	15.6836	15.1416	15.4743	15.1191	14.6477	14.4436
hsa-miR-296	9.64673	9.7103	9.98205	10.4975	11.0643	10.6867	11.2084	9.4945	9.55539	10.1068	9.89667	10.9712	9.56141	9.73075	9.57895	9.16239	11.0697	10.7874	10.27	9.56518	10.5722	10.9837	10.4505	11.0438	9.94005	11.0204	10.9637	9.563	8.98993	10.7697	9.84043	9.91358	10.4844	10.2535	10.5751	10.5345	9.81199	9.81476	10.8262	9.84708	10.056	10.804	11.6889	11.1738	11.5462	11.0211	10.4313	9.42955	9.55853
hsa-miR-299-3p	9.41564	9.76946	10.0443	10.4824	10.3411	10.2053	9.56217	9.26381	9.00922	9.10224	9.14698	10.1555	8.92013	9.69329	8.76343	8.80414	9.42479	8.97801	10.4304	8.87829	9.62342	10.3157	10.5297	9.82769	10.3024	10.0123	9.63393	9.26999	8.7434	10.2335	9.39101	9.21512	10.7722	9.25783	9.34091	9.71347	9.40094	9.46208	9.70306	9.39021	9.36922	9.82069	10.7121	10.4254	9.69858	10.3789	10.3237	8.91976	9.53072
hsa-miR-299-5p	11.2276	11.1941	11.5476	12.0601	11.7575	11.8443	11.8826	10.455	10.6774	10.757	10.2432	11.9636	10.0622	10.8894	10.0231	10.011	11.0305	10.5916	11.6373	9.64263	11.4132	11.6704	12.4043	11.8602	11.5088	11.0402	11.2559	10.3789	9.49646	11.6672	11.3129	11.4867	12.1331	11.6018	12.082	11.4509	10.7433	10.6102	12.0313	10.7006	10.2196	11.8436	12.2027	11.4163	11.354	11.7066	11.6852	10.424	10.4957
hsa-miR-29a	14.4917	14.5943	15.1133	15.2359	15.2661	15.3875	15.0601	14.9322	14.7847	15.0062	14.4778	15.0575	14.6842	14.8123	14.6994	14.468	14.7458	14.5089	15.3035	13.6464	14.6962	15.2548	15.1925	15.3399	15.1902	15.2682	15.2802	14.8574	14.4569	15.2181	14.8787	14.9661	15.2555	14.8083	15.0768	15.2993	14.932	15.0652	15.2688	14.9273	14.892	15.2926	15.2663	15.293	15.1156	15.3047	14.5442	14.6959	14.6789
hsa-miR-29b	15.1384	15.2379	15.2991	15.4727	15.5265	15.6521	15.5101	15.4048	15.2017	15.2882	15.061	15.5054	15.2771	15.4605	15.2266	15.0638	15.2792	15.0225	15.4921	15.0171	15.1612	15.5787	15.3965	15.4337	15.6762	15.6919	15.4253	15.2421	14.9012	15.4312	15.1072	15.3088	15.4038	15.1051	15.2248	15.5122	15.2058	15.2581	15.4805	15.3643	15.3297	15.4705	15.5131	15.6918	15.4405	15.6201	15.3521	15.1049	15.2709
hsa-miR-29c	14.6682	14.7725	15.0755	15.2634	15.4255	15.2884	15.3528	14.7066	14.4751	15.0669	14.7133	15.2769	14.9103	15.0385	14.7312	14.59	14.6781	14.5553	15.1449	13.5412	15.0983	15.5195	15.2372	15.3904	14.9879	15.441	15.4358	14.8103	14.4263	15.3618	14.7598	15.0723	15.1223	14.8634	15.1128	15.3908	14.912	14.8631	15.3463	15.0407	15.0775	15.3264	15.5077	15.615	15.3736	15.5221	14.7804	14.6273	14.8765
hsa-miR-301	13.1454	13.3565	14.1952	13.9283	13.9059	14.0828	13.4948	13.2869	12.9762	13.0047	12.766	13.7706	13.3879	13.8186	13.7648	13.5158	13.5113	13.1227	13.5568	12.3868	14.1792	13.7102	13.9323	13.9899	14.1399	13.5802	13.7431	13.3001	12.9428	13.8728	13.2554	13.4675	13.7169	13.23	13.446	13.747	13.3149	13.4519	13.4437	13.43	13.2109	14.0872	13.6614	13.8724	14.3601	14.0476	13.5287	13.0348	13.2279
hsa-miR-302a	8.7399	8.82513	8.92823	9.05478	8.90986	9.18886	9.15862	8.92159	8.77702	8.93682	8.73029	8.96228	11.462	12.1019	8.765	8.6675	8.86375	8.80971	8.96261	8.49421	8.9484	9.08653	8.97091	9.02124	9.24709	8.9566	9.02803	8.77067	8.58513	9.05001	8.68756	8.87631	9.00722	8.82815	8.90093	8.9125	8.75835	8.85537	8.89778	8.89716	8.89208	9.20652	9.06663	9.2925	9.12972	9.12114	8.89736	8.63139	8.8881
hsa-miR-302a*	8.79309	9.09672	9.19799	9.4337	9.20319	9.50136	9.22243	9.16958	8.9268	9.10581	8.925	9.26865	10.6299	10.8054	9.17756	8.81182	9.01052	8.86544	9.17743	8.76007	9.01734	9.20119	9.0274	9.21533	9.62067	9.1956	9.18646	9.09269	8.76013	9.24659	8.96263	9.21176	9.15542	8.97561	9.1098	9.1074	8.99196	9.09407	9.00503	9.08888	9.03192	9.14609	9.36412	9.57893	9.10736	9.4396	9.10952	8.75015	9.06625
hsa-miR-302b	8.88021	9.10891	9.34989	9.94123	9.60347	9.6499	9.29069	9.08713	8.96696	9.14486	8.95369	10.1772	12.4943	13.0493	8.95412	8.74139	8.96853	8.87902	9.67388	9.20803	9.38906	9.35602	9.34261	9.70335	9.76937	9.4114	9.29771	9.24794	8.7926	9.20142	8.92215	9.05859	9.59279	9.17847	9.29741	9.21945	9.08149	9.10164	9.15021	9.11888	9.1226	9.70035	9.69802	9.76692	9.42685	9.8335	9.83459	9.08674	9.05881
hsa-miR-302b*	9.51938	9.70353	10.0658	10.4436	10.0244	10.2166	9.92552	9.79679	9.99882	9.69903	9.85216	10.6238	10.4297	10.6064	9.61435	9.50767	9.98727	9.50738	10.6008	9.58436	9.90652	9.99311	9.87352	10.1205	10.287	10.0997	9.94913	12.1799	9.74645	10.2148	9.5782	9.95627	10.0447	9.6235	10.2793	9.66947	9.55103	9.70299	10.1694	9.75366	11.0052	10.0172	10.7251	10.4445	9.9189	10.2506	10.662	10.1834	10.1922
hsa-miR-302c	8.48442	8.53722	8.57349	8.64073	8.66662	8.77815	8.63612	8.63579	8.48752	8.62457	8.47606	8.62901	8.79264	9.11411	8.47158	8.3801	8.50882	8.49346	8.90162	8.41156	8.42837	8.6673	8.43798	8.55248	8.81298	8.59994	8.54196	8.65815	8.38284	8.46853	8.50987	8.57927	8.59617	8.52083	8.59361	8.56436	8.52755	8.58817	8.5181	8.66206	8.64822	8.6221	8.64737	8.90865	8.56117	8.7898	8.74382	8.42818	8.53781
hsa-miR-302c*	8.73589	8.84713	9.09285	9.26025	9.35636	9.3348	9.20726	8.90833	8.75471	9.00726	8.76627	9.29544	8.91948	9.11156	8.72907	8.65089	8.81835	8.73975	9.24679	8.69857	9.34462	9.33947	8.98213	9.2829	9.53954	9.40552	9.16225	8.96139	8.73372	9.48293	8.94655	9.03991	9.22103	8.99113	9.09762	9.15859	8.76042	8.91508	9.1221	9.05099	8.99557	9.12926	9.35111	9.70358	9.18642	9.56144	9.21849	8.80297	8.9257
hsa-miR-302d	10.1643	10.255	10.48	11.174	10.8321	10.6937	10.8661	10.1279	10.5445	10.3899	10.2999	11.1044	11.0033	11.842	9.9533	10.2991	10.1162	10.0644	11.2542	9.9183	10.6263	10.929	10.8175	10.7194	10.9242	10.8874	11.0362	12.6437	10.2008	11.0695	10.4355	10.6066	10.6231	10.2473	11.0225	10.696	10.357	10.16	11.0488	10.4236	11.233	10.7022	11.2447	10.9539	10.5578	10.9906	11.1546	10.5855	10.833
hsa-miR-30a-3p	10.1522	10.378	10.7655	11.285	11.9467	10.6821	11.978	9.8919	9.81558	10.4968	10.0586	11.9436	9.97508	10.4126	9.89868	9.64309	9.86459	9.17357	10.5521	9.30532	10.9261	12.3089	11.0673	11.4153	9.9151	12.4128	12.0479	9.53275	8.84045	11.8586	10.7106	10.7228	11.3233	11.1559	11.7229	12.1221	10.122	9.9416	12.5924	10.5255	10.3875	10.9517	12.4712	12.1406	10.7481	12.4065	10.3264	10.1276	10.2015
hsa-miR-30a-5p	12.7379	13.272	13.8281	13.9603	15.1689	14.0407	15.2276	13.1835	12.4337	13.4097	12.6544	14.8608	12.8039	13.5345	12.3114	12.3603	12.6294	12.1562	13.5913	12.4914	13.5845	14.9656	13.8912	14.0059	13.6902	15.1115	15.0697	11.9782	11.506	14.6382	13.5389	13.9828	14.2025	13.6628	14.4154	15.0822	13.0408	13.145	15.2444	13.943	13.9387	13.9999	14.9265	14.803	13.5705	15.0583	13.604	12.9135	13.0096
hsa-miR-30b	14.8972	15.1441	15.2415	15.2391	15.4264	15.5099	15.4635	15.1533	15.0432	15.1268	14.8949	15.3637	14.9535	15.2263	15.0717	15.0341	15.0549	14.9664	15.2029	14.1996	15.1584	15.3487	15.2466	15.2604	15.4797	15.362	15.3416	15.1258	14.8074	15.2246	15.0159	15.118	15.3328	15.0827	15.1884	15.2688	15.0419	15.0651	15.4022	15.0684	15.1944	15.3707	15.3318	15.5663	15.342	15.4076	15.32	15.0107	15.1384
hsa-miR-30c	14.9465	14.8656	15.228	15.3831	15.4955	15.6051	15.5246	15.1368	14.6017	14.7492	14.4302	15.3777	15.0795	15.3755	14.9213	14.613	15.0986	14.9548	15.3216	14.3436	15.1981	15.4895	15.2677	15.474	15.2712	15.4685	15.5102	15.1135	14.4269	15.3145	15.0932	15.1555	15.3386	15.1325	15.2596	15.4813	14.8351	14.9591	15.543	15.385	15.1605	15.2716	15.5476	15.7306	15.3095	15.6132	15.1977	14.9346	14.9605
hsa-miR-30d	14.417	14.4591	15.1642	15.1492	15.5981	15.5384	15.5469	14.8308	14.5057	14.7524	14.3042	15.1665	13.789	14.9242	14.6539	14.2773	14.9247	14.4518	15.2895	13.639	15.294	15.4953	15.1676	15.2926	14.9994	15.4291	15.5731	14.3243	14.1308	15.3063	14.7855	15.0789	15.3977	14.9969	15.4455	15.3891	14.4626	14.482	15.6134	14.8685	15.2275	15.2533	15.6639	15.7511	15.121	15.6621	15.0435	14.8896	14.6493
hsa-miR-30e-3p	14.3051	14.4216	14.637	15.2425	15.0532	15.0887	15.2528	14.4016	14.0408	14.4214	14.0742	14.7227	14.382	14.8386	14.0361	13.9412	14.6708	14.2007	14.5028	13.3561	14.6786	15.1271	14.7566	14.9453	14.5266	15.0964	15.1196	14.3958	13.7975	14.9516	14.4414	14.5729	14.6691	14.2786	14.9913	15.1499	14.2576	14.1688	15.2287	14.6605	14.7016	14.7787	15.1012	15.5093	14.8142	15.2985	14.1313	14.2015	14.1211
hsa-miR-30e-5p	14.2089	14.3772	14.7842	15.4672	15.5332	15.2153	15.4832	14.5448	14.2475	14.7328	14.2672	15.3771	14.4365	14.9747	14.3474	14.1757	14.7889	14.2597	14.9229	13.6548	14.5741	15.5137	15.0681	14.9987	14.8204	15.4275	15.5006	14.3233	13.8418	15.3767	14.7815	15.0618	15.1284	14.6613	15.1055	15.53	14.5035	14.4437	15.4258	15.0724	14.9734	15.1652	15.4061	15.7574	15.0214	15.6249	14.4946	14.319	14.0252
hsa-miR-31	12.9953	13.1967	12.1191	15.2216	12.5017	13.2657	11.4875	11.9056	11.5704	14.1044	13.8348	12.8384	14.485	15.1029	10.5158	10.7838	12.5851	12.0588	13.7402	11.8812	12.4983	10.8002	14.9264	13.346	12.2609	14.5074	12.1222	12.9771	12.6354	15.2404	12.9587	13.463	12.7986	12.6367	13.1311	12.0044	12.945	12.9536	12.1539	14.131	13.9482	13.2485	11.5584	12.6148	14.6166	11.3744	13.9576	14.3938	14.4336
hsa-miR-32	12.993	12.8468	13.4234	14.1574	13.5472	14.5809	10.391	13.046	12.9049	11.0054	12.4602	11.4246	12.1491	13.5438	12.6999	12.8823	13.3251	12.1792	14.0072	11.9444	13.6902	14.0027	13.8863	13.6932	13.8697	14.1981	12.0533	13.2497	12.0778	14.3154	10.8719	9.58207	14.0944	9.84134	9.22996	11.7821	13.3579	13.3611	10.1242	12.3747	13.3859	13.947	13.7996	14.6035	13.9936	14.0385	12.6508	11.9479	12.1803
hsa-miR-320	14.5377	14.457	14.9645	15.2251	15.368	15.3622	15.3127	14.7211	14.4237	14.7992	14.5859	14.8509	14.4841	14.9262	14.2715	13.9503	14.9819	14.7076	15.2652	13.67	15.224	15.2235	15.1702	15.2536	14.7099	15.3587	15.2884	14.7833	14.4037	15.1896	14.3653	14.3851	15.2035	14.899	15.0014	15.3259	14.3336	14.2093	15.3019	14.872	14.9651	15.0565	15.5015	15.5174	15.1828	15.4238	15.2086	15.0129	14.8685
hsa-miR-323	9.97306	10.0364	10.7508	11.3267	11.262	11.4464	11.1751	10.3986	9.47037	9.81557	9.37673	11.6973	10.0376	10.078	9.30942	9.3055	10.1045	9.73409	11.0062	9.88628	10.655	10.8823	11.3975	11.216	10.1802	10.7758	10.974	9.52414	9.15125	10.7547	10.2335	10.1456	11.2895	10.6823	11.3902	10.8596	9.76299	9.96324	11.5147	10.1035	9.9399	10.9468	11.5393	10.9706	10.473	11.441	11.2823	9.76837	10.0042
hsa-miR-324-3p	13.1158	13.1387	13.7233	13.1783	13.9594	14.1473	13.9524	13.0773	12.829	13.1011	12.8169	13.631	13.1357	13.7094	12.8598	13.0349	12.9221	12.6269	13.7727	11.8046	13.9943	13.9467	13.8473	13.9699	13.4786	14.0181	13.8903	13.2299	12.7153	13.9454	13.1841	13.1008	13.8531	13.5006	13.9158	13.9954	12.966	12.8025	14.1228	12.8374	13.0184	13.8157	14.1286	14.4553	13.5047	14.2966	13.0878	13.1213	13.0457
hsa-miR-324-5p	12.8209	13.0556	13.3555	13.4564	13.6059	13.9457	13.5018	12.5506	12.5461	12.7064	11.9683	13.4617	12.9624	13.5903	12.4592	12.3883	13.2278	12.7207	13.259	11.6949	13.7941	13.4403	13.5985	13.4152	13.1724	13.4271	13.6799	12.9018	12.4752	13.4823	13.0873	13.3124	13.3872	13.1921	13.8406	13.5848	12.4742	12.4741	13.665	12.8531	12.6693	13.485	13.7382	13.7079	13.7857	13.664	13.2193	12.705	12.8658
hsa-miR-325	8.81832	8.94625	9.08025	9.23758	9.31579	9.3321	9.15626	8.97875	8.80123	8.92043	8.82149	9.19483	8.9681	9.13476	8.80477	8.84233	8.97541	8.80553	9.29647	8.84814	9.07823	9.2382	9.15899	9.23093	9.3286	9.16451	9.02568	8.82859	8.72306	9.2404	8.81012	8.99305	9.15537	8.88048	8.96551	9.16711	8.87103	8.92143	9.08503	9.05505	9.02486	9.15024	9.46776	9.53801	9.11249	9.51844	9.04782	8.74432	8.98725
hsa-miR-326	12.1623	11.9711	12.7458	13.1265	13.9779	13.2688	13.6519	12.3503	12.07	12.71	12.3501	13.1733	11.9754	13.0357	11.4877	11.8634	12.3839	11.5809	12.9165	10.3856	12.8369	13.429	13.3555	13.1961	12.9437	13.972	13.6255	12.7578	11.8922	13.221	12.4028	12.2287	12.9331	12.7721	13.1878	13.4473	12.1333	12.1826	13.4028	12.7375	12.6705	13.2459	13.9699	13.8778	13.0506	13.7631	12.4232	12.1351	12.2845
hsa-miR-328	10.0169	10.2076	11.5321	11.4162	12.3207	11.8008	11.912	10.9767	10.6747	10.9277	10.7152	11.7134	10.5294	10.8881	10.2522	10.2541	9.77004	9.74593	11.8114	9.48506	12.2673	12.1268	11.8133	12.6388	10.7314	12.6623	11.9935	10.0653	9.44626	12.081	10.9008	10.6013	11.4308	11.2121	11.5356	11.8356	11.0587	10.3058	12.7684	10.4073	10.5957	11.7454	12.8568	12.5224	11.3049	12.1404	10.4357	10.327	10.2869
hsa-miR-329	10.6663	10.7762	11.2017	11.5381	11.6365	11.7926	11.4162	10.3364	9.89432	10.4661	9.62917	11.9967	10.0344	10.43	10.2035	9.72872	10.4107	9.85296	11.4013	9.84357	11.1625	11.5427	12.0111	12.0817	10.8289	11.3387	11.3409	9.9111	9.25551	11.8161	10.7508	10.7426	12.0139	11.0522	11.6827	11.3576	10.7062	10.4621	11.8797	10.4195	10.5877	11.5829	11.9147	11.4026	11.3044	11.5884	11.2722	9.98211	10.6785
hsa-miR-33	14.091	13.5694	14.4093	14.4018	13.6042	14.7438	11.0218	14.9369	14.5412	12.2342	13.4439	12.5353	13.8036	14.2081	14.0594	13.8863	14.6743	14.2574	14.6615	12.9127	14.5869	13.7641	14.1722	14.1942	14.9612	14.0967	12.2852	13.8875	13.4035	15.0218	12.3201	10.8626	15.0382	10.6886	9.87618	12.4	14.2742	13.7362	10.925	12.6107	13.8555	15.1061	13.6465	14.9715	15.0628	14.1959	13.8614	13.9948	13.1992
hsa-miR-330	10.934	11.1749	11.5771	11.9764	12.1028	12.3294	11.9827	11.0072	10.4819	11.1829	10.8033	11.6084	11.266	11.9792	10.7579	10.7789	11.9559	11.1417	11.9289	10.3194	11.441	11.7524	12.2847	11.6285	11.259	12.0991	12.1269	10.9592	10.3362	11.4448	10.9365	11.1406	11.5021	11.2129	11.652	11.705	10.6265	10.7566	11.9039	12.0054	11.9149	11.5817	12.5969	12.5743	12.7527	12.1116	11.3586	11.1149	11.359
hsa-miR-331	13.9787	14.2125	14.3459	14.6003	14.4693	14.8168	14.5033	13.8886	13.6018	14.4618	13.8403	14.2549	13.497	14.1091	13.6852	13.5992	14.2971	13.6156	14.4794	12.9784	14.3045	14.1903	14.3945	14.5364	14.3238	14.3281	14.6589	13.6555	13.0946	14.2907	14.3506	14.5189	14.3188	14.8307	14.8379	14.2176	13.8994	14.0576	14.7572	14.6371	14.3127	14.4805	14.784	14.4877	14.4823	14.5193	13.9541	13.8544	14.1335
hsa-miR-335	13.1951	13.3785	14.0682	13.9356	14.1364	14.21	13.8809	13.3455	13.1845	13.3291	13.2264	14.4891	13.4219	13.5764	13.7208	13.4773	13.4317	13.2678	13.9887	13.7656	14.7968	14.0147	14.0107	14.8151	14.761	14.1083	13.9922	13.6538	13.1319	14.5743	13.8685	13.9875	14.5287	13.7667	14.0624	14.1769	13.6293	13.4514	13.9556	12.9562	13.0779	14.5156	13.9692	14.3145	14.2928	14.3618	13.7542	13.0659	13.4913
hsa-miR-337	8.76904	9.03822	8.95402	9.03743	9.52793	9.32074	9.56139	8.84604	8.83081	9.077	8.816	9.3613	8.93613	9.05808	8.72802	8.72649	8.9025	8.89175	9.0989	8.53967	9.0218	9.23404	9.14067	8.98181	9.40752	9.40065	9.26783	8.8168	8.67036	9.1069	8.83218	9.12176	9.12885	9.05512	9.17132	9.43499	8.93804	8.96756	9.25585	9.09183	9.12916	9.17424	9.34586	9.38736	9.07775	9.43058	8.98214	8.77986	8.90084
hsa-miR-338	14.4778	14.586	14.1163	14.177	15.2882	14.7314	15.341	14.2492	13.6879	14.6857	14.4433	15.2378	13.8864	14.5071	12.7431	12.5968	15.174	14.9849	14.1446	13.418	15.1023	15.0056	15.1723	14.0942	14.1268	15.1448	14.8407	15.169	14.9096	13.8468	14.7451	15.0687	14.837	14.3812	14.601	15.378	14.427	14.4843	15.1907	15.1696	15.1576	14.678	15.3091	15.3002	15.2399	15.2942	14.5783	13.7671	13.9124
hsa-miR-339	12.9178	13.3549	13.8516	14.6861	13.5639	14.4896	13.381	13.9963	13.5755	12.8787	12.4678	13.4162	12.9618	13.9878	13.3739	12.995	13.3269	12.6048	14.1836	11.6561	14.2618	13.6079	13.8095	14.3634	14.0726	13.9036	13.5405	13.157	12.395	14.1506	13.1295	13.3853	14.1599	13.2121	13.5538	13.6234	13.2848	13.3469	13.1756	12.6378	12.5617	14.3572	14.2792	14.4495	14.2792	14.0168	13.0214	13.2828	13.3556
hsa-miR-33b	10.826	11.0961	11.5043	12.0036	11.8345	11.5547	10.6524	11.1548	10.8609	10.8953	10.236	10.6788	12.1479	12.5505	11.0204	11.004	11.3485	11.0715	12.2248	10.4589	11.9815	11.7947	11.6286	11.0632	11.7851	11.6652	11.1989	12.7556	12.3333	12.5698	10.8267	10.5225	11.4183	9.94494	9.43359	11.3192	10.5238	10.9498	10.299	12.2482	11.644	11.9085	11.921	12.198	12.716	12.2041	10.9336	10.7448	11.0215
hsa-miR-340	11.4981	11.2303	11.9352	11.8089	11.7695	12.6795	11.8267	10.8901	10.6574	11.075	10.8443	11.359	11.2686	11.7028	10.6284	10.6165	11.1929	10.6612	11.6049	10.4081	11.7936	11.6613	12.3056	11.8728	11.9013	12.2162	12.0753	10.985	10.5762	11.6754	10.9019	11.3372	11.6572	11.1566	11.854	11.6309	11.1083	11.0931	11.9136	11.4587	11.3489	12.1712	12.0153	12.1265	12.0203	11.8835	11.4194	10.5918	10.5881
hsa-miR-342	12.733	12.6602	13.765	13.8304	14.1575	13.6186	14.0118	12.8741	12.697	13.4543	13.0355	13.7774	13.8716	14.6256	12.6065	12.4621	12.6402	12.0384	13.9319	12.2406	13.9496	13.8906	14.3601	13.8955	13.6699	14.8393	14.4294	12.7928	12.1727	13.8925	13.0214	13.3882	13.7348	13.547	14.1687	14.0887	13.2827	13.076	14.3256	13.5368	13.3098	14.0224	14.3462	14.8058	13.7932	14.2867	13.3157	13.6136	13.4369
hsa-miR-345	11.2491	11.4046	11.7635	11.8349	11.7807	12.147	11.5455	11.5018	11.2122	10.7452	10.7489	11.5421	10.9798	11.466	10.5551	10.7747	11.1862	10.4165	11.9355	10.3227	12.9095	11.6707	11.9242	11.4814	11.6381	11.9716	12.0517	11.8805	10.9797	12.1256	11.1623	11.3466	11.7705	11.159	11.8127	11.7734	10.6743	10.6427	11.5797	11.3904	11.52	11.5677	12.2866	12.2169	12.8438	12.039	11.7454	10.8476	10.7959
hsa-miR-346	9.14325	9.13832	9.26685	10.3542	9.33174	9.42938	9.29027	9.67907	9.73502	9.3324	9.64392	9.95111	9.71664	9.24181	9.19003	9.43381	9.3081	8.83728	10.5831	9.44843	9.03407	9.22893	9.52833	9.42347	9.90293	9.32853	9.25726	12.5876	9.66155	9.42289	9.15034	9.69302	9.14741	9.17319	10.2834	9.02596	9.38265	9.37206	9.63361	9.3748	11.0127	9.73502	10.0953	9.67018	9.62542	9.51819	10.5931	9.55248	10.3907
hsa-miR-34a	13.8731	13.9668	14.5958	14.5939	14.2851	15.0343	13.3286	14.0365	13.7539	14.0516	13.2498	14.2934	14.4466	14.7503	13.0906	13.1352	13.7607	13.4797	14.6568	12.6765	14.1582	14.0329	14.8548	14.6234	14.2773	14.6708	14.7902	13.3828	12.3797	14.6899	13.985	14.0742	14.5548	13.1863	13.758	14.4826	13.7741	13.6234	13.5517	13.8348	13.781	14.2931	14.5683	14.8121	14.3857	14.4863	14.1175	13.6154	13.7723
hsa-miR-34b	11.0735	11.0461	11.716	12.0938	11.2329	11.3249	10.2239	10.5351	11.0731	10.5275	9.99049	11.5406	11.0845	11.3192	10.0697	10.3988	10.2012	10.1114	11.7411	10.1841	11.0287	10.9787	12.4916	12.3448	11.1258	11.4088	11.1612	10.1884	9.7121	11.4134	11.1665	10.8156	11.7305	10.7053	10.3795	10.6207	10.9608	11.0804	10.0333	10.7451	10.7658	11.9097	11.3159	11.567	11.4909	11.7863	11.6545	10.7524	10.6326
hsa-miR-34c	10.4549	10.461	10.9027	11.7128	10.7492	10.523	9.8576	10.2737	9.77699	10.0309	10.0541	11.3004	10.2296	10.9946	9.47019	9.65772	9.92452	9.70408	11.4388	10.4246	10.5516	10.2878	12.1024	12.1416	10.31	11.1728	10.6954	9.68411	9.29035	11.1453	10.4927	10.3835	11.492	10.1386	10.168	10.5147	10.3636	10.3508	9.82983	10.0549	10.2503	11.4192	10.6989	11.1813	11.0823	11.4353	10.8313	10.2393	10.1549
hsa-miR-361	13.2625	13.3898	14.2394	14.6103	14.0816	14.6523	14.1664	13.4699	13.1543	13.4511	13.1667	14.2513	13.0527	13.452	13.1681	13.0991	13.6752	13.0932	14.2783	12.6919	14.2565	14.0054	14.0773	14.7212	14.1338	14.2623	14.3346	13.091	12.4472	14.4875	13.8437	13.8397	14.2335	13.7066	14.2157	14.1702	13.7836	13.6762	14.5538	13.4317	13.4014	14.4092	14.2236	14.5268	13.9401	14.203	13.429	13.1596	13.2093
hsa-miR-362	11.4686	11.3743	13.1401	13.2556	12.4441	13.2279	12.0847	11.7883	11.4901	11.4423	11.1572	12.4356	11.2812	11.5512	11.1288	11.4411	11.9804	11.5306	12.7971	10.7742	12.5732	12.481	12.0101	12.8535	12.6202	12.5451	12.8695	11.5952	10.9796	12.613	12.3794	12.4729	12.6351	12.0658	12.1838	12.7616	12.0838	12.2473	12.4365	11.885	11.6049	13.0364	12.9522	13.175	12.3552	12.8407	11.4393	11.5824	11.9693
hsa-miR-363	10.2522	10.5437	12.6559	12.4905	12.7429	10.8265	13.0106	10.5183	10.1305	10.0393	10.0294	13.3116	11.5714	11.958	10.3681	10.1981	10.6888	10.1778	11.7517	9.94034	10.9773	13.018	11.2706	11.1542	10.7463	12.3534	12.5211	10.6054	10.2467	13.3295	11.5647	11.7916	11.725	12.5491	13.077	12.1044	10.5981	10.4705	13.3948	11.3972	11.1334	11.6975	11.9398	12.5578	12.1762	11.635	11.0714	10.3255	10.4817
hsa-miR-363*	14.7792	14.9953	15.0751	14.9366	15.0335	15.4164	15.1303	15.1253	14.9904	15.0548	14.9111	15.0366	14.9022	15.2055	14.881	14.8641	15.0093	14.8804	15.0605	15.2289	14.9032	14.9243	14.9796	14.939	15.4556	14.7497	14.4997	15.0452	14.8125	14.7988	14.7842	14.9203	14.9184	14.9581	14.9324	14.4824	14.9846	14.9632	14.7899	14.9498	15.1321	15.2119	15.2261	15.323	15.2038	15.2591	15.3693	14.924	14.9345
hsa-miR-365	11.564	11.5733	12.7533	12.4654	12.5384	12.4264	12.5606	10.8376	10.7078	11.4965	11.1318	12.8823	11.0428	11.2675	11.624	11.6142	11.0367	10.6313	12.7022	10.2696	12.7535	12.9054	12.7117	13.0798	12.9226	12.7648	12.9862	10.397	10.1954	12.8803	12.3747	12.2923	12.8969	12.2704	12.7764	12.8177	11.7323	11.4837	13.2904	11.0212	10.9503	12.9593	12.7531	12.4874	12.465	12.8549	11.8769	11.0206	11.4519
hsa-miR-367	8.64231	8.75913	8.73591	8.96286	8.95489	9.039	9.02957	8.84178	8.63562	8.9224	8.63344	9.05678	9.82553	9.72898	8.69483	8.57427	8.80483	8.72269	8.78958	8.52212	8.8407	8.85789	9.05766	8.92088	9.06045	8.95542	8.88141	8.68431	8.59767	8.93559	8.936	8.83817	8.8909	8.73953	8.87613	8.83436	8.68828	8.7631	8.96209	8.87752	8.82178	8.91899	8.98347	9.43419	8.88861	9.10606	8.84811	8.64547	8.74483
hsa-miR-368	12.9066	13.0879	12.782	13.8328	13.8571	13.8177	13.9219	12.8298	12.5433	12.7042	12.2347	13.6808	11.945	12.5716	12.1019	12.1761	12.9579	12.5577	13.2673	11.0805	12.9837	13.6042	14.1415	13.7569	13.211	13.432	13.4224	11.9702	11.4282	13.6622	13.1747	13.5514	14.1156	13.5142	13.9939	13.7837	12.4925	12.4526	13.987	12.8358	12.3841	13.5843	14.0433	13.6453	13.2079	13.8691	13.4153	11.9933	12.4981
hsa-miR-369-3p	10.6426	11.3102	11.4461	11.8	11.1363	11.4622	11.3344	10.4691	10.4261	9.54673	9.72775	12.6569	10.3317	10.0349	10.2894	10.7024	11.0055	10.6013	10.9964	10.0829	11.4525	11.7852	12.3037	12.4097	11.7008	11.1588	11.4218	10.234	10.3217	11.8565	11.7605	11.6649	12.6405	11.4766	11.86	11.9693	11.2792	10.6735	11.6653	10.1503	10.4351	12.2109	12.1261	10.8721	11.5991	11.7723	11.3929	9.46632	10.0514
hsa-miR-369-5p	10.7921	10.697	11.1981	11.506	11.0782	11.4703	11.212	10.8473	10.7136	10.6876	10.3442	11.3868	10.6488	10.9901	10.6727	10.7589	10.729	10.7696	11.2333	10.6341	11.3212	11.2051	11.6838	11.5111	11.3445	11.2382	11.134	10.8017	10.3956	11.6289	10.981	11.1164	11.6866	11.1726	11.5095	10.9678	10.9045	10.7978	11.3193	10.8957	10.9041	11.3444	11.7159	11.488	11.1697	11.4712	11.8516	10.7138	10.6723
hsa-miR-370	10.3868	10.4736	11.3252	11.6054	11.751	12.2413	11.9718	10.9681	10.6233	10.822	10.114	12.2348	9.6281	10.3844	10.062	10.0527	10.8225	10.3048	11.643	9.67898	10.9749	11.3466	12.1573	12.1518	10.8772	11.1873	11.762	10.0374	9.45978	11.713	11.4337	11.4773	12.016	11.4982	12.1895	11.5485	10.1449	10.2693	12.1644	10.454	9.88983	11.3238	11.8381	11.4347	10.982	11.4174	11.1291	10.2882	10.2004
hsa-miR-371	9.16715	9.26798	9.37874	9.73802	9.20493	9.48712	9.17778	9.24931	9.05416	9.15109	8.90297	9.55664	9.09416	9.3874	9.0237	8.97065	9.06479	8.94977	9.5298	8.8191	9.30132	9.18905	9.57068	9.37286	9.51118	9.19713	9.26718	9.20461	8.92084	9.49182	9.24817	9.41509	9.49578	9.12568	9.2721	9.14833	9.11197	9.31167	9.12418	9.29516	9.21504	9.36243	9.37884	9.50059	9.39806	9.37218	9.39983	8.9567	9.15458
hsa-miR-372	10.4445	10.388	11.1393	11.2991	11.1543	11.2873	11.0885	10.6705	10.291	10.5629	10.4714	11.2799	10.6678	11.1936	10.3332	10.4462	10.7299	10.4773	10.8667	10.7234	11.0031	11.2106	11.2854	11.1088	10.871	11.3163	11.0464	10.8124	10.3279	11.3531	10.7157	10.8514	11.2337	10.7337	11	10.8524	10.754	10.5538	11.1676	10.752	10.6947	11.1653	11.3116	11.7527	11.3217	11.5246	11.2816	10.6118	10.3998
hsa-miR-373	8.53335	8.58785	8.52323	9.08368	8.68037	8.86417	8.71655	8.60775	8.49843	8.63616	8.48688	8.82043	8.71685	8.81448	8.49111	8.39687	8.56072	8.56498	8.9198	8.50109	8.45863	8.6578	8.53438	8.52787	8.9778	8.63402	8.52141	8.60097	8.39593	8.60023	8.48932	8.59315	8.6415	8.64263	8.69128	8.58953	8.48834	8.60763	8.58173	8.62598	8.63565	8.54701	8.67115	8.94666	8.63921	8.81006	8.69015	8.43704	8.5768
hsa-miR-373*	8.54462	8.65855	8.68545	8.75526	8.85223	8.87502	8.83839	8.71776	8.53696	8.78615	8.67763	8.88266	8.81116	9.00149	8.52062	8.46395	8.64453	8.5577	8.82894	8.73631	8.58237	8.89013	8.65425	8.74051	8.93569	8.79484	8.67389	8.71138	8.44934	8.67871	8.63037	8.65675	8.70179	8.71551	8.83942	8.65935	8.59679	8.64513	8.80845	8.69776	8.74229	8.71321	8.88664	9.07952	8.77763	8.96116	8.84913	8.50192	8.67504
hsa-miR-374	14.178	14.4883	15.2304	15.0704	15.0656	15.3721	14.9337	14.669	14.2877	14.0147	13.8873	15.0158	14.392	14.505	14.6829	14.5384	14.653	14.3435	15.028	14.0706	15.1379	15.2279	15.098	15.3161	15.2741	15.1236	15.1435	14.4395	13.9417	15.3487	14.7981	15.0576	15.1871	14.7873	15.0832	15.1733	15.0194	14.9177	15.1	14.5766	14.5018	15.4546	15.3401	15.1415	15.0836	15.2456	14.7527	14.0881	13.9332
hsa-miR-375	12.7608	12.6474	11.7386	14.891	14.6345	13.8455	13.9541	11.8444	11.9339	12.5546	12.0817	12.8423	12.0291	12.3492	11.7793	11.7889	14.1162	13.8189	12.9053	10.7188	13.7818	14.5021	11.9825	13.8381	12.5273	14.3282	14.5062	13.3859	12.1068	13.9369	11.2858	11.3018	14.0661	11.6775	12.3322	14.3827	12.2947	12.2914	14.4847	12.4651	12.8688	12.4884	14.7172	15.0181	15.0234	14.6229	13.3687	11.0632	11.2756
hsa-miR-376a	10.8812	10.672	10.7171	11.5877	11.6076	11.3918	11.4101	10.81	10.4514	10.3562	9.84105	11.6516	10.1336	10.5858	10.0367	10.2361	10.6565	10.2145	10.9637	9.35845	10.9933	11.2854	12.1928	12.1186	10.5436	11.0509	10.8522	9.56305	9.67567	11.3719	10.7308	11.2127	11.7652	11.3232	11.6964	11.1193	10.5523	10.2978	11.3145	10.2108	10.2602	11.5464	11.3486	11.2794	10.9118	11.1461	11.6693	9.78094	10.0996
hsa-miR-376a*	11.1446	11.4095	11.3217	12.7225	12.2603	11.7898	11.9136	10.6269	10.8075	11.0115	10.2992	12.8083	10.4121	10.946	10.3698	10.7225	10.8958	10.4431	11.7952	10.8903	11.8884	12.2195	12.6109	12.4984	11.9507	11.9827	12.0515	10.4213	9.63011	12.2671	11.6745	11.8962	12.7561	11.8808	12.5022	12.4357	11.3325	11.1546	12.3247	11.1942	10.9478	12.2547	12.5881	11.9682	12.0664	12.4471	12.2259	10.3572	10.7717
hsa-miR-376b	11.8805	12.1666	11.8885	13.2351	12.8204	12.7689	12.2727	11.9252	11.4693	11.8017	11.0388	12.9066	11.3411	11.6519	11.3455	11.3906	11.8172	11.4381	12.5307	10.546	12.4596	12.7229	13.4309	13.0862	12.2861	12.3256	12.4745	11.2601	10.8775	12.77	12.3442	12.3455	13.1275	12.2721	12.1916	12.7424	11.736	11.9908	12.3923	12.083	11.5004	12.8604	13.0052	12.6294	12.5267	12.9838	12.6863	11.1477	11.3588
hsa-miR-377	11.2829	11.6107	11.9004	12.4525	12.4792	12.3076	12.109	11.4193	11.0754	11.3498	11.0464	12.7208	11.0829	11.4664	11.1409	11.0704	11.5842	11.2308	12.1853	11.0295	11.851	12.344	12.5642	12.5318	11.7329	12.1766	12.3252	11.4155	10.8225	12.4116	11.9433	11.9244	12.5608	12.1059	12.3358	12.6594	11.5198	11.4516	12.6627	11.3989	11.3161	12.2122	12.8106	12.4862	11.977	12.4398	12.0394	11.1229	11.1048
hsa-miR-378	11.5783	11.6174	12.2124	12.4987	13.3759	12.7774	13.3737	11.792	11.5449	12.0896	11.6148	12.1329	11.2874	12.1781	10.6047	10.9168	11.7283	11.095	12.1117	9.52771	11.3251	13.2789	11.6677	11.8111	11.7499	13.1822	13.5024	12.2127	11.6275	12.1001	11.6513	11.8551	12.5756	11.6476	12.0002	13.6626	10.6953	10.8759	13.5869	12.013	11.483	11.96	13.6765	13.8079	11.7847	13.7581	10.7814	10.8572	11.1686
hsa-miR-379	11.3487	11.5677	11.6458	12.3725	12.2366	11.9817	12.5004	11.0154	10.2465	10.7542	10.6477	12.8093	10.303	10.6697	10.58	10.5195	11.411	10.9781	11.8804	9.75809	11.6316	12.1772	12.8215	12.3408	11.7675	11.5691	11.8049	10.1483	9.9502	12.1531	11.8804	11.8788	12.7272	11.9205	12.3296	12.1365	11.1025	11.1553	12.3908	10.7961	10.75	12.2442	12.7425	11.9579	11.6808	12.1795	12.4182	10.8142	10.8662
hsa-miR-380-3p	9.25452	9.34781	9.64983	9.96751	9.79914	9.88606	9.54425	9.16022	9.06029	9.36686	9.02824	9.93368	9.29183	9.61167	9.16554	9.0314	9.29306	8.95602	9.72313	8.70625	9.51831	9.95602	10.2356	9.95501	9.53618	9.80975	9.68079	9.35592	8.94309	10.2633	9.50083	9.65762	10.0288	9.3239	9.79457	9.68358	9.29868	9.43412	9.83883	9.44526	9.47913	9.7059	9.96839	10.0616	9.90513	9.83422	9.33421	9.05509	9.2302
hsa-miR-380-5p	9.81359	9.9399	10.2188	10.4945	10.1701	10.6429	10.1955	10.1541	10.0084	9.93485	9.85142	10.2947	9.99183	10.3121	10.1143	10.07	9.8556	10.0234	10.0817	10.1083	10.316	10.2157	10.2608	10.375	10.2839	10.2858	10.0267	10.0544	9.79878	10.8286	10.3264	10.2002	10.4648	10.0317	10.3924	9.96473	10.1356	10.0544	10.2405	9.97984	10.1503	10.3901	10.534	10.7362	10.3564	10.5448	10.8029	9.99019	10.0273
hsa-miR-381	12.2584	12.3325	12.3986	13.1325	13.2806	13.1206	12.5228	11.8403	11.5184	11.7272	11.5121	12.6997	11.5928	11.98	11.365	11.4945	11.949	11.3364	12.8546	11.0771	12.717	13.3284	13.3032	13.0931	12.4041	12.9655	12.3947	11.5436	10.9358	13.0472	11.8442	11.8381	13.3309	11.9754	12.2646	12.5642	12.0701	12.1448	12.5058	11.9728	12.0508	12.9585	13.6534	13.5349	12.6198	13.3321	12.7185	11.4301	11.7945
hsa-miR-382	9.49066	9.51242	10.3813	10.5096	10.0508	10.4119	9.83516	9.3472	9.1822	9.2593	8.81471	10.7604	9.29407	9.63727	8.94206	9.12288	9.44451	9.11039	10.4626	9.34357	9.62093	9.70658	10.8437	10.4527	9.91316	9.67195	9.71535	8.93278	8.92326	10.1765	9.63971	9.70898	10.6863	9.93331	10.4145	9.75232	9.43621	9.27713	9.77624	9.32663	9.38976	10.1527	10.1888	10.0646	10.1331	10.3559	10.2024	8.997	9.2046
hsa-miR-383	9.04389	8.94576	9.35395	9.28362	9.83114	9.53169	9.53589	9.19088	8.92396	9.84167	9.33696	9.63076	9.16977	9.38467	8.96553	8.97629	9.00518	8.89196	9.22923	8.80769	9.30185	9.64166	9.27732	9.40225	9.72127	9.38171	9.28326	9.02244	8.88045	9.99182	9.18364	9.25709	9.42641	9.39742	9.61887	9.36694	8.91454	9.02631	9.85717	9.11233	9.20869	9.49641	9.50656	9.65791	9.44944	9.52256	9.45769	8.97229	8.96136
hsa-miR-384	9.2762	9.3845	9.66398	10.3541	9.97625	9.98985	9.78375	9.41056	9.20233	9.46851	9.22299	10.2324	9.39191	9.76229	9.19517	9.22624	9.36188	9.10031	10.0627	9.09152	9.71367	9.84665	9.61271	9.77169	10.1073	10.0669	9.92962	9.47364	9.09241	10.0127	9.5196	9.54772	10.0882	9.42533	9.65006	9.87127	9.31469	9.39074	9.91507	9.51631	9.61293	9.77443	10.1807	10.4565	9.72642	10.1491	9.98829	9.2619	9.37318
hsa-miR-409-3p	11.492	11.2089	11.6434	12.3689	12.1168	12.5681	11.9549	11.393	10.7441	11.092	10.4698	12.6543	10.4221	11.0961	10.1723	10.1323	11.5424	10.7895	12.3722	9.52725	11.9336	11.5155	12.9648	12.4869	11.9484	11.6339	11.8511	10.4312	9.80518	12.2481	11.5941	11.5805	12.7679	11.7661	12.3197	11.9966	10.8005	10.8013	11.836	10.8732	11.0726	12.079	12.2991	12.2493	11.9688	11.8958	11.7143	10.7256	10.9786
hsa-miR-409-5p	9.26641	9.20348	9.90918	10.1202	9.71125	10.2831	9.38723	9.57305	8.76179	9.1529	8.79308	10.322	9.14609	9.24009	8.83105	9.09813	9.26938	9.06725	10.2914	8.35099	10.016	9.67905	10.3035	10.2267	9.43585	9.33063	9.49741	9.05753	8.72573	10.0875	9.25185	9.41696	10.5095	9.80219	10.3086	9.55113	9.3299	9.4005	9.6614	9.46465	9.26197	10.3755	10.5419	10.1784	10.1468	10.0437	9.45332	9.10795	9.23235
hsa-miR-410	10.3636	10.4729	10.9358	12.1434	11.8613	11.9506	11.7579	10.507	10.2054	10.461	10.2369	12.5333	10.0284	10.2888	9.59219	9.69789	10.2832	10.0522	11.5091	8.72509	11.501	11.9151	12.4944	12.2285	10.6094	11.1754	11.7564	9.71068	9.28967	11.6471	11.4293	11.5878	12.3217	11.4784	12.3029	11.7584	10.292	10.4299	12.1233	10.281	10.3805	11.7365	12.1393	11.658	11.5088	11.6517	11.0005	10.186	10.4484
hsa-miR-411	11.9831	12.1543	12.3284	13.0029	12.9759	13.0222	12.6955	11.9153	11.8706	11.4303	11.118	12.7625	10.6664	11.6744	11.1113	11.2022	11.6607	11.3101	12.5314	10.1674	12.1781	12.7242	13.2838	12.9159	11.8515	11.7095	12.3202	10.5975	10.4123	12.6783	11.8626	12.181	13.0311	12.0931	12.7719	12.8316	11.5976	11.5591	12.815	11.5063	11.3946	12.8729	13.2733	12.9768	12.3247	12.8708	12.6501	10.7965	11.1438
hsa-miR-412	9.62989	9.59067	9.70265	10.0991	9.74032	9.99911	9.88332	9.86508	9.64149	9.76829	9.62129	9.93909	9.81307	10.127	9.6926	9.44277	9.65627	9.58939	9.76674	9.64557	9.65792	9.69508	9.62167	9.59429	9.97311	9.70393	9.49164	9.83353	9.50797	9.53532	9.59774	9.69079	9.74688	9.66876	9.83557	9.50888	9.64707	9.68346	9.70798	9.81324	9.73092	9.75883	10.1162	10.0183	9.71276	9.85422	10.3607	9.70771	9.71754
hsa-miR-421	11.3845	11.3563	13.1837	12.7242	12.4206	13.3185	11.6882	11.547	11.5595	11.5812	11.2242	12.5068	11.8089	12.0903	11.751	11.7508	11.813	11.5862	12.8648	10.6506	13.5194	12.4534	12.7918	13.2421	13.5439	12.43	12.422	11.5408	10.7002	12.8703	11.9118	11.7893	13.0021	11.9429	12.2148	12.4236	12.6361	12.3425	12.0791	12.3659	12.1326	13.2488	12.7854	12.9034	13.0479	12.7473	12.2941	11.8128	11.9907
hsa-miR-422a	8.46882	8.59309	8.591	8.83226	8.78803	8.78126	8.66819	8.59703	8.47519	8.63819	8.51211	8.70247	8.6744	8.78607	8.46012	8.32882	8.47621	8.48481	8.57089	8.46377	8.46556	8.59554	8.38046	8.52459	8.80677	8.764	8.78737	8.64586	8.41378	8.61277	8.46389	8.52352	8.69425	8.5154	8.60131	8.69258	8.61604	8.6752	8.67113	8.67529	8.65274	8.60066	8.79205	8.87292	8.53372	8.79304	8.69882	8.5067	8.58973
hsa-miR-422b	14.299	14.4964	14.7002	14.8639	15.1627	15.0979	15.1474	14.6367	14.4747	14.6703	14.3871	14.7397	14.5372	14.9025	14.1424	14.062	14.4826	14.2251	14.6579	13.0554	14.1297	15.141	14.5608	14.5133	14.7585	15.0248	15.0358	14.6891	14.4095	14.5343	14.4114	14.5472	14.835	14.4247	14.531	15.0871	14.0482	14.243	15.03	14.7685	14.7291	14.8101	15.2449	15.3911	14.6003	15.2102	14.2087	14.0939	14.2653
hsa-miR-423	13.2578	13.5215	14.585	14.3019	14.5603	14.348	14.2126	13.7973	13.366	13.7466	13.2567	14.0274	13.3432	14.1172	13.6735	13.4675	13.8487	13.3603	14.7416	12.2335	14.4355	14.1652	14.3554	14.7318	14.0133	14.4161	14.7078	13.683	12.9307	14.6865	13.178	13.5577	14.4545	13.397	14.1988	14.4691	13.6551	13.3244	14.7301	13.382	13.4122	14.3447	14.6228	14.8454	14.5011	14.5954	13.7034	13.1542	13.2401
hsa-miR-424	14.546	14.7942	15.1097	15.1395	14.2284	15.2723	13.9066	14.2637	14.0493	13.9924	13.71	14.7876	14.0022	14.2564	13.9434	13.7313	14.5291	14.1715	15.1979	13.6433	14.7036	14.2242	15.1107	14.7406	14.9996	14.6817	15.0476	13.8351	13.1005	15.2208	14.6501	14.6352	15.3573	14.557	15.0255	14.8218	15.1302	15.1415	13.9798	13.7225	13.7403	15.3893	14.4412	14.9111	15.1774	14.7006	14.6131	14.1581	14.0069
hsa-miR-425	12.3077	12.2618	13.113	12.9171	13.1386	13.5621	12.5929	11.8858	11.9597	11.9266	11.3518	12.3821	11.9952	12.6324	11.7582	11.8742	11.7686	11.1301	13.0036	11.4999	13.3295	12.8163	12.7107	13.351	12.9149	13.0671	13.0887	12.1974	11.5676	12.9368	11.9809	12.0621	13.063	12.212	12.1924	12.8691	11.6514	11.5617	12.5632	12.0741	12.206	12.8438	13.1619	13.4935	13.0192	13.1921	12.2603	11.8191	12.0142
hsa-miR-425-5p	13.9088	13.9795	14.7863	14.6013	14.2659	14.8763	13.6895	13.7347	13.496	13.3351	13.0207	13.3976	13.7411	14.1614	13.8765	13.5163	13.7895	13.3985	14.5524	12.1633	14.9634	14.3686	13.9137	14.6603	13.7336	14.3735	14.4939	13.6501	13.0419	14.4384	13.7694	13.8452	14.6747	13.7579	14.2235	14.5465	13.461	13.4663	14.0298	13.7444	13.6297	14.4901	14.6596	14.9824	14.6747	14.8473	13.1349	13.6184	13.4415
hsa-miR-429	15.4533	15.4488	15.5035	15.5487	15.6805	15.8943	15.7631	15.6	15.4361	15.5896	15.4157	15.5748	15.5491	15.7072	15.3687	15.3064	15.5064	15.4413	15.6249	15.6007	15.5401	15.6502	15.6481	15.6059	15.8331	15.5662	15.6345	15.5316	15.4377	15.6069	15.4352	15.4431	15.5522	15.5404	15.5184	15.5872	15.4655	15.4636	15.5918	15.4662	15.6347	15.6842	15.7366	15.8707	15.6536	15.7072	15.749	15.2945	15.5266
hsa-miR-431	10.7006	10.8733	11.1743	12.1622	11.2366	12.1041	10.9549	10.5839	10.7103	10.856	10.739	12.0942	9.98107	10.9739	9.86028	10.3552	10.8898	10.7731	12.0189	9.81566	11.1929	10.4692	12.4419	11.8496	11.016	10.862	11.0635	10.5572	10.1787	11.6125	11.3389	11.5481	12.0927	11.4632	12.133	11.0298	10.9267	10.6806	10.9954	10.922	10.4426	11.3195	11.3688	10.8973	11.2582	11.0956	11.8418	10.1495	10.627
hsa-miR-432	10.5904	10.4335	10.9667	11.8216	12.0497	11.9053	11.5003	10.6518	10.3408	10.8087	10.4482	12.2969	10.3749	10.7667	9.88849	10.3335	10.5735	10.2654	11.3504	9.5299	11.3391	11.4767	12.4791	12.2359	10.6895	11.3904	11.2496	9.52602	9.70433	11.7876	10.969	10.9511	12.2303	11.4894	11.8643	11.4467	10.6164	10.4052	11.7097	10.7569	10.9701	11.6378	12.0853	12.0428	11.6692	11.6113	12.1343	10.3863	10.2752
hsa-miR-432*	8.5702	8.67559	8.69554	8.94901	9.02513	8.94774	8.78175	8.6236	8.52104	8.76434	8.5887	9.02075	8.98929	8.92241	8.81486	8.43888	8.61013	8.68306	8.91629	8.43927	8.87973	8.70105	8.98709	8.91393	8.79527	8.81601	8.84911	8.85052	8.50789	8.93025	8.72052	8.81081	9.13501	8.89599	8.92703	8.76935	8.55068	8.5559	8.94261	8.96372	8.65043	8.82654	8.93544	9.14688	8.72904	9.04956	8.71932	8.53296	8.83619
hsa-miR-433	8.85649	8.80372	9.37724	10.1719	9.75175	9.72937	9.32224	8.85389	9.06393	9.23932	8.99607	9.72019	8.97874	9.15384	8.50515	8.57388	8.88931	8.7514	9.69035	8.4446	9.78037	9.51533	9.91622	10.3603	9.13737	9.36246	9.29861	8.73018	8.78488	9.69515	9.13956	8.89553	9.62164	9.4278	9.56138	9.30145	9.16842	9.16538	9.74771	9.03069	9.03081	9.61643	10.2923	9.56808	9.64125	9.79541	9.50063	8.84978	8.89465
hsa-miR-448	8.49343	8.6667	8.63347	8.7568	8.85659	8.95057	8.79468	8.6881	8.56232	8.6627	8.59683	8.97389	8.85434	8.87761	8.53951	8.60491	8.6093	8.62451	8.67481	8.67372	8.67156	8.65779	8.66156	8.68756	9.00569	8.67853	8.69231	8.75147	8.4717	8.60132	8.50237	8.63862	8.72368	8.74133	8.72089	8.63729	8.79533	8.61214	8.78331	8.66121	8.71689	8.8478	8.81396	9.04272	8.6609	8.92529	8.80945	8.45072	8.73333
hsa-miR-449	10.0186	10.213	10.5016	11.719	9.82043	11.0884	10.4553	9.51389	9.24142	10.3328	9.67398	10.0339	10.1366	10.2725	9.47104	9.61722	10.006	9.87065	10.3009	8.38539	10.4371	10.7739	9.94572	10.076	9.4618	10.1517	10.3095	10.1918	9.61391	10.6991	9.52472	9.70881	9.59811	9.55098	9.55674	10.1531	9.38592	9.55561	9.78696	10.3338	10.0551	9.90403	11.1605	10.785	10.0895	10.2682	9.20094	9.55854	9.87706
hsa-miR-449b	10.9454	11.029	11.6933	11.6609	11.3694	11.6856	11.3487	11.2022	10.9634	11.1487	10.777	11.496	11.0168	11.3303	10.949	10.8896	10.9409	10.9964	11.4531	10.911	11.5874	11.4237	11.6469	11.53	11.3438	11.5593	11.1655	11.1891	10.7238	11.9861	11.275	11.293	11.7928	11.2801	11.4832	11.207	11.0485	11.1758	11.2738	11.1131	11.2896	11.4619	11.525	11.9235	11.4272	11.5959	11.6248	10.9676	10.9761
hsa-miR-450	12.7461	12.841	13.1674	13.5906	12.7689	13.7535	12.479	12.5758	12.4049	12.5033	12.0505	13.3131	12.2289	12.7324	12.233	12.0562	12.5911	12.2352	13.0459	12.0431	13.0508	12.5333	13.5595	13.1104	13.4645	13.1911	13.2998	12.1921	11.5481	13.7799	12.8409	12.8644	13.8126	13.1981	13.6432	13.4043	13.2815	13.0405	12.87	12.2154	12.0986	13.7745	12.8847	13.5257	13.3215	13.2219	13.275	11.996	12.4205
hsa-miR-451	14.9864	15.1326	15.5621	15.4345	15.7523	15.5946	15.73	15.2298	15.0071	14.7892	14.1847	15.6383	15.3758	15.6161	14.6699	14.6827	15.2677	15.1877	15.6444	15.2419	15.3687	15.7945	15.5605	15.1023	15.1008	15.7438	15.6956	15.4902	15.1391	15.2139	15.0717	15.2688	15.5662	15.6203	15.5695	15.6081	14.6308	14.5657	15.7046	15.3769	15.3408	15.6821	15.8137	15.8037	15.712	15.6576	15.6214	14.6274	14.7029
hsa-miR-452	11.4496	11.6827	13.2241	12.8291	11.874	13.4083	12.0637	12.3596	11.999	11.6858	11.3404	12.7555	10.5409	10.851	11.3543	11.3381	11.5768	11.0714	12.7063	11.4665	12.1145	11.6827	12.72	12.214	13.3782	12.1273	11.8054	12.095	11.5512	12.6332	12.2625	12.4097	12.6592	11.9336	12.5644	11.8941	12.7086	12.5914	11.7522	12.6084	12.2362	13.1061	12.1512	12.356	12.388	12.3437	11.4257	11.1473	11.2463
hsa-miR-452*	11.4917	11.4588	13.6366	13.364	12.4105	13.8084	11.9802	12.1322	11.8899	11.6652	11.1609	12.848	10.843	10.8251	11.6536	11.6764	11.0546	10.8315	12.9956	11.3541	12.7064	12.1094	12.7848	12.6887	13.1788	12.4166	12.1685	12.1277	11.3661	13.4157	12.1294	12.3408	13.0065	10.8646	12.0036	12.3754	12.8994	12.6467	11.8741	12.2948	12.0018	13.5278	12.4598	12.7732	12.4999	12.8076	11.3482	10.4869	10.9902
hsa-miR-453	9.78281	9.85435	10.1596	10.3068	10.0762	10.1276	9.88455	9.71123	9.50883	9.72945	9.34573	10.187	9.62827	9.80003	9.62218	9.50602	9.55469	9.52167	10.0942	9.25777	10.1119	10.1412	10.2692	10.208	10.0372	10.124	10.0384	9.85025	9.45593	10.3822	9.82615	9.89545	10.2356	9.62443	9.78539	9.95964	9.74512	9.70946	9.90576	9.80414	9.70637	10.2435	10.2144	10.5558	10.2759	10.1854	10.0997	9.43125	9.47812
hsa-mir-454-3p	11.8988	12.0999	13.264	12.9975	12.9715	13.2254	12.9312	12.4201	11.8777	12.0243	11.6426	12.8967	12.1273	12.808	12.4222	12.5887	12.7122	11.9968	12.8357	11.1953	13.0644	13.028	13.0359	12.9569	12.9173	13.1538	13.3076	12.1142	11.4873	13.0731	12.301	12.3854	12.9861	12.4541	12.8929	13.1516	11.9011	11.8898	12.9305	12.3572	12.1915	13.1076	13.128	13.2043	13.336	13.2393	12.5709	11.6956	11.9761
hsa-miR-454-5p	10.5818	10.7981	12.3072	11.4787	11.0603	11.9048	11.0344	10.4531	10.7045	10.3515	10.3171	11.1681	11.3794	10.9789	11.7119	11.2701	11.1113	10.5253	11.5042	9.54678	12.3046	11.3838	11.4244	11.4589	11.7898	11.0325	11.0905	11.2733	10.603	10.9042	10.6496	10.5488	11.7797	10.8219	11.3714	10.923	11.0117	10.8357	11.0089	10.5566	10.084	12.1015	11.7148	11.4831	12.2083	11.746	11.2517	10.2255	10.5003
hsa-miR-455	12.5127	12.5466	13.0866	13.9246	12.5897	13.6764	12.5308	12.7746	12.4403	11.7671	11.3037	12.7414	11.5824	11.7875	11.4457	11.393	12.5472	12.1628	13.4263	10.8666	14.1236	12.7991	13.2778	12.6732	12.5938	12.8106	12.6168	11.6589	11.2744	13.1932	12.3729	12.4436	13.458	12.3854	12.7038	12.938	12.5065	12.4263	12.6669	12.7449	12.8498	13.3981	12.9936	13.1606	13.1593	13.1774	13.0646	12.2592	12.1367
hsa-miR-483	10.1726	10.2252	10.6191	11.4867	11.1448	11.3612	10.625	10.3786	10.1767	10.0821	10.079	11.342	9.65971	9.88501	9.67002	9.36168	9.87466	9.58652	11.1605	10.3112	15.2681	10.9364	11.6546	11.333	10.2713	11.3549	11.0202	10.108	9.18033	11.165	10.1549	10.5759	11.6616	12.1489	12.3382	10.6848	9.72421	10.0737	12.069	9.95762	9.99473	10.9937	11.8304	10.4676	10.9758	11.056	11.7687	9.87848	10.0245
hsa-miR-484	13.9495	14.012	14.6129	14.645	14.9821	15.092	14.8217	14.5279	14.2753	14.2588	13.8365	14.1609	14.354	14.7162	13.6001	13.4053	14.1097	13.6678	14.9729	13.1173	14.7041	14.8478	14.7181	14.5651	14.162	15.0163	14.9667	14.2543	13.6386	14.4951	13.9653	14.1415	14.7927	14.3648	14.6903	14.9962	13.8996	13.7959	14.9035	14.4206	14.3701	14.5861	15.2102	15.1295	14.6429	15.1274	14.147	14.1725	14.0913
hsa-miR-485-3p	11.1491	11.1877	11.5231	12.1478	12.0598	12.1176	11.7857	10.775	10.857	11.2403	10.8414	12.1112	10.3127	11.0921	10.2677	10.4159	11.0389	10.5927	11.8543	9.65768	11.5664	11.5912	12.6253	12.4902	11.7384	11.5467	11.5873	9.89827	9.46628	11.9154	11.0255	11.0411	12.3708	11.4798	11.9185	11.5202	10.7556	10.4113	12.0466	10.6279	10.7015	11.8574	12.2123	11.8538	11.3787	11.8431	11.4152	10.6851	10.8003
hsa-miR-485-5p	10.1662	10.2344	10.6405	10.8051	10.8624	10.7243	10.6187	10.2752	10.057	10.2187	10.0621	11.017	10.039	10.4072	10.1286	9.89841	10.3104	9.99325	10.6371	10.068	10.6608	10.7295	11.0389	10.9813	10.5886	10.7764	10.4672	10.2405	9.80343	11.0449	10.5065	10.5438	10.9842	10.4925	10.6753	10.5165	10.3106	10.1802	10.7672	10.3352	10.3372	10.7112	11.0936	11.067	10.6536	10.8377	10.7898	9.99462	10.0699
hsa-miR-486	11.8798	11.8363	13.6082	13.2819	13.2381	12.7254	12.2547	12.1876	11.9522	12.2552	11.7452	12.7602	14.0412	14.533	11.2365	11.1472	12.058	11.8729	13.9466	10.6969	12.7246	14.5524	13.5849	12.7338	11.5769	13.595	13.0328	12.8808	12.5829	11.9627	11.2078	11.2561	12.9057	14.1381	14.6219	12.475	11.6538	11.4388	13.9763	12.4186	12.058	13.386	13.8997	13.7833	14.1317	13.0101	13.2792	11.5793	11.3882
hsa-miR-487a	10.0489	10.1062	10.2766	11.2011	10.8803	10.8758	10.6355	9.98954	9.38337	9.79235	9.29613	11.4969	9.39475	10.2163	9.389	9.10746	10.053	9.56048	10.9161	8.66202	10.1523	10.4528	11.7257	11.075	9.87981	10.3881	10.7122	9.24682	9.03758	10.6041	10.4362	10.7629	11.2359	10.3633	11.0234	10.6756	9.46992	9.75504	10.4834	9.79605	9.5827	10.7171	10.8002	10.5476	10.3574	10.8627	10.8104	9.38752	9.70241
hsa-miR-487b	11.0708	11.2872	11.576	12.55	13.0072	12.6496	12.8315	11.3507	10.9401	11.1871	10.6663	12.5129	10.6932	11.2606	10.4175	10.5054	11.4911	10.9767	12.0465	10.0372	11.8082	12.7419	12.9718	12.815	11.2939	12.3194	12.6168	10.3335	9.8208	12.4637	11.6364	11.9004	12.8025	12.1266	12.7639	12.703	11.228	11.2129	12.8712	11.5401	11.5371	12.1208	13.026	12.4076	11.938	12.6255	12.1098	10.8561	11.1671
hsa-miR-488	8.62091	8.79719	8.74114	9.50354	9.26881	9.12448	9.11883	9.12693	8.65341	8.87377	9.12031	9.20992	8.84521	8.9169	8.58669	8.52412	8.7144	8.63377	8.74017	8.56472	8.82089	8.9659	8.83445	8.96577	9.24612	9.20696	8.94361	8.90505	8.51932	8.97972	8.85224	8.71318	9.11322	8.90207	9.043	8.91918	8.6486	8.72822	9.08821	8.89865	8.88828	9.31728	9.3264	9.49765	9.23499	9.36729	8.9434	8.6489	8.88209
hsa-miR-489	8.54071	8.60783	8.5807	8.78852	8.80969	8.77839	8.88013	8.58309	8.43523	8.66558	8.56978	8.63274	8.57334	8.89892	8.7488	8.46231	8.49731	8.43694	8.58807	8.42685	8.50401	8.68179	8.48862	9.44106	8.90264	8.61923	8.6153	8.56579	8.39964	8.50499	8.4479	8.49953	8.63544	8.61784	8.65181	8.53209	8.58255	8.64563	8.62532	8.7078	8.60078	8.80812	8.79052	8.9563	8.54887	8.81748	8.5324	8.40818	8.57354
hsa-miR-490	8.76021	8.94619	10.5294	10.769	12.0247	9.19654	10.8122	8.72568	8.60436	8.83992	8.51428	11.6021	9.35836	10.4978	8.58808	8.49533	8.73657	8.69504	10.1199	8.83127	9.70891	12.1813	8.91601	8.98879	9.248	9.78224	9.43746	9.16863	8.51314	11.7346	9.85433	9.73913	9.49062	11.3162	11.141	10.0895	8.55418	9.16589	12.0502	9.95602	10.3401	10.3009	9.85215	9.24693	9.86906	10.091	10.6756	8.99291	9.27249
hsa-miR-491	12.4787	12.4279	12.8566	13.0708	12.8682	13.2268	12.5817	12.0504	11.9372	12.2669	12.1021	12.8088	11.814	12.2532	12.437	12.4566	12.1687	11.5545	13.0873	11.4698	12.6996	12.8972	12.8155	13.4665	12.5663	12.93	12.6542	12.3898	11.8947	13.1549	12.2142	12.0393	12.7691	12.3443	12.4697	12.6486	12.2551	12.2629	12.6073	12.2232	12.2579	12.7855	13.2322	13.3162	13.1049	12.9751	12.471	11.8275	11.9893
hsa-miR-492	8.59238	8.82548	9.08855	9.04161	9.14129	9.2033	9.05624	8.74798	8.68845	8.83583	8.64102	9.68314	8.92025	9.4139	8.65826	8.52734	8.80702	8.65754	8.90549	8.52497	8.92074	9.06918	9.64814	8.9059	9.37012	8.93587	8.79904	8.88473	8.53821	8.94022	8.79273	8.77349	9.24922	8.77892	8.93339	8.86959	8.54727	8.97243	8.9467	8.81029	8.82674	8.95565	9.20773	9.31668	9.08577	9.52529	8.8253	8.63478	8.88758
hsa-miR-493-3p	9.90843	10.1492	10.328	11.484	10.3561	11.2161	10.1471	9.98122	9.18537	10.255	8.87512	11.1086	9.5716	9.86799	9.08448	9.47402	9.93684	9.47542	10.798	8.74718	10.0158	10.2624	11.4737	11.3397	10.1872	10.1362	10.2193	9.25329	8.5415	11.2834	10.1123	10.1659	11.0413	10.5594	10.9811	9.89825	9.56791	9.76294	10.4417	9.8837	9.5105	10.5051	10.4946	10.1037	10.2569	10.2122	10.3968	8.96353	9.67572
hsa-miR-493-5p	11.2719	11.2015	11.4354	12.102	11.0579	12.1698	11.1861	10.9494	10.6407	10.7696	10.3441	12.312	10.4297	10.7325	10.4744	10.5392	11.1368	10.763	11.6997	9.68336	11.7175	11.1854	12.5544	12.3484	11.6565	11.2067	11.0538	10.585	10.2816	12.1655	11.5048	11.5452	12.3383	11.7166	11.953	10.9663	10.9743	10.8846	11.2315	10.7516	10.736	12.0034	11.4057	11.3194	11.7899	11.1902	11.5534	10.2161	10.5228
hsa-miR-494	11.5621	11.6307	12.0578	12.9645	12.5549	12.6271	12.5682	11.0295	11.1787	11.4344	10.9826	13.1463	10.4111	10.8874	10.6466	10.6517	11.8402	11.2347	12.3503	10.6789	12.3267	12.3366	13.129	12.7003	12.676	12.0712	12.6019	10.9211	10.1085	12.5394	12.1736	12.4734	13.0731	12.356	12.7615	12.631	11.6209	11.3403	12.6455	11.3917	11.3426	12.6708	12.6276	12.3188	12.3659	12.5456	12.5716	11.0635	11.3941
hsa-miR-495	10.7829	10.8095	11.3885	11.9484	12.2507	12.1613	12.0396	10.8193	10.6011	10.9986	10.4445	12.1188	10.7128	11.1985	10.5019	10.4762	10.7326	10.4905	11.6976	10.0115	11.4371	11.9247	11.9887	12.0705	11.4796	11.7822	11.9447	10.5361	10.0681	12.1148	11.2663	11.2888	12.1852	11.3236	11.7409	12.1666	10.85	10.7889	12.132	11.0635	10.9713	11.4175	12.3239	12.1182	11.6359	12.0985	11.7247	10.5255	10.8803
hsa-miR-496	9.42433	9.38272	9.28251	10.3109	9.82782	10.1351	10.0219	9.53042	8.85488	9.29596	9.1215	10.5211	9.08739	9.64262	9.27289	9.15554	9.00877	8.81379	9.77846	8.54279	9.33015	9.47905	10.8426	10.042	9.64566	9.2605	9.4384	8.74593	8.79976	9.7991	9.38883	9.41847	11.0008	9.30681	9.52347	9.37231	9.12155	9.50445	9.09233	9.35656	9.2027	10.1497	9.73019	10.1642	9.92096	9.6101	9.68927	8.92062	9.27691
hsa-miR-497	13.0785	13.2039	13.8986	14.4802	15.28	13.9321	14.8031	12.9795	12.5833	13.9174	13.221	14.6597	12.8648	13.7518	12.8542	13.1092	12.5443	11.909	13.8398	12.8748	13.8102	15.0583	14.6746	14.7717	13.5439	15.2345	15.1141	12.2692	11.935	14.6878	14.1228	13.9607	14.3443	14.2497	14.3437	15.0315	12.9715	13.1983	15.0982	14.2854	13.8741	14.0913	15.2615	15.2078	13.9161	15.2624	13.3778	12.7393	13.328
hsa-miR-498	9.04551	9.31061	9.49243	10.1929	10.8497	9.81177	10.4648	9.44485	9.15594	9.44442	8.93157	11.9177	9.75155	10.1302	9.11454	8.89657	9.26144	9.1104	9.78553	9.8318	9.7912	10.2836	9.62226	9.32677	10.0092	9.90927	9.56404	9.23362	9.16884	9.91633	9.22613	9.25997	10.1637	9.74838	10.1649	9.79718	9.16784	9.46155	10.042	9.347	9.34633	9.99634	10.5258	10.0046	9.64336	10.5064	9.44924	9.38199	9.38374
hsa-miR-499	12.7732	12.8868	13.4154	13.9059	13.6595	14.1237	13.5532	13.4236	13.1106	13.1229	12.8414	13.691	12.8581	13.286	13.1538	13.0739	13.0116	12.5207	13.6406	12.4832	15.3901	13.7674	13.4765	14.1747	13.7827	13.8339	13.6207	13.3791	12.7714	14.2273	13.4496	13.5162	13.8647	13.5217	13.9729	13.9662	13.5531	13.4098	13.7705	13.3283	13.4071	14.5421	13.8194	14.0768	13.1897	13.8592	13.345	12.6585	12.8978
hsa-miR-500	11.4751	11.5687	13.6125	13.0692	13.0711	13.3363	12.9493	12.6864	12.1192	11.6335	11.3858	12.8096	11.9466	12.6923	11.4593	11.3702	12.2807	11.765	13.061	10.6977	12.6188	12.8637	12.6265	13.2567	12.5857	13.1069	13.4335	12.156	11.7319	12.6206	12.1226	12.4067	12.9295	12.1915	12.63	13.0068	12.253	12.3838	12.8645	12.5719	12.5131	13.1175	13.3921	13.4049	12.9963	13.1338	12.0926	12.4561	12.4175
hsa-miR-501	9.95745	9.9043	12.7875	11.3094	11.0823	12.3161	10.3316	10.4767	10.3399	10.1105	9.67023	10.7918	10.556	10.9109	9.71441	9.99995	10.3917	10.2146	12.0272	8.65231	12.2263	10.9255	11.3148	11.9603	11.6796	11.2108	11.1723	10.3424	10.0529	10.8713	10.4792	10.3525	11.3995	10.551	11.0693	10.8757	10.8818	10.8493	10.728	10.7739	10.4013	12	11.5591	11.6365	11.9179	11.5032	9.8496	10.7925	10.9952
hsa-miR-502	8.67365	8.78938	9.56976	9.68765	9.29439	9.80925	9.27397	8.81197	8.73331	8.99212	8.74429	9.41697	8.83916	9.20821	8.5873	8.50997	8.94215	8.67965	9.45167	8.3603	9.26087	9.3571	9.44662	9.52665	9.37269	9.50063	9.58722	8.87507	8.75424	9.29932	8.99163	9.23063	9.53676	9.05078	9.23503	9.42904	9.02646	9.15199	9.51886	9.17891	8.77332	9.3519	9.5662	9.56315	9.43701	9.43162	9.02389	8.72904	9.16544
hsa-miR-503	12.543	12.6335	13.3648	13.6475	12.4768	13.7049	11.3555	11.769	11.8213	12.2476	11.4092	13.2309	11.4916	12.5327	10.9354	11.4078	12.3662	11.787	13.8234	11.8478	12.6361	11.459	12.9988	12.368	13.1362	12.573	12.93	11.2996	10.6832	13.2665	12.7002	12.7156	13.7653	12.9003	13.0853	12.2354	13.5025	13.4368	11.3229	11.6487	10.8533	14.0237	12.4104	12.6551	13.1757	12.1789	12.867	12.0458	12.1263
hsa-miR-504	10.1218	9.94841	10.9655	11.3408	12.306	11.2585	12.4126	9.9888	11.1468	10.413	10.8377	12.091	10.5715	10.4482	9.53407	10.1076	10.4903	9.75665	11.6165	10.712	11.6108	11.7845	10.3669	10.7529	9.94617	11.9134	11.4682	13.1874	10.7296	11.9001	10.0506	10.5487	10.5936	10.8269	11.6691	11.1824	10.2697	10.4783	12.5695	10.7823	12.2008	10.106	12.3351	11.6636	10.3814	11.8089	10.8239	10.6826	11.7313
hsa-miR-505	10.7875	10.8517	12.555	11.7634	12.097	12.2547	11.6988	11.1497	10.9265	10.6358	10.2404	12.0742	11.231	11.8895	10.1152	10.6305	11.1638	10.5479	12.1977	10.4432	11.3819	12.0369	12.0998	12.2046	11.8347	12.2736	12.2076	11.3024	10.5008	12.0993	11.1013	11.3111	12.0887	11.2195	11.6133	12.2192	11.5166	11.0411	11.9487	11.4517	10.9764	12.1397	12.5301	12.471	12.4965	12.1597	10.3571	10.5668	10.8557
hsa-miR-506	9.09612	9.17822	9.4408	11.9245	9.43421	9.80528	9.51386	9.19094	9.03843	9.12081	8.88157	10.1175	9.09672	9.40149	8.92916	8.84597	9.09788	9.06121	9.92705	8.93517	9.28231	9.41354	9.45317	9.51618	9.80373	9.54568	9.37625	9.52542	8.93166	9.33361	9.23561	9.26162	9.50323	9.21656	9.41445	9.34978	8.97134	9.11408	9.35962	10.2613	9.91971	9.80678	9.71139	9.98614	9.42822	9.70016	9.54718	8.86872	9.1502
hsa-miR-507	10.7222	10.6743	11.4123	12.3793	11.2131	11.5639	11.1286	10.9294	10.8977	10.9103	10.7113	12.3209	11.1415	11.203	10.8552	10.7347	10.8883	10.8091	11.284	10.9827	11.3317	11.4079	11.1551	11.1956	11.9041	11.5323	10.9689	11.1316	10.652	11.5099	10.9699	10.9754	11.3444	10.9079	11.301	11.0688	11.0416	10.9566	11.1602	11.0781	11.1763	11.471	11.8865	11.7967	11.3989	11.7079	11.7625	10.9349	11.0166
hsa-miR-508	8.79249	8.941	9.27738	12.0712	9.39331	9.69937	9.16641	8.98178	8.87749	9.09836	8.94426	9.96697	8.95645	9.21263	8.83232	8.58932	9.07765	8.87328	9.4933	8.61698	8.86667	9.34958	9.0959	9.70547	9.68538	9.57385	9.4298	8.99613	8.54297	9.49116	9.0584	9.24387	9.27171	8.75608	8.84372	9.30138	9.28279	9.33968	8.94554	10.6162	10.0848	9.19241	9.66171	9.84952	9.10015	9.51981	8.89477	8.71051	9.04179
hsa-miR-509	8.80014	9.13038	9.77109	13.2866	9.31682	10.2938	9.27342	10.1562	9.19072	9.25329	8.95712	11.258	9.05198	9.04417	9.18281	8.99794	9.77269	9.43245	9.96412	8.53746	9.55289	8.90782	8.94369	9.97258	10.1081	9.78155	9.55206	9.25877	9.0268	9.68525	9.54145	9.55668	9.57449	8.94901	8.9881	9.29813	9.38967	9.35837	9.2213	11.5357	11.6187	9.31748	9.81677	10.2599	8.97382	9.41219	8.89469	9.02531	8.90185
hsa-miR-510	8.55416	8.70614	8.79114	10.4527	9.01175	9.00746	8.95811	8.77581	8.81452	8.83291	8.58852	9.03524	8.72041	8.94439	8.89703	8.6035	8.69751	8.69897	9.15639	8.54007	8.65762	9.00597	8.70273	8.8024	8.92851	9.00184	8.87749	8.87829	8.53596	8.73984	8.9759	8.82362	8.85838	8.79138	8.96765	8.90868	8.75722	8.70234	8.92439	9.30913	8.92592	8.90015	8.93976	9.12325	8.90541	9.2589	8.87022	8.57479	8.73104
hsa-miR-511	11.3204	11.1755	11.5274	11.5771	12.1824	10.7675	11.0422	11.4391	11.4225	11.1092	10.5772	11.9575	12.5491	12.9288	10.2773	10.2226	10.2286	9.80923	12.4948	8.83974	10.9363	11.6822	12.8966	11.9671	11.0325	12.6462	12.6538	10.6287	10.1899	11.426	11.3413	11.3361	11.1999	11.3306	11.7436	12.4832	11.4225	11.4119	12.0841	11.45	11.0628	11.6882	12.6661	12.6053	11.2875	12.4667	11.4329	11.408	11.6479
hsa-miR-512-3p	13.8704	13.8243	14.0053	13.6647	13.1861	14.6515	13.6869	14.3527	14.0854	13.8789	14.0088	13.6136	14.1499	14.6289	14.2563	13.8912	14.185	13.9358	13.5012	14.6244	13.6386	13.1488	13.6345	13.4682	14.4776	12.9673	12.3824	14.237	14.0134	12.999	13.8471	13.8453	13.1034	13.8608	14.0588	12.6148	14.2107	14.0424	12.9172	13.9657	14.1803	14.2766	13.931	14.0211	13.8479	13.9167	14.8235	14.3345	13.8974
hsa-miR-512-5p	11.0722	10.9209	11.1297	11.1554	11.0167	11.7321	11.2949	11.1564	11.1747	10.9435	10.9685	10.9932	11.1859	11.3191	11.0583	10.8942	10.935	10.835	10.9238	11.6248	11.1232	11.0374	10.9513	10.8402	12.0247	10.8789	10.5089	11.232	10.8728	10.6574	10.9124	10.9878	10.7528	10.8044	10.9469	10.5126	10.9711	10.8651	10.7468	10.8429	11.1429	11.3303	11.5595	11.2323	11.1063	11.2137	11.8992	10.9728	10.7705
hsa-miR-513	8.37959	8.55777	8.82385	9.49447	8.61017	8.82186	8.6234	8.56037	8.51918	8.63275	8.53293	8.85166	8.91492	8.87922	8.49488	8.37486	8.59806	8.56927	8.7183	8.42058	8.50518	8.5871	8.47415	8.5558	8.92431	8.54911	8.59384	8.51497	8.37722	8.59569	8.46442	8.56459	8.59417	8.54826	8.60146	8.48279	8.50013	8.65081	8.48857	8.78429	8.83767	8.59923	8.67169	8.87085	8.63521	8.83784	8.65193	8.43893	8.65504
hsa-miR-514	8.85895	8.73685	8.59833	13.334	9.01326	9.97625	9.47469	8.63098	8.43709	9.09114	8.45869	10.4749	8.76082	8.87341	8.58756	8.40526	9.87055	9.51234	10.02	8.35964	8.77426	9.12217	8.75099	9.91595	9.51017	9.14983	8.83303	8.50515	8.32104	9.56702	8.87445	9.10124	9.15	8.63905	8.62147	9.0537	9.32173	9.33853	8.69118	12.4896	12.1961	9.83014	9.26495	9.53898	8.70937	9.1567	8.5948	8.63846	9.05181
hsa-miR-515-3p	9.36856	9.50099	9.59203	9.66158	9.97434	9.79705	9.81215	9.38552	9.19703	9.50198	9.21089	9.88575	9.37079	9.58739	9.21355	9.11144	9.3394	9.17573	9.68149	9.03502	9.57973	9.83223	9.59529	9.83423	9.71751	9.76127	9.78296	9.2787	9.02654	9.71025	9.42896	9.55531	9.68144	9.48152	9.67449	9.73115	9.26349	9.51348	9.80042	9.49568	9.59608	9.72548	9.89366	9.93697	9.69118	9.92657	9.67922	9.19804	9.45912
hsa-miR-515-5p	8.61132	8.75596	8.86805	8.8561	8.81741	9.09919	8.75289	8.77042	8.69657	8.98022	8.79429	8.94499	9.04265	9.01352	8.72847	8.56619	8.77061	8.6715	9.19751	8.46515	8.86582	8.72614	9.1051	8.78203	8.97691	8.77753	8.79506	8.74882	8.46627	9.01385	8.82592	8.87072	8.91	8.99363	8.93034	8.73076	8.70219	8.76992	8.71474	8.80259	8.7634	9.56278	8.8679	9.11457	8.83535	8.93791	9.4925	8.56955	8.99488
hsa-miR-516-3p	9.95445	9.95971	10.4574	10.6083	10.579	10.857	10.488	10.1017	9.89844	10.1094	9.79404	10.4868	9.9977	10.3282	9.93547	9.75449	10.0946	9.84662	10.3082	9.76049	10.3055	10.5087	10.3625	10.5269	10.5815	10.6534	10.441	9.96899	9.68823	10.6028	10.0704	10.2895	10.428	10.2236	10.523	10.4302	9.95365	10.0355	10.5693	10.313	10.1548	10.4095	10.8053	10.8552	10.39	10.6545	10.514	9.81824	10.0233
hsa-miR-516-5p	8.40225	8.61072	8.7433	9.13212	8.67419	8.98166	8.73281	8.65758	8.43341	8.78641	8.53285	9.05037	8.83312	8.97576	8.52413	8.47579	8.53883	8.48171	9.13701	8.51232	8.49544	8.59941	8.64809	8.61048	8.98406	8.72505	8.59671	8.63891	8.38041	8.6419	8.58633	8.56782	8.6768	8.51208	8.69745	8.5673	8.50196	8.54639	8.63502	8.53648	8.67289	9.16503	8.67476	9.03755	8.71413	8.90624	9.23581	8.48609	8.54771
hsa-miR-517*	8.51364	8.60064	8.69375	8.80324	8.77186	9.05258	8.81237	8.9947	8.554	8.67841	8.8578	9.28362	8.80552	8.89038	8.52975	8.46656	8.59086	8.53623	8.81311	8.58158	8.90598	8.74289	8.64991	8.7787	9.09035	8.82235	8.71054	8.60452	8.54902	8.78568	8.68009	8.60779	8.84048	8.63403	8.79448	8.65135	8.54223	8.74609	8.62829	8.71814	8.73621	8.74767	9.03707	9.09564	8.69922	9.08097	8.82691	8.60096	8.66327
hsa-miR-517a	13.3696	13.3059	13.4628	13.1913	12.9124	14.0888	13.2343	14.0209	13.6655	13.4808	13.5344	13.2739	13.8139	14.0109	13.8879	13.522	13.6206	13.3597	12.9835	14.0455	13.1971	12.851	13.1472	12.9181	13.9035	12.8331	12.4406	13.8145	13.6698	12.8473	13.2786	13.4238	12.825	13.5005	13.569	12.49	13.8547	13.5243	12.7589	13.4747	13.715	13.6751	13.5374	13.6142	13.3319	13.5537	14.5022	13.7797	13.4436
hsa-miR-517b	10.0893	9.91049	10.431	11.2516	10.7779	11.0622	10.4816	10.2578	10.0497	10.6678	9.99085	11.2285	10.0048	10.6377	10.2619	9.57427	10.254	10.0049	11.3331	10.7833	10.3086	10.6631	10.4723	10.1385	11.0037	10.598	10.6829	10.2601	9.82917	10.5965	10.1677	10.16	10.1784	10.1201	10.5162	10.5392	10.0561	10.0292	10.6661	10.0199	9.9751	10.8114	11.2593	10.8095	10.7687	11.1337	11.4262	10.2419	10.1059
hsa-miR-517c	10.8463	10.6174	10.6794	10.8472	10.8616	11.4437	10.6745	10.9604	11.2125	10.9306	10.5586	11.2385	10.9828	11.5191	10.8497	10.549	10.6637	10.6516	10.786	11.2579	10.7554	10.7144	10.5076	10.8181	11.4857	10.6892	10.1301	10.7997	10.5425	10.7985	10.768	10.5297	10.9661	10.7566	10.9043	10.225	11.0743	10.4692	10.4041	10.7931	10.9628	11.1694	10.9973	10.7385	10.7035	10.9103	11.9261	10.7835	10.8124
hsa-miR-518a	12.9753	12.9632	13.3441	13.303	13.0517	13.7892	13.0166	13.291	13.037	13.0833	13.0389	13.2527	13.3397	13.61	13.1357	12.9857	13.3818	12.9976	13.1017	13.3231	13.0985	13.0984	13.2643	13.1748	13.7379	12.9777	12.7144	13.4242	13.0386	13.2952	13.1205	13.2226	13.3177	13.3169	13.4217	12.87	13.137	13.0935	13.1604	13.2161	13.331	13.094	13.426	13.5553	13.2205	13.4893	13.7824	13.2141	13.2565
hsa-miR-518b	9.87841	9.4612	9.31173	9.65946	9.4474	10.0775	9.51299	9.9469	9.9441	9.63087	9.4184	9.59886	9.81232	10.3925	9.87078	9.77855	9.68843	9.02956	9.38922	9.77141	9.26651	8.99974	9.46275	9.06834	9.86396	9.24242	9.10264	10.3414	9.86868	9.28179	9.48275	9.49741	9.32392	9.64582	9.76994	8.98393	9.6197	9.67659	9.51363	9.32625	9.77797	10.0556	9.4984	10.0509	9.72647	9.37146	10.6112	9.48622	9.48287
hsa-miR-518c	9.86287	8.94742	9.09007	10.1487	9.26219	10.1734	8.94254	8.92536	10.0685	9.5043	9.46453	9.54032	9.44504	9.35284	9.52904	9.01327	9.16482	9.55719	9.87383	8.38503	9.39837	8.71316	9.05948	9.73248	10.3479	9.53655	8.88199	9.06617	9.36471	9.31763	8.75281	9.25937	9.20503	9.02304	9.23075	8.87585	9.36846	9.23517	8.96725	9.42114	9.57166	9.95301	9.772	10.1114	9.19715	9.21726	10.9999	9.41721	9.52611
hsa-miR-518c*	9.52126	9.90157	9.74804	9.96118	9.91565	10.2686	10.078	10.1808	9.91638	9.89253	9.85362	10.2863	9.45858	10.2448	9.52635	9.47896	9.91456	10.0916	10.0196	10.5082	10.0226	10.0216	10.1961	9.89312	10.0853	10.1254	9.91814	10.0426	10.2958	10.2623	10.0436	9.97087	10.2397	9.95672	9.94422	9.81997	10.1646	9.81208	10.1349	9.72395	9.76575	9.92252	10.5933	10.6568	10.0735	10.2906	10.6459	10.2427	9.96158
hsa-miR-518d	11.2442	11.0861	11.1373	11.4394	11.2186	11.644	11.3159	11.5638	11.3216	11.3573	11.1649	11.3601	11.36	11.6396	11.1548	11.1688	11.217	11.1238	11.1906	11.2648	11.3617	11.1688	11.2267	11.235	11.4232	11.3144	11.0421	11.4683	11.1757	11.3302	11.2	11.1828	11.284	11.3414	11.4589	10.9143	11.5008	11.2188	11.1525	11.0945	11.3714	11.2466	11.5774	11.5418	11.3838	11.5477	12.0877	11.3819	11.1633
hsa-miR-518e	9.96267	9.96376	10.5537	10.5341	10.4931	10.8716	10.4146	10.2563	9.99689	10.128	9.98085	10.524	10.2677	10.3934	10.19	10.0298	10.2133	9.99701	10.6027	10.1535	10.5855	10.3027	10.6484	10.5407	10.7493	10.4324	10.3051	10.2806	10.0657	10.825	10.2522	10.3039	10.7675	10.0874	10.2771	10.1481	10.1928	9.97121	10.165	10.163	10.1908	10.6188	10.8239	11.0368	10.4688	10.7715	10.9967	10.1927	10.1258
hsa-miR-518f	8.89205	9.12821	9.43491	9.81884	9.22405	9.84961	9.22954	9.2807	8.91247	9.42736	9.00413	9.42949	9.06922	9.31852	9.14518	8.84774	9.14492	8.89523	9.52241	8.73425	9.13685	9.21141	9.15175	9.3917	10.0015	9.26138	9.21451	9.32555	8.82184	9.22268	8.86974	9.0191	9.3387	9.14282	9.10678	9.18109	8.90576	9.03927	9.2808	9.06658	9.26865	9.96812	9.52822	9.53139	9.57834	9.46389	9.47743	9.00145	9.26966
hsa-miR-518f*	8.75238	8.87014	8.92193	9.08272	9.06164	9.2958	9.0054	8.88089	8.87337	9.06002	8.78732	9.01956	9.05943	9.15264	8.83077	8.88908	8.90196	8.81923	9.0422	8.67232	8.92393	8.95112	8.96824	9.02703	9.16316	9.09666	8.98095	8.97718	8.68541	9.0205	8.90361	8.94092	9.0011	8.90187	9.05384	8.7622	8.91273	9.04839	8.94084	8.95767	8.99419	9.27224	9.11424	9.28894	8.96489	9.18025	9.15072	8.71368	8.9123
hsa-miR-519a	10.7362	10.851	11.1606	10.7585	10.5147	11.8384	10.834	11.7341	11.3804	11.0617	11.0321	10.769	11.4009	11.9757	11.1332	11.2386	11.3695	10.7555	10.8735	11.917	10.6817	10.4146	10.79	10.5949	11.9616	10.0275	9.61146	11.406	10.9194	10.0272	10.9519	10.6004	10.1576	10.6722	11.0186	9.79879	10.718	10.9146	10.2091	10.8834	11.1314	11.3918	11.1345	11.1479	10.9855	11.4449	12.2816	11.4681	11.2534
hsa-miR-519b	15.1665	15.276	15.2783	15.1848	15.1562	15.7139	15.4002	15.4114	15.2845	15.2934	15.074	15.3333	15.0532	15.661	15.3212	15.2522	14.9262	15.1296	15.3028	15.436	15.2831	15.033	15.3253	15.1685	15.637	14.9165	14.7675	15.2495	14.6629	15.05	15.0837	15.2685	15.0186	14.8315	15.2934	14.5919	15.3191	15.0962	14.9931	15.0182	15.3351	15.5115	15.4886	15.6349	15.2435	15.4742	15.5726	15.2271	15.2693
hsa-miR-519c	8.785	8.98576	9.03725	9.33495	9.22468	9.52791	9.32418	9.01579	8.79524	9.07174	8.89041	9.30318	9.01547	9.2786	8.96719	8.75612	8.91738	8.94543	9.2466	8.70884	9.10477	9.25378	9.22136	9.151	9.37355	9.18971	9.29092	8.9284	8.66634	9.20044	8.92508	9.07977	9.07455	9.12081	9.37829	9.09193	8.90587	8.98455	9.24891	9.00711	9.20275	9.64567	9.39972	9.40792	9.15778	9.29168	9.15825	8.86313	9.01905
hsa-miR-519d	8.70602	8.94056	9.47056	8.72968	8.9699	9.8222	8.81652	9.2904	8.7552	9.20923	8.56144	9.28167	9.44504	9.67382	8.80441	9.07792	8.55451	8.58347	9.35222	8.73305	8.94236	8.67843	9.27229	8.84102	9.65272	8.86382	8.79773	9.10494	8.58969	8.93581	8.78928	8.78	9.04978	9.05808	9.3823	8.87066	8.89043	8.94677	8.80452	8.72455	8.80325	10.1997	8.86748	8.96991	8.65206	9.06503	9.68179	8.76512	9.02379
hsa-miR-519e	9.1315	9.13175	9.23277	10.1309	9.60769	9.89405	9.5234	9.07434	8.90776	9.1954	8.91949	9.84667	9.03451	9.30349	8.84715	8.86701	8.90677	8.92217	9.9384	8.84085	9.27719	9.32624	9.19041	9.21748	9.70316	9.67234	9.76276	9.23011	8.91534	9.30464	9.05098	9.15681	9.35202	9.06297	9.21082	9.31732	8.94128	9.02684	9.41785	9.17443	9.11785	9.33697	9.48584	9.71178	9.3124	9.4822	9.25087	8.9654	9.18225
hsa-miR-519e*	8.9171	9.14151	9.53589	9.47171	9.11059	9.90979	8.9849	8.74807	8.59355	8.7957	8.65674	10.6257	9.13295	9.43222	8.70805	8.58915	8.9501	8.63472	9.63177	8.52687	8.98185	9.2647	9.68665	9.67837	9.46119	9.02746	9.05476	8.61078	8.79678	9.35381	8.64593	8.81308	9.27073	9.16061	9.16779	9.08	8.54851	8.91292	8.96208	8.76612	8.7379	9.9702	9.43679	9.33195	9.413	9.98136	9.03422	8.98858	8.8042
hsa-miR-520a	8.9248	9.14041	9.2805	9.4363	9.60176	9.91218	9.44929	9.2019	9.36996	9.29385	8.97459	9.50373	9.18271	9.3985	8.94907	8.92518	9.06102	8.89787	9.33145	9.11834	9.13393	9.4045	9.28295	9.48017	9.83976	9.57463	9.2992	9.10005	8.85782	9.48403	9.26108	9.14909	9.37641	9.24364	9.22289	9.44522	9.08815	9.19992	9.21003	9.33403	9.18052	9.38645	9.58033	9.79256	9.28492	9.54882	9.42105	9.0153	9.21083
hsa-miR-520a*	9.07858	9.09339	9.42552	9.55617	9.39278	10.1878	9.47657	9.42337	8.96593	9.46687	9.57516	9.47024	9.36982	9.30261	8.96928	9.29908	9.59681	8.8974	9.3916	8.73272	9.38498	9.39973	9.3171	9.38976	10.1557	9.38184	9.21311	9.34293	9.18066	9.54152	9.12997	9.16812	9.63029	9.5909	9.30226	9.35141	9.65546	9.05902	9.32899	9.18048	9.47483	9.62483	9.70232	10.0839	9.55856	9.82523	9.38265	9.1203	9.29276
hsa-miR-520b	9.93503	9.35423	9.73681	9.43809	9.63724	9.74141	9.56063	9.15551	9.479	9.62352	9.68611	9.279	9.61927	9.75532	8.98099	9.27666	9.31911	9.22071	9.50174	9.04974	9.28421	9.55245	9.33329	9.34418	9.36442	9.62746	9.46455	9.36413	9.11279	9.38963	9.41344	9.50498	9.40824	9.3234	9.77873	9.52567	9.06456	9.41458	9.61088	9.42271	9.20927	9.43401	9.66501	10.1766	9.5612	9.7007	10.1024	9.02723	9.55199
hsa-miR-520c	9.03505	9.12291	9.30611	8.9158	9.21248	9.07089	9.00968	9.86613	9.00699	9.23312	9.45497	9.45524	9.24926	9.59888	8.8991	8.99801	9.03947	9.34036	8.96848	9.86009	8.93495	8.90593	9.05635	9.32916	9.80708	9.06151	8.89086	8.84042	9.46084	9.2028	9.27343	9.05142	9.10814	9.48039	9.54174	8.85426	8.8612	9.25168	9.33267	9.21862	9.38621	9.66216	9.07356	9.72715	8.95424	9.32891	10.0107	9.64108	9.58357
hsa-miR-520d	8.85831	8.95487	8.96864	9.36274	9.17257	9.5361	9.29621	8.97266	8.7729	9.42365	8.96481	9.39744	9.37006	9.33697	8.63096	9.29312	9.23133	8.86972	9.07107	8.68112	9.3748	9.10027	9.12823	9.172	9.36988	9.17548	8.96804	8.92698	8.88673	9.29707	8.82194	9.05721	9.15702	9.12388	9.13825	9.08761	8.91374	8.85196	9.06456	8.99588	8.97352	9.51924	9.50089	9.58991	9.05747	9.44506	9.12325	8.97111	9.44267
hsa-miR-520d*	9.31954	9.22566	9.87769	9.7662	9.42488	10.0256	9.70485	9.2353	9.51558	9.47094	9.0255	9.62779	9.53435	9.26995	9.34458	9.60739	9.28655	9.02682	9.43775	8.85176	9.54113	9.73306	9.30955	9.43069	9.67752	9.42984	9.36661	9.52721	9.12388	9.5936	9.1778	9.2889	9.38608	9.29542	9.23572	9.55313	9.02595	9.32085	9.5125	9.52703	9.5587	9.24296	9.7318	10.1351	9.47339	9.62056	10.0004	9.20811	9.21861
hsa-miR-520e	8.37731	8.58085	8.43635	8.50251	8.67902	8.76693	8.60737	8.5873	8.73041	8.88911	8.47186	8.54501	8.59017	9.08532	8.82041	8.29212	8.48927	8.71501	8.53351	8.36938	8.46379	8.58263	8.40001	8.57401	8.67461	8.52151	8.49652	8.51728	8.31272	8.47173	8.74786	8.47044	8.43792	8.50634	8.61769	8.45624	8.44679	8.68689	8.52146	8.69189	8.59622	8.92064	8.49355	9.11131	8.43907	8.68051	8.54831	8.36936	8.74581
hsa-miR-520f	8.71527	8.85083	8.96112	9.03888	9.1197	9.63303	9.08242	8.97074	8.89607	9.14212	8.8918	9.02453	8.94848	9.31263	8.80177	8.75377	8.88006	8.75609	9.25762	8.64768	9.0553	9.19698	8.91229	8.99511	9.20506	9.21554	9.1466	8.84782	8.77433	9.0806	8.84879	9.01023	9.08926	8.91601	9.20966	9.03322	8.79555	8.90606	9.02602	9.0398	8.91952	9.31334	9.33997	9.48805	9.10505	9.32073	9.03369	8.77416	8.85625
hsa-miR-520g	8.53919	8.63561	8.65289	8.59253	8.81752	9.00482	8.74319	8.66623	8.50813	8.80553	8.65697	9.00115	8.94181	8.92628	8.58531	8.45066	8.6563	8.56467	8.69213	8.77489	8.64614	8.73705	8.6604	8.60195	9.16688	8.73198	8.62276	8.73102	8.42903	8.63634	8.71584	8.68095	8.66628	8.79758	8.81794	8.64847	8.6347	8.73615	8.60236	8.87108	8.77882	8.86787	8.79532	8.88749	8.70111	8.92895	8.71695	8.75516	8.67971
hsa-miR-520h	8.47625	8.6498	8.75542	8.97915	8.86368	9.61716	8.71944	9.11851	8.57829	9.30135	8.5781	8.73106	8.92634	9.44374	8.59547	8.84126	8.61807	8.55611	9.32912	9.27751	8.72338	8.64444	9.39664	9.01152	9.07785	8.59999	8.65017	8.6591	8.41208	9.09641	8.66647	8.74627	8.64109	8.71537	9.26714	8.59071	8.57334	8.7867	8.54975	8.84495	8.68812	9.8616	8.86427	9.00072	8.84736	8.82941	9.28296	8.60075	8.7287
hsa-miR-521	8.50865	8.79593	8.68781	9.09136	8.7505	9.02453	8.8173	8.78608	8.44637	8.80569	8.4451	8.69965	8.79481	8.88747	8.66917	8.45977	8.57515	8.51151	9.01741	8.41343	8.73506	8.62285	9.25352	8.84708	8.99749	8.78867	8.56644	8.56479	8.37936	8.82069	8.48264	8.56134	8.68706	8.46721	8.6323	8.58322	8.42014	8.72931	8.64979	8.64148	8.71648	9.47924	8.71575	8.9856	8.64956	8.88615	9.15971	8.35025	8.53671
hsa-miR-522	9.53431	9.6209	10.0439	10.2564	10.1163	10.1228	10.0772	9.70215	9.34987	9.66721	9.62194	10.1159	9.59471	9.84257	9.24188	9.39625	9.55919	9.30317	10.1788	9.19537	10.1911	10.1737	10.1446	10.0802	9.91864	10.1783	9.9413	9.49847	9.19238	10.5165	9.77272	9.88117	10.1386	9.83835	10.0393	9.81449	9.48999	9.67592	10.2	9.7639	9.68896	10.3443	10.2854	10.4083	10.039	10.3359	10.1656	9.40247	9.59848
hsa-miR-523	8.84857	9.03398	9.13577	9.1866	9.27694	9.42089	9.25347	9.17591	8.96898	9.24978	8.96734	9.17269	9.00601	9.29177	8.94583	8.80054	8.97933	8.89712	9.29239	8.86574	9.12951	9.2411	9.28017	9.18092	9.3122	9.23654	9.12979	9.05742	8.85868	9.19731	9.01494	9.06583	9.37981	9.03561	9.08632	9.14371	9.03438	9.04035	9.18978	9.0119	9.05646	9.30632	9.36075	9.52422	9.20268	9.48191	9.22995	8.86641	9.05164
hsa-miR-524	8.56451	8.58901	8.96116	9.2471	8.83341	9.23952	8.90177	8.6442	8.59146	8.70791	8.58252	8.99191	8.73615	8.93657	8.55474	8.50518	8.62075	8.51752	8.99625	8.68393	8.88155	8.98994	8.78471	8.71581	9.4667	8.94442	8.9263	8.63594	8.44812	8.83434	8.6176	8.70056	8.81464	8.80982	8.89782	8.63545	8.61559	8.72214	8.83557	8.78893	8.79903	9.154	9.03978	9.32502	8.97196	9.06784	8.94583	8.53415	8.66355
hsa-miR-524*	8.55721	8.68152	8.75561	8.94144	9.04566	9.17224	8.95709	8.73242	8.50931	8.89198	8.58307	9.40215	8.77307	8.93689	8.58801	8.46666	8.68154	8.60925	8.80672	8.56748	8.74765	8.95109	8.70597	8.79029	8.98214	9.07371	8.90781	8.71777	8.65445	9.02599	8.70816	8.89855	8.82187	8.725	9.09183	8.78031	8.66308	8.87707	9.09375	8.81965	8.86061	8.92	9.03306	9.10777	8.8907	9.0152	8.84855	8.58552	8.63456
hsa-miR-525	10.9528	10.9785	11.3223	11.3749	11.1463	11.6228	11.1027	11.2478	10.9972	11.0574	11.002	11.0817	10.9709	11.5033	11.1646	11.0009	11.251	10.949	11.1005	11.0902	11.1776	11.1203	11.3086	11.204	11.3334	11.2332	10.8839	11.3974	10.9931	11.5204	11.1972	11.3425	11.3288	11.1867	11.4812	10.9323	11.1727	10.8854	11.1741	11.3673	11.3109	11.1879	11.5446	11.789	11.3931	11.5827	11.718	11.2939	10.9226
hsa-miR-525*	9.0987	9.23444	9.37956	9.72751	9.68699	9.76985	9.58603	9.16057	9.05017	9.26367	8.9637	9.60512	9.15284	9.54719	9.0205	8.97063	9.24335	9.27192	9.56073	8.89761	9.64185	9.78797	9.59621	9.74357	9.7226	9.70587	9.65251	9.10753	8.95381	9.88766	9.34047	9.34887	9.67067	9.36222	9.58829	9.52983	9.13401	9.27666	9.69133	9.28083	9.23707	9.683	9.78775	9.85639	9.50702	9.88728	9.53869	9.09822	9.17979
hsa-miR-526a	8.48277	8.63167	8.50734	8.69512	8.64677	8.87335	8.73385	8.64207	8.47438	8.6989	8.44297	8.63143	8.73569	8.80917	8.54659	8.4765	8.5968	8.50387	8.7078	8.42281	8.61801	8.60243	8.56982	8.59513	8.89235	8.61639	8.5594	8.67832	8.48065	8.62038	8.47437	8.64271	8.61469	8.64196	8.69794	8.56053	8.46409	8.64564	8.67496	8.6593	8.72519	8.56942	8.64928	8.93498	8.67897	8.87857	8.70515	8.51482	8.66696
hsa-miR-526b	8.70333	8.84351	8.91814	9.56312	9.13082	9.23601	9.25098	8.86243	8.70754	8.98941	8.70674	9.32899	8.91387	9.0447	8.76828	8.65333	8.87901	8.7973	8.99567	8.60794	8.93933	9.20131	8.91258	8.92623	9.13021	9.20313	9.15992	8.8804	8.63882	9.1967	8.85573	9.00994	9.04886	8.93742	9.11644	9.01371	8.72021	8.81133	9.28941	8.86708	8.89612	9.0489	9.35454	9.44983	8.97637	9.33301	9.2468	8.73491	8.85395
hsa-miR-526b*	8.43911	8.56518	8.47517	8.59148	8.69438	9.06107	8.69447	8.70016	8.55649	8.65649	8.43907	8.60999	8.68563	8.75503	8.45362	8.3417	8.60871	8.54599	8.54391	8.33431	8.46382	8.56386	8.55209	8.57691	8.66409	8.57021	8.51146	8.59024	8.41863	8.56894	8.45248	8.56962	8.62737	8.55573	8.56537	8.44297	8.42394	8.6787	8.52546	8.70255	8.65735	8.59266	8.69633	8.90344	8.54625	8.75948	8.64694	8.37606	8.57264
hsa-miR-526c	9.5462	9.47654	9.81889	10.0867	9.89404	10.2185	9.91707	9.68798	9.43659	9.68974	9.66528	10.0851	9.49914	9.86879	9.46075	9.60337	9.54505	9.55082	10.2125	9.50665	9.81675	9.98711	10.0905	10.03	10.1224	9.96709	9.8363	9.6087	9.3069	10.2234	9.50674	9.59162	10.1314	9.72308	9.72386	9.82511	9.5992	9.63198	9.96702	9.58114	9.68727	10.072	10.2099	10.3213	9.88791	10.1789	10.2057	9.42434	9.377
hsa-miR-527	8.83163	8.92683	9.1114	9.36038	9.25549	9.56705	9.14133	9.13853	9.09123	9.13842	8.86227	9.47364	9.09019	9.40559	9.02604	8.8917	8.90483	8.84573	9.25185	9.15022	9.145	9.12451	9.06124	9.13074	9.4689	9.2186	8.94006	9.0387	8.86211	9.50857	8.8837	8.9904	9.38827	9.00464	9.05659	9.01927	9.03679	8.89489	8.99661	8.98103	9.093	9.0999	9.29728	9.63466	9.11632	9.50919	9.42448	8.8742	8.97391
hsa-miR-532	12.8909	12.9522	14.4773	14.4247	13.6198	14.7296	13.7207	13.594	13.3987	12.932	12.5951	13.604	12.9311	13.4223	12.9475	12.8523	13.4628	13.0459	14.0956	12.0327	13.6557	13.6123	13.4685	13.9222	14.1531	13.7348	13.9076	13.3553	12.7394	14.054	13.5269	13.6834	13.9541	13.2465	13.7143	13.8308	13.704	13.6611	13.5849	13.3438	13.3891	14.2552	14.0038	14.3913	13.7308	14.0154	13.0045	13.3373	13.4276
hsa-miR-539	10.3683	10.2445	10.8231	11.4301	11.3013	11.1177	10.8995	10.1709	9.9531	10.0606	9.74355	11.4329	10.0716	10.5765	9.72715	9.86853	10.0469	9.79786	11.1243	9.50953	11.1874	11.3156	11.4323	11.549	10.5824	11.0827	11.0071	9.78982	9.6146	11.3117	10.5326	10.7123	11.5335	10.7094	11.205	10.9775	10.2779	10.0669	11.3264	10.429	10.5223	11.2833	11.4488	11.5221	10.9932	11.0849	10.9294	10.081	10.2499
hsa-miR-542-3p	11.808	11.6497	12.1343	12.8016	11.7342	13.0726	11.5047	11.7422	11.476	11.5963	11.0336	12.9178	11.1718	11.8063	11.0514	10.9893	11.5416	11.2174	11.9494	11.7264	11.9225	11.3636	12.587	11.9784	12.5793	12.2668	12.2703	10.7042	10.3169	12.8285	11.5887	11.9668	12.8977	11.941	12.8972	12.6345	12.5325	12.5285	11.4438	11.2536	10.8519	12.9659	11.8135	12.6852	12.4861	12.3502	12.3779	10.8424	11.1585
hsa-miR-542-5p	11.4944	11.0857	12.1791	12.1843	10.6051	12.7419	9.25566	11.38	10.7542	10.3817	11.3569	10.8915	10.6507	11.4691	10.4263	10.8617	11.1554	10.5436	12.0578	10.4913	11.791	10.5211	12.7063	11.8149	12.0236	11.9991	10.6087	10.3707	9.58428	12.7217	9.87076	9.77453	12.7953	10.4473	10.4897	10.5624	11.9617	11.6691	9.19146	9.67038	10.9743	12.6472	10.8759	12.6673	12.1727	11.4783	12.2633	11.5649	10.8377
hsa-miR-544	9.66937	9.92022	10.2185	11.3358	11.0868	10.6549	10.2762	10.1649	9.79409	9.96155	9.42109	11.1829	9.44012	9.91122	9.41729	9.79583	9.8071	9.65559	10.3292	8.96752	10.388	10.7983	11.376	10.7868	10.214	10.654	10.4666	9.65263	9.19584	11.2996	10.0688	9.90384	11.2104	9.81359	10.001	10.8992	9.51555	9.82213	10.4085	9.95419	10.0541	10.9183	11.0027	11.4563	10.6366	10.7575	11.1131	9.41389	9.58101
hsa-miR-545	10.4925	10.4968	11.9215	11.6676	11.1645	12.0145	10.4927	11.0137	10.8854	10.4636	10.2608	11.1928	10.8657	10.9971	10.793	10.6994	10.9432	10.4132	11.9062	9.85758	11.5787	11.4384	11.9249	11.588	12.1913	11.4107	11.0891	10.5335	9.98473	11.7607	10.7183	10.6608	11.7024	10.2777	10.6377	11.3724	11.4481	11.0561	10.5841	11.1051	11.1487	12.4204	11.5904	11.7535	11.9448	11.8609	10.9328	10.3351	10.2232
hsa-miR-548a	11.6699	11.557	12.1576	12.2151	12.0678	12.2975	12.0319	12.0161	11.8314	11.6591	11.5984	12.1179	11.8803	12.2149	11.8756	11.7969	11.9539	11.6564	12.0609	11.9312	12.1104	12.0899	12.0338	12.147	11.9808	12.1646	11.976	12.2226	11.7684	12.4756	12.0794	12.0713	12.0262	11.8759	12.1676	11.9055	12.0171	11.8206	12.0383	11.8314	11.9659	12.2564	12.3229	12.5473	12.2737	12.4885	12.4658	11.894	11.7282
hsa-miR-548b	9.10133	9.19927	9.46886	9.56983	9.60925	9.65427	9.5921	9.25763	9.00917	9.40827	9.10911	9.54633	9.21929	9.7736	9.06846	9.07964	9.12143	9.00554	9.43631	8.79525	9.65588	9.72987	9.50703	9.9195	9.59324	9.94479	9.75486	9.36674	9.06896	9.63848	9.27501	9.37405	9.6641	9.39864	9.58365	9.65072	9.22575	9.44333	9.66168	9.46241	9.34294	9.60954	10.109	10.2366	9.62473	9.81245	9.39474	9.28619	9.40691
hsa-miR-548c	9.75841	9.94445	9.9377	10.2377	10.0566	10.2011	10.1162	10.0953	9.79683	10.0047	9.8433	10.0872	9.95547	10.2549	9.73648	9.74332	10.0172	9.7668	9.9974	9.69544	9.85456	10.1761	10.0232	9.99419	10.1073	10.1347	9.9699	10.053	9.80022	10.1828	9.91111	10.0541	9.97611	10.0196	10.1988	9.94343	9.87879	9.94006	10.239	10.0952	10.0401	9.94305	10.3146	10.2496	10.0671	10.3878	10.1747	9.8246	9.93359
hsa-miR-548d	9.09975	9.46619	9.87189	9.85286	9.91662	10.0338	10.0328	9.34124	8.91773	9.34012	9.16563	9.82962	9.25184	9.52164	9.04172	8.7876	9.20482	9.04908	9.81701	8.69855	10.1028	9.96737	9.85042	9.55195	9.96326	9.80275	10.0976	9.30476	8.9513	9.44823	9.48546	9.60912	9.96532	9.50104	9.72439	9.8209	9.26136	9.20745	9.98191	9.38058	9.30232	9.70793	10.1759	9.78379	9.49229	10.002	9.79613	9.24091	9.3735
hsa-miR-549	9.41132	9.81502	10.1601	9.67319	9.31159	9.71721	9.13734	9.9658	9.6204	10.1432	9.07489	9.59071	9.154	9.16988	9.65505	9.92862	8.98557	8.91496	10.4749	8.66275	9.73755	9.39709	10.3405	10.3216	9.96436	9.41041	9.19931	9.89498	9.5698	10.267	9.8251	9.67172	10.1242	9.2437	9.50434	9.06321	9.77152	9.34804	9.19897	10.6321	10.3276	9.39084	9.30712	9.73446	9.68447	9.34854	10.2038	9.77058	9.66643
hsa-miR-550	11.1894	11.2882	12.2092	13.2104	12.101	12.4429	11.7269	11.6765	11.1525	11.6367	11.0659	11.5034	10.7432	11.7226	11.3029	11.5663	11.4908	10.7899	12.521	9.68855	12.1981	11.7766	11.6365	11.7162	11.8413	12.2863	11.8519	11.6692	11.2185	11.9974	11.844	12.1336	12.4934	12.1111	12.4874	12.0007	11.6051	11.8101	12.0018	11.2715	10.9942	12.1494	12.5119	12.1736	12.2196	12.048	11.3967	11.3243	11.3076
hsa-miR-551a	11.1556	11.2901	11.7007	11.937	12.0858	11.873	12.0532	11.9765	11.6633	11.2769	11.012	11.8426	11.4266	11.9802	11.0795	11.1139	11.5323	11.1911	11.7203	11.017	13.051	12.0145	12.789	11.7829	11.8311	12.2265	11.6991	11.7682	11.2308	12.2697	11.5452	11.6236	11.7463	11.6833	11.93	11.6044	11.3028	11.3555	12.0334	11.7838	11.7695	11.9509	12.3656	12.3842	12.0165	12.2341	12.1565	11.4521	11.6549
hsa-miR-551b	9.58755	9.81054	10.0168	10.842	12.3339	10.6123	11.323	9.43622	9.49496	10.0331	9.74008	11.3371	9.31109	9.77934	9.54449	9.17184	9.33934	9.16835	9.6786	8.54012	9.52594	11.8101	10.4652	10.2171	10.0159	12.3333	12.3962	9.24244	9.0231	11.2795	10.4365	10.4877	10.8592	10.2525	10.5226	12.964	9.41872	9.48018	11.9846	10.3667	10.0045	10.5706	12.2631	11.7198	9.63186	12.828	10.0636	9.12562	9.44261
hsa-miR-552	13.2275	13.1922	13.4659	13.6464	12.0985	14.5042	11.931	12.6574	12.5739	12.9255	12.5882	13.3683	9.90548	10.3832	12.9013	13.0973	11.14	10.1697	13.621	12.4879	12.3903	12.7131	11.5977	13.8609	14.2219	11.0835	11.6481	12.2224	11.3303	13.7146	13.7291	13.8346	13.7281	12.9506	13.1326	12.3274	13.1438	13.2252	11.8867	13.4392	13.3234	13.7759	12.8071	11.7138	10.8454	12.8935	9.76371	10.1286	10.4565
hsa-miR-553	8.59077	8.7796	8.86306	9.13646	9.152	9.21304	8.99103	8.87503	8.64808	8.81848	8.62684	9.88861	8.96866	9.07355	8.68167	8.52875	8.76544	8.68113	8.91713	9.11034	9.2723	9.11322	8.92622	8.90351	9.68577	9.03714	8.7774	8.7371	8.52584	8.92665	8.64426	8.83287	9.19799	8.82533	9.10999	8.85133	8.76638	8.92397	8.87166	8.86161	8.88354	9.00808	9.40797	9.36966	9.07433	9.52804	8.98814	8.7629	8.89014
hsa-miR-554	8.8105	8.8124	9.04167	9.02061	9.30613	9.46921	9.22336	8.99576	8.65603	8.83075	8.6032	9.57619	8.93246	9.34483	8.74311	8.49138	8.71684	8.69967	9.17683	8.62497	9.35642	9.07129	9.00573	9.17992	9.5059	9.24727	9.00739	8.89268	8.54976	8.99807	8.72395	8.90569	9.21046	8.97067	9.20881	8.94119	8.90937	9.00029	8.99765	8.92931	8.87826	9.10686	9.29826	9.74856	9.57324	9.58667	9.01886	8.62193	8.92503
hsa-miR-555	9.1846	9.30274	9.4078	9.58881	9.39189	9.6394	9.55739	9.33764	9.28811	9.43991	9.09328	9.43417	9.31157	9.65979	9.22443	9.11105	9.33671	9.1416	9.57813	9.66486	9.28766	9.32703	9.30019	9.279	9.52994	9.27931	9.23587	9.51642	9.14879	9.51994	9.29792	9.39038	9.44496	9.27075	9.41679	9.17769	9.25313	9.40569	9.37011	9.31803	9.40819	9.51408	9.63545	9.7021	9.39727	9.66716	9.43743	9.21141	9.26821
hsa-miR-556	8.73631	8.93166	8.86188	9.152	8.98252	9.07582	8.96965	8.788	8.91703	8.8263	8.55282	9.19557	9.13506	9.06589	8.77917	8.76396	8.64037	8.65666	9.00447	8.466	8.95351	9.0946	8.84889	8.70561	9.08277	9.00192	9.00189	9.06358	8.79394	8.84522	8.75331	8.81246	8.93206	8.87449	8.91242	9.2061	8.73449	8.78204	8.90949	9.15152	8.96824	8.8567	9.22944	9.16696	9.09969	9.38905	8.94452	8.79242	8.87544
hsa-miR-557	8.51467	8.71872	9.11533	9.2282	8.92462	9.0226	8.97354	8.81318	8.78057	8.75667	8.54545	9.1353	8.86432	9.05963	8.59092	8.41509	8.67809	8.67405	9.20946	8.81324	8.80677	8.8109	8.82741	8.69589	9.34036	8.88919	8.89208	8.71972	8.51411	8.72868	8.71942	8.80962	8.841	8.74881	8.827	8.82059	8.657	8.7753	8.69636	8.90435	8.81924	8.97999	9.07314	9.21596	8.77617	8.98215	9.47303	8.67718	8.76827
hsa-miR-558	8.46859	8.72747	8.47792	8.97357	8.61334	8.79808	8.72862	8.72471	8.47618	8.65348	8.48716	8.55297	8.74173	9.06298	8.52442	8.30069	8.51642	8.53047	8.77197	8.33612	8.5859	8.67816	8.52455	8.54498	8.89888	8.88258	8.60067	8.60069	8.3414	8.54665	8.49582	8.65478	8.61531	8.52446	8.70201	8.45654	8.70059	8.59261	8.6078	8.59705	8.65091	8.59994	8.94615	8.97656	8.77897	8.83697	8.60868	8.36934	8.59256
hsa-miR-559	8.98015	9.29884	9.8563	10.3661	9.99475	9.69876	9.6226	9.01274	8.80514	9.08426	8.65906	10.4442	9.09195	9.76046	9.21665	9.19145	9.27263	8.95035	9.6536	8.51362	10.2559	10.2379	9.39861	9.62275	11.0179	10.1007	10.2197	9.30478	9.34048	10.2531	9.09472	9.56826	10.3374	9.1264	9.30612	10.3612	8.88704	9.13039	10.0494	9.25408	9.41019	10.4116	10.2956	10.1714	9.83725	10.9207	9.45565	8.77379	9.12922
hsa-miR-560	10.4876	10.674	11.4547	11.297	11.4179	11.5324	11.0462	10.6834	10.159	10.549	10.2429	11.7151	11.9711	12.1432	10.3848	10.1652	10.5024	10.4095	11.3616	10.7507	11.2651	11.0726	11.498	11.0763	11.4506	11.7392	11.027	10.9646	10.0032	11.7052	10.7946	10.8749	11.5467	10.5468	11.1117	11.3837	10.5413	10.4138	11.1828	10.6455	10.7976	11.2697	11.4796	11.8625	11.5993	12.1773	11.2216	10.5149	10.7791
hsa-miR-561	8.41078	8.55006	8.88063	8.65534	8.67449	8.76814	8.65366	8.59259	8.4335	8.62214	8.60435	8.70017	8.80336	8.89263	8.60577	8.44882	8.43396	8.36907	8.47049	8.3022	8.51896	8.62173	8.85918	8.55923	8.95227	8.80358	8.74102	8.55811	8.37358	8.79932	8.4796	8.80374	8.70256	8.621	8.68706	8.88959	8.4917	8.67205	8.72735	8.61752	8.65216	8.62169	8.61754	9.29332	8.55283	8.78473	8.63143	8.36581	8.58073
hsa-miR-562	8.50223	8.52278	8.4105	8.76997	8.54448	8.75533	8.69389	8.54642	8.48014	8.61261	8.49965	8.70758	8.60985	8.69036	8.561	8.25089	8.51177	8.42208	8.65412	8.33442	8.37908	8.57352	8.62049	8.50672	8.81793	8.65593	8.58194	8.72096	8.34443	8.48852	8.41612	8.59101	8.52941	8.45052	8.58798	8.49652	8.73021	8.62013	8.54293	8.64491	8.90919	8.77876	8.55308	9.16301	8.54132	8.71406	8.60543	8.392	8.57456
hsa-miR-563	10.1423	10.116	10.5203	10.4246	10.6011	10.7755	10.583	10.1531	10.0266	10.0249	9.78189	10.9438	10.202	10.556	9.99024	9.88703	9.9606	9.77974	10.4537	10.7672	10.338	10.1114	10.8399	10.3396	11.1905	10.2851	10.0067	10.2164	9.72598	10.2444	10.065	10.1108	10.5136	10.1782	10.3584	10.1302	10.1215	9.89255	10.0361	10.1572	10.1832	10.5674	10.4009	10.6229	10.3471	10.5685	10.6108	9.91997	10.1363
hsa-miR-564	10.7289	10.8172	11.0693	11.4342	10.7197	11.2801	10.9889	10.9153	10.8258	10.9867	10.7248	11.1603	11.1094	11.4008	10.8306	10.7196	11.086	10.7423	11.0368	10.9201	11.0189	10.8864	10.8335	10.9872	11.0984	10.9759	10.6712	11.1792	10.9021	11.2859	10.9073	11.0849	11.0271	11.0349	11.172	10.6154	10.8971	10.9318	10.9345	10.9923	11.0312	10.9073	11.3615	11.3414	11.0556	11.2454	11.2878	10.833	11.0104
hsa-miR-565	13.5549	13.6899	14.4718	14.0527	15.4248	15.048	14.9177	13.4877	13.2029	13.5497	13.2449	14.6812	13.5239	14.0239	12.5588	12.614	13.8021	13.09	14.5223	12.3798	14.1716	15.0328	13.4485	14.2117	14.0366	14.8232	14.6124	13.4608	12.9641	13.4771	13.1862	13.193	14.7301	13.847	13.9373	14.7681	13.5473	13.5406	13.8934	13.3564	13.4572	14.265	15.1472	15.2953	14.0608	14.9856	13.2441	13.7337	13.829
hsa-miR-566	8.86269	9.36118	9.29374	10.2397	10.0736	10.068	9.46737	9.0618	8.79546	9.35618	9.02018	10.4445	9.33475	9.50718	8.89726	8.87294	9.01446	8.94679	10.0506	8.69693	9.64315	9.5068	9.40525	9.43872	9.90317	9.79118	9.51031	9.48989	8.97345	9.59954	8.97486	9.07458	9.90712	9.43213	9.55576	9.6203	9.25816	8.97138	9.4732	9.28679	9.19511	9.6786	10.1311	10.1978	9.57654	9.94778	9.49912	9.0607	9.16808
hsa-miR-567	8.98028	9.0789	9.22793	9.30173	9.33672	9.45454	9.29817	9.05584	8.96065	9.11832	8.94173	9.26372	9.06718	9.20741	8.88755	8.83964	9.0946	8.93355	9.18917	8.79153	9.43735	9.3917	9.29311	9.34813	9.26492	9.32291	9.22401	8.98062	8.86497	9.5959	9.07662	9.21436	9.30818	9.20618	9.3952	9.14595	8.9886	9.10121	9.3733	9.11576	9.21554	9.24573	9.42668	9.62668	9.38909	9.53167	9.27072	8.85102	9.07456
hsa-miR-568	9.60522	9.66667	9.62095	9.69927	9.69212	10.0951	9.75986	9.84289	9.67766	9.69986	9.61035	9.60189	9.87569	10.0651	9.65855	9.55418	9.76709	9.57708	9.47689	9.6165	9.60938	9.67523	9.58015	9.49181	9.69574	9.67342	9.39317	9.81136	9.83217	9.70865	9.73025	9.67996	9.5134	9.68519	9.78597	9.41885	9.74649	9.77946	9.55023	9.80896	9.80867	9.85446	10.0934	10.165	9.76809	9.91421	10.028	9.65699	9.71005
hsa-miR-569	15.3267	15.4382	15.521	15.5297	15.6411	15.8146	15.6452	15.597	15.4314	15.5839	15.3286	15.6376	15.5611	15.7014	15.4342	15.2838	15.4779	15.4787	15.5756	15.4946	15.467	15.6275	15.5439	15.5455	15.8327	15.5526	15.53	15.4441	15.2133	15.402	15.2748	15.5009	15.4638	15.4102	15.5319	15.5218	15.4091	15.2993	15.5488	15.3973	15.5272	15.669	15.6899	15.7788	15.5575	15.7418	15.7059	15.3385	15.4676
hsa-miR-570	10.829	10.8222	11.2101	11.504	11.6413	11.9491	11.1097	10.9398	10.9822	11.3196	11.0439	11.1524	11.0733	11.5405	10.8192	10.6842	11.117	11.0329	11.4166	11.3518	11.2688	11.8952	11.0597	11.5628	11.8039	11.9262	11.9079	11.4024	11.3227	11.2186	11.1069	11.2223	11.0299	10.388	10.7097	11.6668	10.8709	10.8564	11.1636	11.3386	11.3457	11.7916	11.953	12.074	11.4073	12.1057	11.5547	11.1747	11.115
hsa-miR-571	10.5268	10.539	10.9751	11.2961	11.1159	11.1126	10.9894	10.6127	10.5577	10.5929	10.4823	10.9831	10.6607	10.8918	10.5043	10.5611	10.6634	10.4032	11.0545	10.5475	10.9178	10.9747	10.9427	10.9072	11.0721	11.123	10.8945	10.8952	10.5009	11.2492	10.892	10.8244	10.9345	10.869	11.1158	10.7134	10.7962	10.7216	11.016	10.7823	10.8314	11.0866	11.3011	11.4301	10.9918	11.3019	11.2824	10.6078	10.5857
hsa-miR-572	8.60442	8.84946	8.78945	8.96252	9.00286	9.1009	9.21728	8.889	8.74075	8.89857	8.70076	9.49255	8.9519	8.96166	8.71159	8.57954	8.79169	8.63641	9.03202	8.56704	9.09448	9.16218	8.91281	9.03582	9.24291	9.13491	9.04248	9.27072	8.82213	8.98139	8.86904	9.01142	9.0261	8.80227	8.99292	8.9725	8.78353	8.82234	9.03727	8.94453	9.3066	8.91788	9.14	9.23163	8.98004	9.34561	8.91619	8.8011	9.09248
hsa-miR-573	9.94441	9.87708	10.5966	10.4261	10.3978	10.5687	10.0845	9.69869	9.70394	9.85983	9.45584	10.323	10.0854	10.5253	9.57192	9.65713	9.79278	9.64422	10.2541	9.5486	10.2374	10.1574	10.3562	10.396	10.3221	10.3182	10.0674	9.91171	9.78461	10.6868	9.96605	10.0292	10.8476	10.1327	10.2197	10.0146	9.78653	9.84731	10.2893	10.0457	9.85896	10.0847	10.4847	10.6824	10.4073	10.6152	10.2618	9.5531	9.72946
hsa-miR-574	13.9613	14.2814	14.293	15.1793	15.0209	15.101	15.1432	13.8294	13.3737	13.9722	13.758	14.623	13.7773	14.3063	13.2953	13.3141	14.5727	14.1777	14.4421	12.7201	14.415	14.9537	14.9885	15.0998	14.2817	15.0812	15.1017	13.8904	13.2297	15.1977	14.1282	14.2979	14.8193	14.5891	14.9474	14.8113	14.0187	14.1783	15.3428	14.4025	14.2494	14.7114	15.2963	15.2215	15.0281	15.1547	14.7332	13.8342	13.8668
hsa-miR-575	8.71059	8.8615	8.75954	8.7824	8.74643	9.14153	8.86885	8.92877	8.82794	8.96461	8.85178	8.83738	9.08553	9.15377	8.77705	8.69697	8.78224	8.72264	8.6945	8.77818	8.73563	8.74241	8.66346	8.8069	9.03611	8.76479	8.67339	8.89211	8.68196	8.64337	8.74777	8.8219	8.71833	8.85447	8.85991	8.59715	8.76883	8.92946	8.65474	8.92998	8.90495	8.77816	8.98802	9.10192	8.81522	8.9111	9.07398	8.69819	8.85534
hsa-miR-576	12.6521	12.8531	13.2449	13.1231	13.482	13.9959	13.1937	12.7381	12.2591	12.5882	12.2388	12.8242	13.2574	13.4435	12.6851	12.3153	12.6346	12.0496	13.5191	9.41026	13.7107	13.4513	13.286	13.3563	13.3	13.5979	13.3756	13.0379	12.833	13.324	12.4691	12.4275	13.2709	12.653	13.2095	13.4781	12.7778	12.7701	13.411	12.9767	12.8073	13.4007	13.6618	14.0365	13.5741	13.8928	12.4007	12.2539	12.2239
hsa-miR-577	10.4857	10.3784	11.8129	11.6432	11.5474	12.3198	11.5748	10.2985	9.9487	9.574	9.23146	10.545	9.82421	9.94457	10.2835	10.4185	10.6268	9.96312	11.1586	9.54101	10.2483	10.7859	11.3809	11.1019	11.3804	10.6393	11.4492	11.5463	11.0211	11.9314	10.1812	10.2706	10.9267	9.37058	9.5879	12.0181	9.82851	10.1296	10.6206	10.0606	9.85981	11.1912	11.5228	11.0947	11.9987	11.4446	10.3966	10.1772	10.3449
hsa-miR-578	8.83192	8.9611	9.18492	9.28226	9.47563	9.38637	9.34827	9.02974	8.83858	9.03218	8.81723	9.38588	8.97568	9.14998	8.82774	8.7663	9.04638	8.8374	9.29736	8.64214	9.2246	9.37591	9.17565	9.34824	9.20436	9.40066	9.34365	8.98724	8.68633	9.4834	9.11565	9.28878	9.49145	9.12062	9.32528	9.35071	8.89708	9.06132	9.392	9.21234	9.07773	9.26286	9.49511	9.63392	9.18296	9.54311	9.22662	8.86607	9.02697
hsa-miR-579	10.4439	10.2104	10.5909	11.3487	11.3318	10.8083	10.745	9.8014	9.80564	10.3401	9.89326	10.5279	10.2179	10.8031	10.1799	9.61634	9.9097	9.87244	10.8967	9.45604	11.1562	11.0346	10.8179	10.9229	10.4545	10.8916	10.9806	10.8315	10.2455	11.239	10.1504	10.3287	11.2916	9.84284	10.2502	11.3387	10.1509	10.2003	10.769	10.2369	9.75347	10.8429	11.5602	11.5706	11.1775	11.6332	10.394	10.2759	9.91896
hsa-miR-580	9.7313	9.72946	9.85614	10.3375	9.96581	10.1802	10.1501	9.82857	9.68177	9.94231	9.62801	9.83073	9.96781	10.1543	9.67348	9.67339	9.85961	9.68664	9.87743	9.86504	9.82971	9.92597	9.72657	9.76907	10.116	10.0497	9.83967	9.95175	9.65301	9.99813	9.84897	9.88896	10.092	9.72598	9.91516	9.95089	9.78092	9.76732	9.83383	9.86557	9.99074	9.84829	10.5279	10.4347	10.0377	10.3198	10.1019	9.65171	9.79032
hsa-miR-581	9.36518	9.43387	9.93648	10.1889	9.8651	9.92717	9.83528	9.44808	9.31893	9.67832	9.3155	10.223	9.43684	9.65728	9.32412	9.27896	9.3435	9.20308	10.0947	9.10174	9.64806	9.87307	9.74508	9.94748	9.87348	9.81666	9.66401	9.50041	9.3689	10.1153	9.67253	9.5563	9.79698	9.56579	9.60156	9.56701	9.42044	9.4212	9.85273	9.47932	9.46017	9.53698	9.97268	10.0439	9.86667	10.1252	9.78858	9.33509	9.41179
hsa-miR-582	12.5659	12.715	13.269	13.8951	13.5223	13.9882	13.5337	12.4703	12.1213	12.5736	12.1547	13.2759	13.6901	14.2329	12.1077	12.0212	13.5551	13.1393	12.6577	10.8584	12.8943	13.3675	13.6158	12.0027	12.9387	13.2206	13.2785	12.9357	12.5925	13.2554	12.6176	12.7468	13.4337	12.8416	13.3023	13.3846	12.713	12.5872	13.6018	13.1791	13.111	13.3211	13.3152	13.768	13.7911	13.6353	13.1055	11.6328	11.6841
hsa-miR-583	11.003	10.8905	11.322	11.3501	10.9783	11.6252	11.2053	11.2514	11.0934	10.9982	10.9511	11.2201	11.2262	11.3679	11.035	10.9469	11.0667	10.8076	11.1983	11.3262	11.2987	10.9008	11.3114	11.2428	12.1145	11.0554	10.8484	11.2223	10.854	11.3067	11.0938	11.1202	11.1067	10.8636	11.05	10.7618	11.1457	11.0168	10.8299	10.9195	11.1709	11.3575	11.5695	11.6001	11.4228	11.3855	11.7645	11.0582	10.9616
hsa-miR-584	12.5495	12.547	12.9351	12.6885	11.9086	13.2629	11.5038	11.0792	11.0481	12.7926	12.4585	12.9522	10.1976	10.6238	12.1535	12.2894	12.622	12.2377	12.6258	11.1977	13.2312	11.4301	12.7041	12.7153	13.0101	11.4422	11.6577	12.6943	12.208	13.4663	12.0035	12.2577	13.2838	11.41	11.8566	11.579	12.322	12.0789	11.6412	13.2952	13.1125	13.12	12.098	12.085	13.39	11.9863	11.836	12.265	12.5252
hsa-miR-585	10.693	10.4968	11.4273	11.539	11.1737	11.5307	11.148	10.5937	10.5085	10.5228	10.4846	11.5776	10.6582	10.7881	10.5002	10.4884	10.8166	10.5464	11.1576	10.6353	11.4359	11.3676	11.7158	11.7977	11.1856	11.5165	11.2068	10.7684	10.3032	11.8536	10.9973	11.0178	11.7348	10.8549	11.1997	11.1351	10.648	10.5738	11.2357	10.6846	10.8162	11.4974	11.7321	11.7419	11.3198	11.5398	11.5674	10.5926	10.7228
hsa-miR-586	9.02831	9.13911	9.30225	9.33262	9.61412	9.52635	9.54612	9.18036	8.96989	9.22415	8.97556	9.64225	9.13643	9.33343	9.03417	8.98219	9.09579	8.96665	9.36393	8.86317	9.4229	9.65541	9.3261	9.4016	9.51106	9.61798	9.5173	9.18537	8.83533	9.67567	9.2082	9.24326	9.4406	9.25868	9.42512	9.39656	9.08943	9.05872	9.55048	9.29479	9.21168	9.36774	9.75395	9.72388	9.33584	9.67669	9.31183	9.03817	9.17584
hsa-miR-587	8.76944	8.79772	9.06932	8.9922	8.72525	9.18785	8.92332	8.95651	8.79886	8.8205	8.70253	9.36409	8.89969	8.96825	8.87981	8.86838	8.68656	8.91416	8.82688	8.55845	8.8222	8.8249	8.86976	8.76723	9.26043	8.69129	8.74994	8.74022	8.542	8.81282	8.7511	8.71845	8.89377	8.77007	9.05333	8.61113	8.82051	8.91204	8.71774	8.77523	8.82068	8.8034	8.89974	9.02267	8.8436	9.03695	8.80067	8.88007	8.77174
hsa-miR-588	8.71942	8.92007	9.07005	9.05469	9.38174	9.62023	9.25979	8.9593	8.7561	9.02247	8.76441	9.23508	8.89348	9.04299	8.83639	8.82045	8.94806	8.89032	8.97821	8.57841	9.04848	9.26104	8.86467	9.02281	9.18528	9.21827	9.1081	9.17674	8.78957	9.19448	8.89462	8.97107	9.17495	8.84379	9.03998	9.19687	8.81253	8.86648	9.27963	9.06631	9.22845	9.11943	9.42642	9.72259	8.90253	9.62653	9.14631	8.74005	8.93921
hsa-miR-589	8.91047	9.22468	9.05801	9.72344	9.28182	9.60724	9.48586	9.13501	9.12865	9.04622	8.86339	9.12288	9.06317	9.86973	9.03835	8.76952	8.98134	8.87945	9.29047	9.13246	9.23775	9.24359	9.02249	9.18483	9.50454	9.32178	9.33002	9.19218	9.04742	9.20611	9.12335	9.23058	9.25147	9.07015	9.07343	9.24582	8.99227	9.16924	9.41605	9.01954	9.23667	9.38956	9.40516	9.62377	9.23004	9.36556	9.15382	8.92511	9.11809
hsa-miR-590	8.79781	8.96882	9.21106	9.87375	9.50887	9.6459	9.39583	9.01647	9.04922	9.23711	8.84629	9.46865	9.16129	9.44941	8.72473	8.7743	8.94453	8.82625	9.24106	8.53747	9.39639	9.46534	9.24667	9.3183	9.8546	9.46653	9.58784	9.29112	8.638	9.50697	9.28843	9.37499	9.54954	9.01957	9.2765	9.5576	9.03195	9.15747	9.42587	9.28558	9.02477	9.54812	9.67252	9.82815	9.66975	9.8571	8.9036	8.84534	8.96742
hsa-miR-591	15.3186	15.5233	15.4138	15.5239	15.7433	15.8443	15.7065	15.4182	15.4436	15.5271	15.4016	15.6034	15.5492	15.676	15.3886	15.2851	15.3181	15.3792	15.6746	15.465	15.5008	15.6031	15.5467	15.5559	15.8184	15.62	15.5306	15.5034	15.2772	15.5557	15.3325	15.5323	15.6054	15.4624	15.5079	15.5822	15.4015	15.4116	15.6265	15.552	15.564	15.7158	15.6418	15.8306	15.7244	15.6981	15.7237	15.3007	15.55
hsa-miR-592	13.3088	13.4594	13.027	12.1585	12.2743	14.0615	12.7393	11.4493	11.1016	11.8352	11.5634	13.257	10.8558	10.9837	12.8148	12.832	11.1842	10.4953	12.3726	12.6872	11.7521	12.5251	11.2114	13.0428	13.6214	11.759	11.955	11.3831	10.932	12.6556	12.7468	12.9922	14.7927	12.3882	12.8391	13.0516	12.8307	12.7765	11.4512	11.197	10.9838	13.7778	13.0993	12.889	12.0702	13.0391	11.7762	10.6664	11.0117
hsa-miR-593	9.02018	9.17608	9.24234	9.85515	9.46382	9.56606	9.56107	9.35843	9.06878	9.36681	9.16902	9.41196	9.44251	9.64069	9.24173	9.15426	9.22426	9.07574	9.62222	8.95609	9.0747	9.49367	9.1834	9.31038	9.86072	9.66817	9.43064	9.44181	9.01597	9.53929	9.05573	9.21356	9.22055	9.0411	9.19968	9.60364	9.17622	9.12486	9.39185	9.25866	9.29249	9.35007	9.75139	10.064	9.34771	9.89662	9.50479	9.0808	9.23162
hsa-miR-594	11.4674	11.5963	13.0408	13.5182	14.4319	13.1516	13.4438	11.9962	12.0509	12.1832	11.6417	13.621	11.4912	12.0579	10.6514	10.4378	11.723	11.1534	13.2563	11.9144	13.0939	13.4842	12.4567	13.4573	12.8267	13.1115	12.9751	11.7586	10.7821	12.3852	12.16	12.2873	13.454	12.3168	12.9236	13.5967	12.2789	12.1704	11.8932	12.5932	12.7127	13.4302	13.609	14.1313	13.049	13.7556	12.6659	11.9086	12.1524
hsa-miR-595	8.42504	8.60023	8.52917	8.67452	8.83655	8.8034	8.72314	8.59924	8.5952	8.65502	8.50751	8.64031	8.65521	8.90085	8.46224	8.42443	8.52564	8.46297	8.52692	9.44651	8.47066	8.53488	8.52779	8.52714	8.82673	8.61487	8.56646	8.70322	8.37007	8.64177	8.48525	8.65491	8.55918	8.6181	8.70831	8.61556	8.45061	8.63291	8.56457	8.66494	8.59396	8.6634	8.80333	8.87577	8.62803	8.92002	8.62879	8.44169	8.58612
hsa-miR-596	9.44459	9.54208	9.93481	10.2778	10.1718	10.1334	10.3481	9.51573	9.32686	9.63667	9.34644	10.1926	9.46718	9.7319	9.33103	9.34638	9.5262	9.20379	10.1812	9.07427	10.034	10.2071	9.9344	10.1662	9.92641	10.3862	10.1253	10.0828	9.16512	10.6501	9.78823	9.88364	9.9731	9.89407	10.1414	9.88135	9.79458	9.63656	10.262	9.6575	9.8605	10.0024	10.5839	10.5201	9.99912	10.246	9.95576	9.41468	9.89194
hsa-miR-597	9.01962	9.15317	9.89023	10.1553	9.79712	10.7631	9.36258	9.31041	9.99268	9.07984	9.0021	9.37749	9.62021	9.88536	9.79145	9.65953	9.34178	9.41908	10.2017	9.69467	10.5619	9.92819	10.5108	10.3114	10.1024	9.90343	9.36756	9.51123	9.74142	10.4405	9.00982	9.1877	10.0187	9.38393	9.36239	9.34607	9.5299	9.37368	9.56783	9.2941	9.55007	10.227	9.99822	10.2837	10.5797	9.97093	9.33223	9.35809	9.19047
hsa-miR-598	10.4933	10.5347	11.622	11.5279	12.0883	12.0757	11.3491	11.1457	10.1022	10.1913	9.33509	11.6063	11.2907	11.8386	10.7476	10.905	11.9221	11.3017	10.6291	9.65184	10.2757	12.1882	11.1896	11.771	10.1302	12.1283	11.8032	11.6612	11.3732	12.0993	10.3563	10.351	11.4041	10.9623	11.4864	11.797	10.2127	10.1228	12.0194	11.994	11.8749	11.5322	12.2437	12.4374	12.5634	11.9705	10.3542	10.5765	10.8998
hsa-miR-599	8.57135	8.79835	8.90088	8.94756	8.91708	9.10844	9.06415	8.75689	8.93218	8.97985	8.73134	9.31354	8.96392	9.19886	8.73179	8.64071	8.78186	8.68437	8.7772	8.74071	8.76679	8.73374	8.68465	8.7583	9.04624	8.77851	8.81091	8.82562	8.57637	8.70391	8.9006	8.74601	8.86159	8.77735	9.02503	9.43047	8.9364	8.89967	8.76319	8.87933	9.02183	8.98731	8.93691	9.19226	9.0086	9.04333	9.24642	8.83723	8.86533
hsa-miR-600	9.01286	8.9287	9.30191	9.82028	9.23264	9.27724	9.31042	9.55806	8.9723	9.09714	9.04397	9.57362	9.32422	9.61077	8.94321	8.81872	9.40397	8.96356	9.58543	8.64577	9.14898	9.21437	9.05058	9.07116	9.18572	9.54098	9.21392	9.25652	8.73778	9.36055	9.01647	9.09272	9.1719	9.47542	9.26392	8.99569	9.03226	9.08393	9.39691	9.08569	9.55119	9.27731	9.52012	9.61146	9.08032	9.55983	9.84624	8.91737	9.17811
hsa-miR-601	8.96961	9.04258	8.55242	8.7043	8.74888	8.84041	8.72783	9.77268	8.54886	9.47508	9.53853	8.91697	9.61528	9.54849	9.11775	8.95499	9.34835	9.19782	8.696	8.48002	8.99384	8.68987	8.88782	8.63938	9.06591	8.64534	8.60931	9.39631	8.39608	8.63219	8.89358	9.06897	8.63267	9.75198	9.00167	8.74509	9.14849	8.69093	8.543	9.22726	9.31717	9.18463	9.53889	9.55584	9.52877	9.45657	10.0237	9.35136	9.31107
hsa-miR-602	8.78608	8.94817	9.22087	9.33363	9.49781	9.47474	9.2961	9.04593	8.91372	9.03578	8.81319	9.53138	9.00904	9.27132	8.89761	8.88103	9.00072	8.77136	9.27851	8.82791	9.27823	9.31085	9.11481	9.1094	9.44254	9.34943	9.23872	8.95884	8.63131	9.48064	8.87939	9.04186	9.43435	8.96758	9.23264	9.36609	8.8392	8.97154	9.14618	9.20994	9.00709	9.3973	9.41322	9.72272	9.35632	9.63653	9.10974	8.73052	8.95776
hsa-miR-603	9.47176	9.59385	9.55565	9.75559	9.59497	10.4856	9.52785	9.47093	9.44664	9.41956	9.29543	9.93836	9.6571	9.88995	9.48524	9.35046	9.60921	9.22758	9.45676	9.50283	9.89481	9.49996	9.86956	9.45123	10.247	9.57084	9.38514	9.71173	9.33446	9.63429	9.30618	9.46744	9.64448	9.39412	9.49036	9.55896	9.45142	9.4777	9.31506	9.54515	9.51528	9.51216	9.83636	9.98074	9.65403	10.1929	10.0346	9.4088	9.51391
hsa-miR-604	8.66401	8.93216	8.91719	9.4641	8.95553	9.38099	8.8324	8.64979	8.54146	9.20417	8.54656	9.22757	9.09693	8.96201	8.64934	8.51449	8.65564	8.86118	9.35555	8.59722	8.80734	8.82078	8.61083	9.09155	9.43371	8.98976	9.04194	8.86883	8.53863	8.6659	8.86901	8.91514	8.93366	9.11772	9.20988	9.00124	8.87481	8.89274	9.10383	9.16353	8.78842	8.93383	9.33896	9.36004	8.96478	9.08683	8.67345	8.67565	8.86222
hsa-miR-605	8.56734	8.69131	8.64835	9.26917	9.24997	9.53707	8.81698	8.65024	8.59584	8.79567	8.52687	8.87628	8.74636	9.36062	8.49059	8.40504	8.58305	8.75093	9.12575	8.49545	8.80039	8.71342	8.60249	8.6965	8.9534	9.0598	8.87097	8.58299	8.34828	8.79937	8.58623	8.60089	9.07195	8.82854	8.96343	9.21346	8.54295	8.78248	9.03781	8.85409	8.68708	8.64632	9.49678	9.43588	9.04097	9.09032	8.66439	8.4714	8.62228
hsa-miR-606	8.25421	8.44305	8.35746	8.46181	8.42428	9.04966	8.55156	8.49048	8.41497	8.54557	8.40596	8.47021	8.63857	8.62999	8.3351	8.20304	8.42171	8.329	8.34573	8.35363	8.22848	8.4539	8.3296	8.43166	8.67215	8.40133	8.42875	8.5768	8.37604	8.37432	8.35467	8.3973	8.41666	8.5561	8.45626	8.43754	8.4091	8.41179	8.43096	8.57257	8.5632	8.41505	8.44271	8.75139	8.43005	8.68602	8.55154	8.36236	8.52011
hsa-miR-607	8.77121	8.87105	9.14601	9.72616	9.23165	9.96985	9.3229	8.93329	8.75308	8.98357	8.74722	9.26053	8.89442	9.33907	8.63827	8.58322	8.78412	8.70358	9.24161	8.59302	8.96218	9.24411	9.10054	9.17035	9.27338	9.35563	9.32222	8.84262	8.56697	9.17189	8.81674	8.89043	9.08467	9.11046	9.09722	9.25103	8.7532	8.87577	9.27789	8.9414	8.93068	9.46304	9.58537	9.42281	9.12216	9.36645	9.09526	8.66393	8.79932
hsa-miR-608	8.64676	8.86541	8.91453	9.15477	8.89101	9.05286	8.76727	8.83214	8.61212	8.80451	8.63916	9.07686	8.9038	9.0085	8.64179	8.63434	8.71224	8.74967	9.00908	8.59193	8.75999	8.89493	8.91346	8.85359	9.07793	8.86285	8.81438	8.77942	8.7063	8.86475	8.73444	8.84683	9.03983	8.74052	8.85288	8.83303	8.70953	8.7786	8.76131	8.88195	8.92343	8.93038	8.89937	9.11427	8.95098	9.05145	8.97617	8.62641	8.77923
hsa-miR-609	9.43489	9.50317	9.66803	9.91269	9.85202	9.90884	9.8667	9.4445	9.27735	9.6159	9.29531	9.99365	9.47228	9.7035	9.41872	9.36058	9.49388	9.29353	9.75487	9.10024	9.73164	9.94285	9.81082	10.055	9.72025	10.0936	9.84485	9.57568	9.1307	10.0419	9.61319	9.76074	9.91848	9.82519	10.1043	9.8555	9.52422	9.60554	10.0358	9.69735	9.59803	9.60256	10.1005	10.3965	9.78055	10.1517	9.66301	9.43007	9.43388
hsa-miR-610	9.22456	9.27829	9.92254	9.82746	9.90567	10.1039	9.64402	9.49585	9.53959	9.35676	9.17655	10.4741	9.5855	9.60576	9.15308	9.50306	9.33749	9.2608	10.3502	8.68653	10.063	9.7917	9.55042	9.79939	11.0198	9.85856	9.70975	10.8657	9.14263	10.1303	9.2774	9.54269	9.88248	9.12879	9.64191	9.72399	9.23474	9.38842	9.58285	9.38699	10.1228	10.6475	10.3231	10.2437	9.88321	10.278	10.2132	9.592	9.72114
hsa-miR-611	8.42358	8.6734	8.65995	8.63802	8.59351	8.84071	8.58503	8.57188	8.40957	8.58952	8.43644	8.48437	8.54686	8.98015	8.48482	8.32082	8.46352	8.4717	8.47426	8.35569	8.37064	8.58286	8.31809	8.50425	8.68297	8.66736	8.54016	8.48215	8.43132	8.58154	8.42164	8.45168	8.60788	8.61652	8.62825	8.51269	8.43594	8.56594	8.51579	8.60739	8.71451	8.93551	8.62877	8.9558	8.6	8.78066	8.66228	8.33123	8.44848
hsa-miR-612	8.88279	8.99779	9.26633	9.2369	9.57765	9.52033	9.35902	9.19905	9.25981	9.13419	8.8794	10.2664	9.29016	9.40056	8.9581	8.86848	8.9846	8.87905	9.33191	8.86675	9.40945	9.37135	9.1503	9.2443	9.85249	9.43789	9.17769	9.05857	8.91223	9.23865	9.11655	9.13439	9.42633	9.18762	9.15594	9.27293	8.9253	9.22781	9.24041	9.15412	9.11188	9.26836	9.55659	9.75124	9.3762	9.59448	9.36607	8.98028	9.11258
hsa-miR-613	8.90561	8.96101	9.06382	9.32354	9.39855	9.36348	9.21251	8.90774	8.8197	9.00602	8.80259	9.27221	8.98704	9.12151	8.79812	8.79509	8.86041	8.81357	9.11491	8.57944	9.33902	9.38293	9.15402	9.28161	9.25503	9.43656	9.28051	8.86107	8.6539	9.52681	9.02108	9.05772	9.31767	9.14919	9.26109	9.19959	8.94162	8.9901	9.44228	9.05607	9.0388	9.16484	9.57261	9.60748	9.1962	9.48209	9.066	8.74023	8.86797
hsa-miR-614	10.2658	10.2677	10.9409	11.0105	10.9639	10.9313	10.7959	10.3896	10.1829	10.3651	10.1306	11.3949	10.4493	10.5775	10.4588	10.2901	10.4735	10.0831	10.7492	10.0468	10.8619	10.984	10.6485	10.7444	10.8147	10.9168	10.6684	10.8705	10.2959	11.2692	10.5937	10.699	10.9638	10.7444	10.9832	10.7665	10.4471	10.3572	10.998	10.5269	10.4916	10.8066	11.1108	11.3279	11.0886	11.4122	11.0452	10.2579	10.3092
hsa-miR-615	12.9998	13.0321	12.8384	12.7836	12.7411	13.1977	12.7986	12.7505	12.5744	12.7195	12.585	12.8119	12.7854	13.0833	12.6771	12.5547	12.7411	12.4251	12.8764	12.8127	12.8187	12.6154	12.9718	13.1112	13.421	12.8838	12.581	12.969	12.5079	12.9293	12.712	12.7987	12.7386	12.8056	12.9591	12.6325	12.6665	12.7167	12.8255	12.9789	12.971	12.6997	13.1225	13.3307	13.4667	13.152	13.3529	12.7683	12.7041
hsa-miR-616	9.37865	9.34176	10.0127	9.77808	10.2259	9.86688	10.1472	9.444	9.21149	9.14379	9.24929	9.51631	9.4402	10.0608	9.18821	9.12079	9.13625	9.06326	10.1473	8.47597	10.2808	10.0937	9.852	9.83294	10.1066	10.0527	10.0348	9.60545	9.35972	9.61453	9.0907	9.41959	9.7841	9.43832	9.6239	10.1038	9.43561	9.39883	9.72007	9.576	9.55685	9.85981	10.5293	10.3487	10.0972	10.3649	9.37073	9.5222	9.58715
hsa-miR-617	9.11159	9.18138	9.45944	9.50144	9.57849	9.68405	9.53465	9.3379	9.17252	9.3068	9.02513	9.56334	9.29469	9.54912	9.18932	9.03149	9.24253	9.14215	9.32415	9.13288	9.62393	9.5494	9.48804	9.50077	9.50298	9.52932	9.34667	9.31423	9.11829	9.72734	9.28789	9.38451	9.52404	9.4377	9.52937	9.27271	9.20229	9.20671	9.53113	9.30461	9.28405	9.46142	9.59089	9.86199	9.33688	9.75462	9.60738	9.14586	9.27042
hsa-miR-618	10.3152	10.3157	10.8925	10.5625	10.5241	10.3251	10.2791	9.65609	9.86873	9.92322	9.25364	10.2819	9.62804	10.1856	10.0558	10.1257	9.7565	9.42242	10.4122	10.2397	10.0998	9.91578	10.3222	9.40136	10.4781	10.294	10.1609	9.35685	9.10736	10.2878	10.0582	10.2634	10.2806	10.2328	10.5113	9.94941	9.61664	9.67152	9.81051	10.16	9.91639	9.41122	9.40301	10.6131	10.0857	10.3888	10.906	9.52778	10.0551
hsa-miR-619	9.03948	9.08702	9.34056	9.60002	9.29501	9.62543	9.10431	9.11335	8.99625	9.20166	8.83284	9.31293	9.06874	9.29868	8.89501	8.93253	9.08083	8.92364	9.28224	8.78345	9.11843	9.24413	9.29301	9.4863	9.13071	9.27648	9.23117	9.15201	8.89048	9.50027	9.15992	9.25957	9.31483	9.10189	9.31303	9.02024	8.97464	9.08496	9.19827	9.24644	9.20482	9.49787	9.41256	9.62068	9.29197	9.43262	9.31391	8.87614	9.15856
hsa-miR-620	8.45909	8.67814	8.71316	8.85781	8.86715	8.99164	8.93023	8.71771	8.51102	8.76678	8.59439	8.87221	8.70694	8.81639	8.53352	8.45989	8.63954	8.62365	8.77342	8.56714	8.87229	8.81769	8.72465	8.73502	8.98992	8.87659	8.74142	8.68059	8.51682	8.89085	8.65283	8.69014	8.94564	8.68669	8.79741	8.75066	8.55293	8.69176	8.88479	8.77495	8.72013	8.75547	9.05578	9.17419	8.9794	8.99361	8.79147	8.54111	8.79837
hsa-miR-621	8.39869	8.57016	8.57615	8.69348	8.62496	8.87212	8.73313	8.67539	8.52129	8.56966	8.51539	8.58267	8.64979	8.78148	8.46445	8.47296	8.58475	8.48271	8.51411	8.39583	8.47785	8.60574	8.43638	8.49329	8.87747	8.59955	8.60073	8.5926	8.3404	8.62317	8.48382	8.60028	8.67675	8.60872	8.63541	8.54431	8.38393	8.6653	8.59687	8.64904	8.619	8.58454	8.65382	8.89338	8.53213	8.83796	8.6461	8.36074	8.55305
hsa-miR-622	8.55373	8.95159	9.78425	10.3788	10.2124	9.26343	8.85183	9.49857	9.59855	9.19859	9.63312	12.2793	10.265	10.3498	8.96243	9.22878	9.01624	8.76875	10.8468	8.96005	10.746	9.30076	10.7387	9.67778	10.1003	9.8736	9.02632	12.2865	9.6268	9.02225	9.09803	9.1371	11.0567	9.69202	10.462	9.15389	9.65525	9.42441	9.41966	9.18182	10.8639	9.65731	10.3134	9.4161	10.6307	10.278	9.95241	10.1678	10.5565
hsa-miR-623	8.51367	8.66119	8.71606	8.83228	8.83708	8.97096	8.75221	8.69785	8.55891	8.81891	8.55186	8.8452	8.74836	8.94044	8.58857	8.43015	8.65441	8.52214	8.75408	8.45239	8.72092	8.78626	8.74879	8.7843	8.92936	8.86296	8.84791	8.67271	8.44863	8.75651	8.63681	8.72634	8.72481	8.67233	8.75952	8.76852	8.52904	8.64733	8.81996	8.80472	8.69783	8.79159	8.92904	9.12281	8.81549	9.02048	8.708	8.48876	8.68434
hsa-miR-624	11.8627	11.557	12.366	12.7551	12.7054	12.415	12.401	11.8756	11.3812	11.7561	11.3914	12.4328	11.6191	12.1503	11.2734	11.3387	11.726	11.2982	12.3948	9.83012	12.8534	12.6588	12.5017	12.523	11.9651	12.5447	12.589	12.236	11.7108	12.4742	11.4149	11.5184	12.4207	11.8698	12.2455	12.5771	11.231	11.4591	12.4686	11.7272	11.5331	12.5198	12.8474	13.084	12.8544	12.8998	12.3562	11.4459	11.2419
hsa-miR-625	13.2277	13.3636	13.9891	14.4988	14.1114	13.7898	14.0889	14.1214	13.9048	13.8235	13.6824	13.872	14.8512	14.9876	12.8617	12.7304	13.9977	13.7219	14.0716	10.4031	13.9721	13.8198	14.3451	13.4943	13.5336	14.3311	14.1917	14.3899	13.8153	13.7184	13.4122	13.3269	13.8729	13.5117	13.9125	13.9291	13.2348	13.0304	13.9093	13.7087	13.5326	14.3605	14.127	14.592	14.7585	14.2678	13.92	13.9731	13.9259
hsa-miR-626	9.02828	9.07774	9.2348	9.86732	9.35325	9.45728	9.30424	9.10094	9.02047	9.16253	8.98118	9.59553	9.19349	9.3516	8.94546	8.82027	9.06157	8.95805	9.72527	9.10352	9.17036	9.25652	9.59339	9.24103	9.69325	9.31033	9.27571	9.07227	8.91798	9.42187	9.09064	9.16859	9.40607	9.11269	9.23583	9.19807	9.08171	9.13337	9.24178	9.26665	9.2473	9.41342	9.52786	9.64035	9.36367	9.4221	9.68488	9.05989	9.06727
hsa-miR-627	10.9917	11.1077	11.5561	12.0259	12.0487	12.0442	12.3378	11.1919	11.1275	11.2617	11.0831	11.764	10.9423	11.7155	10.4694	11.1101	11.1241	10.8696	11.804	10.6731	11.7691	11.9233	11.8416	11.7562	11.4454	11.7226	12.0231	11.401	11.1985	11.7766	11.6428	11.96	11.905	11.0158	11.5212	12.24	11.0021	10.8825	11.8173	11.5703	11.3471	11.8503	12.3522	12.5753	11.7088	12.1034	11.8839	10.5591	10.9286
hsa-miR-628	10.2583	9.96108	10.4975	11.0681	11.1535	10.5088	11.2707	10.1815	9.49279	10.0939	9.56094	11.0685	10.3792	10.7343	9.5748	9.55583	10.5161	10.207	10.5325	9.43537	10.7705	11.2887	10.6655	11.0409	10.2429	11.4355	11.4407	9.81191	9.46703	10.7217	10.2907	10.3216	10.587	10.6185	10.9632	11.2307	9.81726	9.71259	11.4294	10.7424	10.7769	10.8833	11.2494	11.9122	11.4279	11.3595	10.9844	9.85839	10.1367
hsa-miR-629	9.12441	9.29898	9.95597	10.1532	9.94192	10.1388	10.1113	9.34559	9.30671	9.48653	9.46255	9.70975	9.41412	9.74184	9.56982	9.79581	9.30579	9.11741	10.0942	8.42994	10.3807	9.69128	10.4851	9.78681	9.18024	10.1411	10.2013	10.046	9.73135	9.50543	9.18023	9.40838	10.019	9.48979	9.60851	10.1772	8.74031	9.25388	9.90164	9.59169	9.61856	9.8525	10.2905	10.4523	9.69709	10.2134	9.60451	9.58987	9.54554
hsa-miR-630	8.55797	8.6758	8.59046	8.84364	8.81163	8.99093	8.95269	8.66653	8.5499	8.70277	8.5729	8.80354	8.70511	8.82304	8.61586	8.48679	8.65336	8.66338	8.71752	8.51446	8.72434	8.78522	8.69943	8.75802	9.03123	8.90293	8.7862	8.74068	8.49518	8.94783	8.6852	8.79424	8.83472	8.66116	8.75612	8.83646	8.54421	8.69681	8.83757	8.79817	8.8204	8.68391	8.91117	9.16641	8.70086	9.0671	8.71945	8.51138	8.66873
hsa-miR-631	8.92239	8.96949	9.31802	9.64474	9.47522	9.59436	9.32975	9.12235	9.27725	9.12972	8.98817	9.39181	9.06802	9.32674	8.90472	9.12248	8.92948	8.84848	9.43183	8.72291	9.23379	9.35758	9.01541	9.14366	9.40132	9.49789	9.27033	9.34303	8.75091	9.34731	9.01542	9.20661	9.35106	8.95783	9.17187	9.22155	8.86838	9.24516	9.287	9.32104	9.05286	9.46707	9.63187	9.66035	9.42055	9.56847	9.52041	9.27551	9.03296
hsa-miR-632	8.92193	9.1451	9.14119	9.88877	9.67986	9.46432	9.83972	9.4177	9.69196	9.41721	9.04113	10.1111	10.0831	9.66963	9.43295	9.34451	9.40884	8.79505	10.5259	8.90255	9.27509	9.40564	9.17789	9.29789	9.85689	9.48038	9.57969	12.0961	9.71089	9.40749	9.15442	9.69525	9.26147	9.2412	10.0018	9.4037	8.97169	9.3021	9.55056	9.12874	10.5792	9.59555	10.3366	9.92888	9.36639	9.82108	10.4641	9.71205	10.0526
hsa-miR-633	8.46966	8.63984	8.7006	8.8035	8.82434	8.95694	8.74061	8.70016	8.59916	8.75991	8.481	8.8598	8.7315	8.83766	8.57111	8.51202	8.68709	8.59408	8.79973	8.53249	8.75116	8.73557	8.66596	8.76203	8.91269	8.76277	8.65838	8.69675	8.42113	8.76454	8.66038	8.7262	8.74664	8.72506	8.67605	8.72297	8.56865	8.69919	8.67978	8.77672	8.72448	9.33168	8.82237	8.97683	8.86415	8.86208	8.76066	8.57894	8.67611
hsa-miR-634	8.94101	9.09266	9.16333	9.69389	9.3821	9.58264	9.42698	9.14638	9.02053	9.28538	8.90235	9.45067	9.05819	9.30842	8.80832	8.87449	8.9483	9.01004	9.39912	8.88663	9.32568	9.45174	9.27603	9.33178	9.63345	9.43151	9.44845	9.19887	8.8962	9.40813	9.05875	9.16359	9.31969	9.1675	9.22716	9.30687	8.99213	9.081	9.37535	9.21407	9.21781	9.66237	9.63326	9.72671	9.38926	9.66349	9.30192	8.99802	9.14366
hsa-miR-635	8.31658	8.57645	8.5013	8.65874	8.62717	8.84905	8.62621	8.63959	8.49611	8.65077	8.53045	8.77189	8.58821	8.78797	8.38543	8.39868	8.4721	8.46633	8.68146	8.31576	8.43138	8.62362	8.45021	8.49326	8.73708	8.64068	8.47104	8.55583	8.46625	8.69594	8.47163	8.59143	8.63234	8.64148	8.65835	8.47382	8.47862	8.56753	8.58064	8.67492	8.72091	8.61284	8.72385	8.89852	8.57798	8.89579	8.71476	8.49517	8.56253
hsa-miR-636	8.46947	8.60667	8.65798	8.92331	8.61389	8.77462	8.59673	8.60407	8.54385	8.70303	8.48662	8.55953	8.75357	8.87307	8.55505	8.50169	8.74049	8.59561	9.19593	8.51624	8.94497	9.04022	8.83376	8.96251	8.87023	8.7779	8.62997	8.7749	8.41047	8.82551	8.49873	8.5112	8.86822	8.73631	8.76195	8.56046	8.50197	8.66167	8.60176	8.65824	8.61181	8.52946	9.01241	9.09103	9.01709	8.91933	8.74444	8.49848	8.64704
hsa-miR-637	8.42184	8.60233	8.57731	8.78037	8.76062	8.90259	8.71664	8.63012	8.50453	8.61911	8.45126	8.69834	8.68013	8.86391	8.49947	8.40386	8.58289	8.5151	8.74708	8.3366	8.68164	8.64478	8.48873	8.67797	8.81738	8.7451	8.61748	8.55967	8.40862	8.74563	8.48423	8.56943	8.72551	8.52252	8.73079	8.56997	8.50981	8.69113	8.70064	8.7132	8.67974	8.62472	8.63404	8.87581	8.60457	8.92166	8.66752	8.46824	8.67934
hsa-miR-638	8.50481	8.74735	8.61752	8.79489	8.58377	8.9885	8.57158	8.5753	8.70278	8.70536	8.83424	9.53818	9.03645	8.98338	8.69755	8.53246	8.91252	8.64769	8.7298	9.0006	8.45154	8.61528	9.06346	8.47965	9.2866	8.66994	8.62853	9.92307	8.40683	8.42919	8.50885	8.7252	8.76756	8.54338	9.01211	8.70354	8.45509	8.59355	8.48683	8.63009	8.98676	8.67764	8.71396	8.94431	8.78334	8.91682	8.77096	8.52698	9.52967
hsa-miR-639	8.59853	8.62161	8.69353	9.47482	9.03084	9.68855	8.88197	8.88733	8.64321	8.88787	8.59033	9.20565	8.82005	9.05104	8.59434	8.53161	8.67508	8.55075	9.37308	8.58325	8.86586	8.89548	8.80759	8.86842	9.3398	8.9202	8.87899	8.82658	8.62664	8.85903	8.48427	8.75331	8.88105	8.80979	8.90019	8.82409	8.67369	8.76072	8.96314	8.79176	8.7964	8.93246	9.06133	9.25623	8.75438	9.10656	9.04831	8.52738	8.77603
hsa-miR-640	8.54134	8.99708	8.76264	9.13228	8.81845	8.92046	8.79018	8.65351	8.47481	8.74525	8.56628	8.96448	8.7342	8.82889	8.60875	8.45569	8.61757	8.58006	9.00432	8.49384	8.6192	8.79306	8.6866	8.74813	8.99704	8.90255	8.70344	8.57826	8.45092	8.76274	8.57716	8.68659	8.80562	8.67041	8.82247	8.8224	8.55405	8.68144	8.77918	8.73903	8.76479	8.85086	9.14302	9.10168	9.01043	8.9964	8.89963	8.52035	8.66351
hsa-miR-641	10.1896	10.3577	10.8564	10.773	10.6372	10.9483	10.6286	10.6806	10.2119	10.4237	10.0259	10.4401	10.2006	10.5906	10.1423	10.1428	10.5471	10.1665	10.6407	9.89959	11.0774	10.7396	11.0048	10.6947	10.5411	10.6676	10.5219	10.5165	10.0702	11.1512	10.3548	10.4938	10.6907	10.2171	10.7157	10.6152	10.2175	10.2828	10.5326	10.4658	10.5474	10.5505	10.8841	11.0903	10.6744	10.9638	10.8774	10.0519	10.1113
hsa-miR-642	11.3984	11.2572	11.696	13.1497	13.1225	12.317	12.9162	10.7266	10.5244	12.8459	12.5421	12.2925	11.8348	12.1283	11.9631	11.7323	11.6734	11.3851	12.2944	8.54926	11.6848	13.2898	12.4469	13.0213	11.0906	13.1874	13.393	12.2731	12.0786	11.8089	10.8636	10.8682	12.4847	11.1573	11.7747	13.2777	11.26	11.1843	13.0127	13.3147	13.1383	12.1474	13.5396	13.8823	13.5244	13.5006	11.6527	11.4953	11.7933
hsa-miR-643	10.1271	10.3418	10.5658	10.9249	10.6571	10.7926	10.5296	10.3784	10.0893	10.3107	9.95363	10.3578	10.2423	10.4707	10.0153	10.0288	10.2244	10.0565	10.6891	10.2482	10.6223	10.4118	10.9816	10.6006	10.3642	10.5472	10.4984	10.2383	9.96487	10.8878	10.2691	10.5598	11.1554	10.3729	10.6009	10.4266	10.173	10.0956	10.477	10.5107	10.3324	10.3761	10.7289	10.9858	10.7973	10.7757	10.3058	10.0613	10.138
hsa-miR-644	8.43283	8.58918	8.53613	8.5264	8.72775	8.86311	8.60797	8.58169	8.49924	8.78535	8.50596	9.38417	8.66237	8.77587	8.41027	8.65667	8.56139	8.66885	8.47937	8.30672	8.53438	8.7207	8.51754	8.50036	8.87495	8.63543	8.48431	8.6824	8.35308	8.53888	8.51556	8.61581	8.86138	8.60421	8.7668	8.63437	8.54272	8.73785	8.66368	8.60045	8.59741	9.06869	8.73456	8.90552	8.67869	9.15162	8.61566	8.711	8.55237
hsa-miR-645	9.21448	9.43543	9.52435	9.70265	9.81412	9.57918	9.51273	9.33451	9.26733	9.44998	9.07595	9.95992	9.30075	9.54652	9.27174	9.24683	9.38414	9.19827	9.55979	8.77709	9.70799	9.67062	9.67089	9.71815	9.47843	9.86007	9.68083	9.59897	9.11947	9.87116	9.42261	9.51967	9.85678	9.38441	9.76376	9.59956	9.41074	9.32421	9.65635	9.44621	9.44696	9.62439	9.90576	10.0721	9.60643	9.99076	9.52996	9.1018	9.326
hsa-miR-646	9.86776	9.9946	10.3374	10.6194	10.5931	10.3572	10.4629	10.1184	9.9382	10.0582	9.80602	10.378	9.94014	10.4027	10.0598	9.85916	10.0878	9.92503	10.0256	9.68272	10.4519	10.6264	10.3256	10.4841	10.1667	10.6501	10.3916	10.3813	9.92698	10.8346	10.319	10.4043	10.6157	10.1929	10.5733	10.4822	10.0521	10.0699	10.7612	10.2959	10.2522	10.2933	10.8855	11.0087	10.4168	10.8504	10.3877	9.9244	10.0425
hsa-miR-647	8.97053	9.12317	9.38515	9.61186	9.5992	9.59077	9.49363	9.09058	8.9557	9.24218	8.92956	9.56696	9.18099	9.34929	9.09132	8.98349	9.16125	8.96374	9.48915	8.71857	9.46625	9.69579	9.36707	9.52122	9.48864	9.7147	9.5994	9.19303	8.85439	9.79954	9.27145	9.27658	9.55621	9.39689	9.46371	9.47483	9.06757	9.16709	9.75483	9.26595	9.23786	9.43602	9.83189	9.92169	9.39156	9.84147	9.3948	8.98925	9.14121
hsa-miR-648	8.6673	8.81908	8.92278	9.58687	9.08027	9.16732	9.07188	8.87843	8.81167	9.05474	8.8017	9.22592	8.87777	9.19122	8.75661	8.5764	8.77571	8.69415	9.11639	8.66303	8.83134	9.08806	8.88885	8.90494	9.28966	8.99067	8.90068	8.96515	8.64119	9.01618	8.72875	8.89452	9.03697	8.81398	8.9481	8.86223	8.80329	8.86077	8.99664	9.0303	8.98249	9.38897	9.13754	9.32844	9.00593	9.12413	9.13865	8.74191	8.81135
hsa-miR-649	8.8927	8.87501	9.11516	9.77297	9.15159	9.40963	9.13549	9.0455	8.92799	8.92685	8.75327	9.53601	9.06152	9.24209	8.78406	8.66744	8.90644	8.8044	9.39052	8.96432	9.18005	9.17559	9.05585	9.16656	9.47683	9.21781	9.09371	9.01092	8.71587	9.26328	8.85429	9.021	9.19465	9.05537	9.19447	9.09907	8.80793	8.90573	9.11602	9.03467	9.01646	9.20913	9.50477	9.57223	9.08993	9.36785	9.26201	8.85791	8.93268
hsa-miR-650	8.89058	8.80858	8.69114	9.3304	11.3021	9.53839	9.70296	8.80347	8.64203	9.20162	8.70388	9.19086	9.30813	9.69186	9.151	8.7538	8.6839	8.58903	9.23119	8.57669	8.79531	10.166	8.6763	8.71001	9.54173	10.5142	9.39269	8.62916	8.44338	8.95817	8.57508	8.69783	10.5447	8.63505	8.81489	9.43166	8.78159	8.60369	8.8433	8.71579	8.83709	9.15612	10.0328	10.8922	8.88137	11.2871	9.13882	8.77069	9.37921
hsa-miR-651	10.483	10.8467	11.2677	11.9705	11.7424	12.2193	11.4674	10.7712	10.1771	10.3458	10.4075	11.3867	10.2105	10.7736	10.437	10.3388	11.2564	11.0066	11.3441	9.84039	11.3751	11.4741	11.038	11.5116	11.6196	11.8534	11.8053	10.1177	9.83889	11.7172	10.8325	10.93	11.837	10.6521	10.7582	12.0611	11.0133	10.6833	11.1408	10.7086	10.4223	11.2243	11.6318	12.1928	11.8978	12.2121	10.6429	10.2113	10.4416
hsa-miR-652	10.7002	10.718	12.5889	11.7184	12.1355	12.3521	11.6006	11.1767	11.0157	11.0872	10.6576	11.8167	10.9024	11.6349	10.7564	10.5047	11.3812	10.9847	12.5347	10.6155	11.8314	11.7832	12.1888	12.5237	12.0187	12.2912	12.4284	11.1586	10.846	12.1718	11.0745	11.3126	12.1294	11.0996	11.8386	12.3793	11.458	11.1371	12.1716	11.6091	11.7265	12.182	12.4961	12.6981	11.965	12.2409	11.4278	11.0324	11.2887
hsa-miR-653	8.88665	8.87614	9.67534	9.81317	9.4706	9.52592	9.63697	9.0293	8.91865	9.13526	8.77147	9.22439	8.91302	9.28288	9.22181	9.37421	8.88662	8.77253	9.26919	8.5678	9.20128	9.3632	9.1964	10.5922	9.74895	9.68064	9.435	9.09314	8.74528	9.55471	8.93041	9.15632	9.45041	8.94603	9.23186	9.48562	9.12778	8.99967	9.44985	8.93911	9.16558	9.44782	9.76038	9.85944	9.20095	9.8916	9.09814	8.73081	8.87122
hsa-miR-654	9.48041	9.71303	9.76948	10.3891	10.1966	10.3936	10.0396	9.70504	9.76114	9.73487	9.23418	10.7041	9.27666	9.13835	8.96793	9.39593	9.61126	9.59212	10.2485	8.55628	9.75089	9.64596	10.7459	10.3887	9.99899	9.9198	9.64564	8.94952	8.92824	10.2051	9.77947	9.66192	10.4509	10.3832	10.5403	10.0073	9.41558	9.50672	10.3408	9.39509	9.5312	10.1595	10.4442	9.97559	10.1359	10.2982	10.4365	9.72279	9.53043
hsa-miR-655	10.0497	10.1613	10.4923	10.497	10.2574	10.7525	10.7566	10.094	9.39105	9.60557	9.02183	11.4663	9.56765	9.80085	9.58853	9.74288	9.68429	9.78699	10.3524	9.93417	10.4339	10.7107	11.3548	11.51	10.6171	10.105	10.4184	9.69742	8.95375	11.1474	10.6637	10.7028	11.2024	10.6178	11.0066	10.5946	9.85825	9.66837	10.702	9.67446	9.60237	11.0585	11.0411	10.232	10.4584	10.5549	10.8017	9.20813	9.58133
hsa-miR-656	8.77506	9.36989	9.26964	9.61101	9.29707	10.0302	9.16554	9.30575	9.0567	9.01277	8.93979	10.3302	9.16025	9.66121	8.97119	8.99702	9.30359	8.80169	9.5554	8.38949	9.59744	9.61461	10.0803	9.95863	9.77028	8.95259	9.4112	8.80086	8.81797	9.48709	9.54818	9.72273	10.2444	9.80206	10.1075	9.59585	9.25468	9.20281	9.77566	9.24887	8.88751	9.83891	9.89021	9.27678	9.62424	9.85191	9.65818	8.97584	9.06135
hsa-miR-657	9.3686	9.57399	9.39093	9.57684	9.63866	9.67938	9.72753	10.0842	9.55405	9.57059	9.67446	9.91995	9.48839	9.53884	9.63366	9.895	9.47254	9.29523	9.51078	9.70394	9.58638	9.69791	9.77503	9.55988	9.43501	9.83385	9.57151	9.45998	9.13958	9.84531	9.38341	9.6403	9.76307	9.52015	9.66161	9.44441	9.78664	9.38682	9.57298	9.52037	9.678	9.82008	9.88849	10.269	9.64765	10.207	9.74438	9.32876	9.54118
hsa-miR-658	8.47579	8.68077	8.70866	8.92232	8.88588	9.24634	8.73974	8.95229	8.791	8.71057	8.74304	9.44719	8.85236	8.92186	9.02274	8.59422	8.69834	8.46683	8.70257	8.50201	8.75878	8.63335	8.85508	8.88497	9.43962	9.06066	8.66138	8.83272	8.54426	8.74538	8.46455	8.60571	8.86581	8.73457	8.85448	8.6635	8.74763	8.68079	8.70073	8.73122	8.79635	8.76384	8.94679	9.06092	8.95819	9.11319	8.76977	8.68659	9.26532
hsa-miR-659	9.3124	9.42249	9.85955	10.0413	9.94387	9.97017	9.82991	9.35977	9.21586	9.52679	9.2907	9.90175	9.5117	9.60944	9.15328	9.13007	9.73628	9.30809	10.0247	9.05826	9.97267	9.94709	9.96364	9.98998	9.8425	9.99013	9.85864	9.46366	9.52549	10.2236	9.52459	9.50299	10.0665	9.58198	9.7497	9.90226	9.4892	9.41564	9.91234	9.65217	9.80919	9.86652	10.0884	10.3244	10.1827	10.1885	9.77701	9.30557	9.60022
hsa-miR-660	10.5362	10.8221	12.6911	12.5296	11.7281	12.3314	11.4055	10.8713	10.5772	10.3366	9.81615	12.0001	10.3786	11.1226	10.7479	10.628	11.0067	10.6708	12.259	10.8878	11.8896	12.016	11.5623	12.2639	12.3271	11.9955	12.3501	10.9732	10.1314	12.3266	11.504	11.2627	12.1617	10.8664	11.0444	12.3854	11.4288	11.0981	11.5995	10.8492	10.6082	12.6123	12.2158	12.4238	12.1224	12.4254	10.8411	10.6822	10.8612
hsa-miR-661	9.20067	8.9897	9.61558	9.90488	9.91504	9.73703	9.56355	8.93425	8.84968	9.05109	8.83786	11.1345	9.41587	9.42869	8.95033	8.78565	8.92791	8.80219	9.6634	9.92587	9.4931	9.19095	9.5238	9.13071	11.3206	9.36448	9.22116	9.02509	8.81452	9.04891	8.99899	9.08672	9.83247	9.23733	9.71486	8.98245	9.34971	9.50812	8.93303	9.09858	8.98448	9.6068	9.54537	9.41864	9.3389	10.0513	9.07095	9.02426	9.25316
hsa-miR-662	8.47299	8.6633	8.66228	9.47384	8.75398	9.72381	8.92692	8.62906	8.59094	8.74755	8.56584	9.00204	8.7324	9.006	8.54658	8.47465	8.73546	8.4518	9.08262	8.46694	8.77316	8.77643	8.63844	8.68348	8.87907	8.77512	8.84197	8.93055	8.5425	8.81146	8.67843	8.80064	8.65177	8.59164	8.76602	8.82305	8.7248	8.84485	8.72181	8.81744	8.91037	8.84326	9.01112	9.12806	8.71571	9.04534	9.20794	8.7881	9.01387
hsa-miR-663	10.3172	10.2461	11.2881	10.3093	11.3871	11.6474	10.4318	10.6639	10.1612	10.2115	9.97468	11.937	11.8581	12.3785	10.0053	9.87376	10.0681	9.69753	11.3133	9.78632	11.4337	10.5249	11.6045	10.2605	11.4325	11.4495	10.9496	10.8931	9.95564	10.2814	9.99743	9.97516	12.6146	10.8363	11.1546	11.436	10.0176	9.74356	11.2782	10.1793	10.1845	10.6566	11.2093	12.1495	11.2712	11.7525	10.8406	10.4345	10.3425
hsa-miR-668	8.92127	8.96943	9.14348	9.39337	9.18119	9.81787	9.25958	8.70322	8.48865	8.84297	8.85086	9.36168	8.91506	9.01195	8.95444	8.55549	8.68623	8.74918	9.20666	8.55878	9.296	9.06876	9.54655	9.19773	9.22083	9.04396	9.17834	8.94241	8.48128	9.23982	8.89171	8.8524	9.34683	9.09457	9.37947	8.99762	8.82428	8.78172	9.16197	9.02388	9.12738	9.12061	9.64735	9.62734	9.43302	9.24762	9.86961	8.94143	8.90463
hsa-miR-671	9.27482	9.41866	10.0534	9.51526	10.2582	10.0991	9.78142	9.4717	8.91314	9.03191	8.96685	10.6097	9.22896	9.95486	8.98771	8.94263	9.36107	9.17202	9.85555	8.69951	9.86723	9.60211	9.79838	9.57623	10.1964	9.47511	9.70039	9.31077	9.08377	9.57003	9.2646	9.61553	10.0092	9.88134	10.3549	9.56271	9.61691	9.38766	9.55202	9.31224	9.29838	9.78337	9.4472	9.83142	10.0794	9.94735	9.46914	9.16723	9.35275
hsa-miR-675	10.4098	10.6426	10.5911	11.0823	11.2646	12.1039	9.78941	10.3745	9.80088	9.99943	9.8161	10.4589	9.93482	10.168	10.3242	10.4286	9.84	9.65463	10.739	10.6678	11.5785	10.2584	11.6606	11.0436	11.208	11.5814	10.0871	11.2406	10.6698	10.1332	9.94875	9.74448	11.9469	11.0546	11.6953	11.2597	10.3481	9.81715	10.3184	10.394	10.6771	11.1717	10.2175	11.4862	11.5889	12	12.6067	10.4375	10.2357
hsa-miR-7	14.0278	14.1466	14.9836	14.4472	14.8491	15.2258	14.3768	14.768	14.6287	14.3205	14.1747	14.6038	14.8507	15.0106	14.3238	14.3565	14.7301	14.2853	15.1258	13.2965	14.9751	14.5907	14.9915	13.3295	14.9315	14.4214	14.1188	14.4776	13.9583	14.6267	13.88	13.9265	15.0247	14.0942	14.6078	14.4575	14.2895	14.1386	13.8827	14.2238	14.0724	14.8205	14.6382	14.5206	14.7645	14.6224	13.6707	14.5333	14.4976
hsa-miR-765	9.13506	9.25356	9.28241	9.70426	9.74929	9.67258	9.80454	9.12341	9.04516	9.40446	9.09839	9.62625	9.13968	9.46416	8.93691	8.95604	9.30475	9.04342	9.54103	8.68853	9.46182	9.65061	9.61802	9.56659	9.70132	9.59022	9.67778	9.18124	8.95721	9.6197	9.27638	9.38011	9.57077	9.30061	9.36722	9.67757	9.15311	9.32473	9.67402	9.27399	9.31605	9.45115	9.76536	9.95802	9.85288	9.70181	9.51188	9.06893	9.16071
hsa-miR-766	11.0532	10.827	12.075	12.1454	12.4704	11.8668	12.0917	11.143	10.6271	11.9391	11.4065	11.9107	11.2381	12.0658	10.6885	10.8192	10.9342	10.5842	12.0444	10.0565	11.9055	12.0837	12.1648	11.8577	11.3327	12.4762	12.3427	11.2019	10.7265	11.8902	11.3848	11.4127	11.7333	11.4368	11.8404	11.4787	10.9254	11.0796	12.6243	11.6223	11.3835	11.6797	12.4084	12.5912	11.9651	11.9128	11.4531	11.3962	11.4812
hsa-miR-767-3p	8.69499	8.74376	8.85409	8.89104	8.94435	9.30433	9.07351	8.96774	8.7769	9.04016	8.87323	9.39664	8.95348	9.07073	8.78661	9.54771	8.81996	8.79875	8.96011	8.52973	8.78269	9.18874	9.24915	8.95812	9.17606	8.84548	8.76956	8.7912	8.78934	8.93111	8.97881	8.95226	8.86394	9.09888	8.8352	8.8445	8.81009	9.00347	8.73864	8.91789	9.49706	8.9031	9.14725	9.27073	8.88764	9.10447	9.02744	9.04589	8.95415
hsa-miR-767-5p	9.84558	9.92054	10.6015	10.8021	10.7094	10.5471	10.5793	9.75205	9.63751	9.92306	9.70055	10.7626	10.1683	10.2571	9.7488	9.65665	10.0011	9.77312	10.5966	9.50071	10.983	10.4015	10.7921	10.7061	10.6057	10.6652	10.5666	10.2108	9.529	11.1641	11.0825	11.5913	11.0751	10.2108	10.4233	10.3173	10.0127	9.84888	10.7295	10.1309	10.3201	10.8067	10.8747	11.1685	10.5302	10.9321	10.6165	9.93614	10.0012
hsa-miR-768-3p	13.9784	14.3045	14.5833	15.2438	15.3194	15.1612	15.0023	13.9919	13.7265	14.9219	14.2795	14.8372	13.9768	14.6893	13.7188	13.654	14.2927	13.6664	15.2361	13.0445	14.9157	15.1174	14.9321	15.278	14.4794	15.3701	15.3963	13.7699	13.1802	15.3202	14.3634	14.446	15.0924	14.7403	14.9545	15.3017	14.1221	14.1343	15.3519	14.955	14.7207	14.8561	15.417	15.7158	14.7387	15.4574	13.8165	14.2251	14.486
hsa-miR-768-5p	11.9742	11.7123	12.8173	12.595	12.7297	13.0797	12.777	12.2376	12.1188	12.5844	12.5472	12.5757	12.1596	11.9184	12.0378	11.7747	11.7333	11.7096	13.2617	12.0225	13.1191	12.8362	12.7346	13.2648	12.5957	13.1034	13.0769	11.778	11.4673	13.0458	12.3654	11.9602	12.8166	12.4669	12.5723	12.8256	12.2364	11.7055	13.1984	12.6076	12.653	12.8401	13.3905	13.5696	12.6592	13.2005	12.1879	12.1585	12.1036
hsa-miR-769-3p	10.4092	10.1001	11.61	10.4672	11.067	11.8015	10.6909	10.5021	10.3768	10.2366	10.2999	11.1036	10.6977	11.403	9.7206	10.4204	10.5573	10.0636	11.8025	9.68079	11.5113	10.5238	11.1797	11.2799	10.8346	11.0852	11.0476	10.8469	10.3448	10.9792	10.3256	10.1033	11.2649	10.4366	11.0642	10.9942	10.3766	10.0226	10.7121	10.3853	10.2945	11.25	11.6727	11.257	11.7353	11.3835	9.94359	10.6538	10.9777
hsa-miR-769-5p	12.4351	12.2778	13.3845	13.1301	13.1394	13.3619	12.8484	12.5709	12.4264	12.1954	12.1254	12.9221	12.2995	13.0942	12.2308	12.251	12.3526	11.9312	13.3822	11.371	13.3964	13.0983	13.0708	13.3875	13.2769	13.3038	13.2687	12.5587	12.0779	13.225	12.5277	12.3913	13.1951	12.431	12.4571	12.9978	12.3828	12.2288	12.8509	12.4829	12.4318	13.1145	13.6672	13.6571	13.3524	13.3374	12.6369	12.5347	12.74
hsa-miR-770-5p	8.46269	8.58936	8.40222	8.64569	8.60842	8.88669	8.87468	8.58031	8.49765	8.64239	8.4764	8.83014	8.67379	8.79661	8.58255	8.3648	8.76919	8.51946	8.79179	8.35642	8.51836	8.53418	8.91131	8.77262	8.77596	8.79105	8.71222	8.48827	8.41435	8.54629	8.46334	8.60165	8.74752	8.66905	8.6834	8.46921	8.60836	8.60625	8.55918	8.69493	8.55167	8.72695	8.90872	9.05552	8.65824	8.89926	8.64616	8.3979	8.57072
hsa-miR-801	8.83001	9.02407	9.25001	9.59261	11.5295	9.6462	9.66224	8.97349	8.91921	8.94056	8.59307	11.9709	10.0571	10.9824	8.69634	8.85906	9.06458	8.76596	9.55289	8.63304	10.2869	10.2008	9.60068	9.55065	10.3047	9.81846	9.25958	9.02627	9.24857	9.02154	9.12609	8.92452	10.3387	9.7587	9.84753	9.95168	9.37086	9.32439	9.20894	8.94538	9.01536	9.80587	10.6032	10.4474	9.68207	10.6261	10.3102	8.93749	9.35713
hsa-miR-802	8.74118	8.82679	8.91237	9.40595	9.02117	9.12922	9.05565	8.81381	8.70534	8.80489	8.752	9.28176	8.84033	8.95746	8.64186	8.60192	8.83966	8.74382	9.4683	8.58394	11.0838	9.04676	8.97681	9.07737	9.21578	9.83277	9.14538	9.27226	8.85483	9.21298	8.81626	8.9808	9.04038	8.85381	9.06283	9.01203	8.67762	8.86302	9.09211	8.89127	8.99361	9.0184	9.45509	9.36534	9.01875	9.24294	9.15135	8.75421	9.10729
hsa-miR-9	9.94633	9.93328	13.0214	11.2372	13.0023	10.2036	13.0577	9.90218	9.6971	9.86885	9.52115	13.1385	10.1958	10.6039	9.65571	9.69394	9.9637	9.57061	10.5095	9.28716	11.0854	12.6607	10.7159	9.92243	10.5601	12.5221	12.6163	9.21075	8.85125	13.096	10.6152	10.8762	11.2679	10.735	11.0403	12.7383	11.076	11.2009	13.0695	10.9213	10.5538	10.5504	12.8616	12.1188	10.3114	12.9824	10.0178	9.85952	9.93584
hsa-miR-9*	10.1038	10.2424	12.8371	11.3299	12.3783	10.5023	12.3535	10.2542	10.0466	10.4469	9.73768	12.7642	10.4275	10.9371	9.90783	9.93099	9.65236	9.59551	10.9219	9.93862	11.0248	12.3158	10.791	10.2228	11.0888	12.1568	12.2021	9.9989	9.5575	12.3133	10.7381	10.9193	11.4816	10.4774	10.8948	12.3537	11.1086	11.1298	12.4216	10.9742	10.702	10.563	12.5614	12.1867	10.5645	12.8271	10.3148	10.1711	10.1228
hsa-miR-92	14.5922	14.6314	15.2311	15.2958	15.2191	15.6063	15.0262	15.1315	15.027	15.0554	14.8594	15.0523	14.6118	14.9212	15.0327	14.9086	14.8501	14.5471	15.4629	14.2063	15.3097	15.2368	14.9577	15.2965	15.0898	15.116	15.1004	14.857	14.3284	15.4464	14.8006	14.8642	15.3797	14.9485	15.1734	15.084	14.9677	14.7656	15.2207	14.6556	14.9517	15.1312	15.344	15.6036	15.1617	15.3185	14.4954	14.9284	14.8395
hsa-miR-92b	11.877	11.7129	12.8909	13.0249	12.2692	12.8645	11.8841	11.8498	11.6782	12.0124	11.7609	12.0516	11.9888	12.5312	11.4734	11.4767	12.0724	11.9826	12.9379	9.57724	12.3234	12.2171	12.8055	12.4777	10.8356	12.3077	12.3026	12.5718	11.9562	12.5915	11.3512	11.2316	12.5554	11.5658	12.1215	12.076	11.1661	10.9563	12.3159	11.9883	11.9338	12.4402	12.7286	12.4613	13.0518	12.1246	12.2761	12.3426	12.2925
hsa-miR-93	14.9377	15.1232	15.1332	15.2747	15.3685	15.5571	15.3856	15.1004	15.0817	15.0637	14.8652	15.2429	14.9144	15.234	14.8181	14.8001	15.0672	15.0134	15.3187	14.5302	15.2554	15.2685	15.1428	15.1633	15.49	15.2419	15.3046	15.0166	14.7955	15.1773	14.8623	15.04	15.2469	15.177	15.1758	15.1827	14.987	15.0057	15.2405	15.0126	15.1485	15.2904	15.3732	15.5054	15.287	15.4444	15.217	14.882	14.9886
hsa-miR-95	12.0313	12.1835	14.0022	14.7207	13.2455	14.7064	13.3337	13.477	13.2276	13.1234	12.7626	12.7403	11.1598	11.5235	13.6884	13.4823	13.8019	13.6598	14.2185	12.4685	14.3433	13.4216	13.5504	13.961	14.8474	13.4158	13.7406	13.5835	13.0689	14.6542	13.0067	13.3735	13.9886	13.3837	13.8341	13.9179	13.8379	13.7867	13.5528	14.1038	14.1231	14.5909	13.7828	13.7762	14.2513	13.8933	13.8806	13.0732	13.2223
hsa-miR-96	10.524	10.7919	10.7722	11.9512	9.75773	10.5626	9.38279	10.0715	10.2331	9.98481	9.98753	10.6067	10.368	10.0923	10.2501	9.84581	10.2637	10.4463	11.6742	9.46641	12.1406	10.5012	9.97416	12.4101	10.2099	10.1711	10.2067	10.8801	10.2864	12.0882	10.4576	10.6534	11.4733	9.8648	10.8766	10.8783	10.2283	10.2436	9.66636	11.1074	10.6811	11.1883	10.3793	10.9388	12.2893	10.267	10.5887	9.6902	9.76297
hsa-miR-98	12.9304	13.3028	14.4168	13.6314	13.8353	14.7521	13.7699	13.2993	12.6763	12.882	12.3853	14.0425	12.7669	13.4456	13.1005	12.8325	13.5543	12.985	13.7412	12.9137	14.6957	13.653	14.026	14.1425	14.6864	13.7153	13.866	13.0542	12.3241	14.1211	13.6956	13.6725	14.0596	13.2839	13.994	13.8786	13.6148	13.6047	13.6234	13.2697	13.1389	14.3044	13.8234	13.9868	14.0844	13.8559	13.51	12.4918	12.9497
hsa-miR-99a	13.215	13.3993	13.4921	14.3213	14.6234	14.4386	14.7694	12.9707	12.477	13.8377	13.0942	14.89	12.9647	13.7806	11.7822	11.9999	12.891	12.1638	13.3725	13.1241	14.1206	14.4426	14.5183	14.8961	13.4885	14.8961	14.5929	10.3238	9.67563	14.7984	14.4256	14.6675	14.0616	14.813	15.0065	14.0635	13.5537	13.6375	14.9671	13.6615	13.4797	14.0676	14.6644	14.0475	13.8506	14.3367	13.5902	12.3598	12.616
hsa-miR-99b	13.1705	13.1628	13.4712	14.0606	14.4558	13.8253	14.3376	12.347	11.8884	12.9669	12.4681	14.1957	12.0117	12.8194	12.0437	12.1045	12.8716	12.4062	13.6992	11.5402	13.7332	14.2136	14.4049	14.0733	12.4431	14.278	14.1595	12.4098	11.8003	14.0854	13.3033	13.4618	13.9197	13.7279	14.398	14.0416	12.7092	12.9075	14.6106	13.6173	13.8353	13.7683	14.4369	14.2908	13.3837	14.0857	13.5387	12.3163	12.6272
let-7-mUt2	8.46806	8.62659	8.60112	9.35901	8.69737	8.85823	9.08415	8.63429	8.55522	9.01614	8.5214	8.96734	8.72823	8.79425	8.56744	8.40547	8.59704	8.55203	8.7284	8.53494	8.63538	8.70983	8.5412	8.72522	8.93604	8.70604	8.83255	8.65332	8.41895	8.63838	8.54602	8.68635	8.64573	8.61295	8.66838	8.66279	8.49125	8.60575	8.76014	8.71372	8.71758	8.64261	8.784	8.95732	8.74292	8.84208	8.92845	8.4264	8.65165
let-7-mUt3	8.56861	8.69532	9.34461	9.28363	8.9408	9.05365	8.86489	8.78532	8.59924	8.80597	8.60378	8.95817	8.73318	8.95429	8.61587	8.55501	8.57271	8.51554	8.8712	8.46237	8.66439	8.9285	8.6971	8.77044	9.16214	8.94421	8.83834	8.61405	8.50312	9.00592	8.62964	8.71822	8.81637	8.72924	8.74969	8.80169	8.61216	8.73378	8.89639	8.76216	8.74931	8.79817	8.96315	9.22607	8.76939	9.08125	8.79093	8.55731	8.8021
negative-1	8.53202	8.65404	8.61621	8.85987	8.76629	9.02308	8.71396	8.7429	8.61892	8.80125	8.54185	8.90401	8.77102	8.91553	8.60073	8.40799	8.62161	8.55401	9.23154	8.6034	8.65399	8.75901	8.84265	8.61302	9.16054	8.56904	8.62968	8.69777	8.51125	8.69437	8.49024	8.68627	8.6237	8.61984	8.69753	8.54029	8.49275	8.65662	8.67274	8.72559	8.77745	8.98596	8.87261	8.95722	8.81145	9.04715	8.96766	8.57839	8.63873
negative-5	8.44611	8.59625	8.56251	8.66461	8.74462	9.25347	8.7232	8.93892	8.61064	8.73951	8.43345	8.92559	8.7432	8.8797	8.61594	8.51535	8.54433	8.62883	8.80361	8.5243	8.66938	8.69431	8.51802	8.67202	9.12878	8.69435	8.52563	8.65513	8.45456	8.62509	8.58129	8.53209	8.69598	8.62648	8.70927	8.59617	8.7207	8.66471	8.69107	8.73458	8.75216	8.74855	8.78641	9.04306	8.70662	8.9344	8.8002	8.48602	8.70552
spike1-5159	8.45656	8.56342	8.50427	8.50613	8.56955	8.79141	8.60816	8.53104	8.42235	8.60799	8.44307	8.56424	8.63966	8.6904	8.47807	8.29468	8.45642	8.45949	8.47311	8.22829	8.38455	8.53762	8.43524	8.46542	8.7243	8.51043	8.49073	8.5656	8.3375	8.46867	8.38242	8.56016	8.50488	8.49327	8.53367	8.46753	8.34601	8.47599	8.42022	8.59699	8.65435	8.41931	8.6248	8.81206	8.44234	8.69601	8.59334	8.4698	8.62646
spike1-5282	8.4053	8.50341	8.41215	8.57397	8.53639	8.75126	8.58298	8.57157	8.42042	8.65922	8.48991	8.57814	8.57183	8.70074	8.43501	8.23378	8.51806	8.47566	8.45033	8.40271	8.45656	8.52851	8.41395	8.43347	8.76894	8.58153	8.45258	8.54201	8.38318	8.51682	8.32754	8.50488	8.49573	8.47945	8.62094	8.48682	8.37828	8.50674	8.40511	8.57196	8.55931	8.54423	8.49399	8.76807	8.4856	8.7056	8.58675	8.3786	8.52533
spike2-2597	8.36568	8.57234	8.5122	8.54937	8.60896	8.66587	8.55684	8.60894	8.4918	8.59291	8.49265	8.5803	8.60968	8.80774	8.45741	8.31777	8.48901	8.36852	8.51937	8.30379	8.39702	8.51969	8.51719	8.45665	8.8497	8.4527	8.62079	8.51362	8.25105	8.46052	8.38778	8.54766	8.51479	8.54058	8.61008	8.44833	8.41121	8.51479	8.45804	8.64291	8.52345	8.496	8.63459	8.75378	8.51848	8.81284	8.65083	8.454	8.57266
spike2-5240	9.19996	9.21817	9.41621	9.54645	9.52269	9.64331	9.5576	9.3864	9.1562	9.23979	9.20118	9.6114	9.28909	9.49761	9.16793	9.14767	9.17416	9.23676	9.59196	9.35919	9.42825	9.53799	9.41796	9.60854	9.6903	9.59614	9.45214	9.29379	9.0126	9.62178	9.31119	9.25543	9.62133	9.22556	9.32048	9.39015	9.32695	9.13441	9.38491	9.25165	9.31926	9.50371	9.69564	9.89082	9.53576	9.68653	9.69386	9.19564	9.18526
[truncated: 97 more columns]

## Sheet: Supp Table B
B Quantile normalized log base 2 miRNA data
TargetID	T200.101.AVG_Signal.p3	T400.101.AVG_Signal.p3	X109.AVG_Signal.p4	X110.AVG_Signal.p4	X120A.AVG_Signal.p4	X132.AVG_Signal.p4	X132A.AVG_Signal.p4	T200.133.1a.AVG_Signal.p3	T200.133.2a.AVG_Signal.p3	T400.16.AVG_Signal.p3	T200.16.AVG_Signal.p3	X163.AVG_Signal.p4	T200.164.AVG_Signal.p3	T400.164.AVG_Signal.p3	T200.165.1a.AVG_Signal.p3	T200.165.2a.AVG_Signal.p3	T400.166.AVG_Signal.p3	T200.166.AVG_Signal.p3	X167.AVG_Signal.p4	X170.AVG_Signal.p4	X171.AVG_Signal.p4	X171A.AVG_Signal.p4	X173.AVG_Signal.p4	X178.AVG_Signal.p4	X18.AVG_Signal.p4	X185A.AVG_Signal.p4	X199A.AVG_Signal.p4	T400.2.AVG_Signal.p3	T200.2.AVG_Signal.p3	X201.AVG_Signal.p4	T200.227.AVG_Signal.p3	T400.227.AVG_Signal.p3	X237.AVG_Signal.p4	T200.24.AVG_Signal.p3	T400.24.AVG_Signal.p3	X243A.AVG_Signal.p4	T200.248.AVG_Signal.p3	T400.248.AVG_Signal.p3	X24A.AVG_Signal.p4	T400.259.AVG_Signal.p3	T200.259.AVG_Signal.p3	X27.AVG_Signal.p4	X27A.AVG_Signal.p4	X298A.AVG_Signal.p4	X299.AVG_Signal.p4	X299A.AVG_Signal.p4	X301.AVG_Signal.p4	T200.302.AVG_Signal.p3	T400.302.AVG_Signal.p3
HS_1	8.93415	8.88315	8.73825	8.72782	8.93124	8.7869	8.79807	8.9826	8.8448	8.87948	8.91208	8.84824	8.8864	8.98889	8.80093	8.82325	8.8572	8.99945	8.79525	8.88964	8.72782	8.7927	8.83274	8.73537	8.82325	8.87297	8.91566	8.72236	8.82325	8.8117	8.8864	8.90227	8.70954	8.82325	8.7869	8.83866	8.91826	8.8759	8.8759	8.80613	8.86382	8.88964	8.86689	8.89233	8.84824	8.75966	8.75676	8.95688	8.85409
HS_10	9.29019	9.1847	9.47606	9.54601	9.59208	10.613	9.39144	9.26718	8.86058	9.08582	9.54601	9.77449	9.43636	9.56852	8.97573	9.03658	8.8864	9.15028	10.1236	8.98577	9.27713	9.25424	9.45581	9.73853	9.97226	9.39562	10.0297	9.07665	9.12751	9.1591	9.62918	9.24132	9.76713	9.45581	9.7877	9.54058	9.40891	8.77863	9.55759	9.11439	9.11148	10.0482	9.47041	9.86212	9.47606	9.29724	9.80072	8.73537	9.17768
HS_100	15.332	15.2547	15.1343	15.1218	15.1583	15.1343	15.0687	15.1686	15.2833	15.3412	15.2833	15.3046	15.395	15.3046	15.2743	15.3412	15.1084	15.2137	15.1583	15.4401	15.0687	15.0949	15.1218	15.0289	15.4133	15.0289	15.0146	15.2239	15.3608	14.939	15.1686	15.18	15.1906	15.2239	15.0949	15.0409	15.2454	15.2018	14.8485	15.2343	15.2018	15.2018	15.0289	15.0949	15.2018	15.1686	15.332	15.2645	15.332
HS_101	8.77045	8.71698	8.80324	8.69905	8.91826	8.67615	8.7869	8.80093	8.86382	8.8864	9.15028	8.73292	8.70954	8.65765	8.86382	8.69433	8.86957	8.78125	8.69905	8.75403	8.71953	8.69433	8.6841	8.73825	8.74094	8.74375	8.77863	8.73825	8.87297	8.77306	8.80613	8.82616	8.76535	8.73825	8.77306	8.8117	8.82008	8.85088	8.76249	8.809	8.6965	8.70954	8.70432	8.70954	8.76535	8.72524	8.66027	8.73292	8.73825
HS_104	8.61131	8.57042	8.60787	8.81731	8.93415	8.65765	8.7304	8.66794	8.74094	8.59284	9.24132	8.77584	8.6841	8.9826	8.64939	8.6965	8.64393	8.74878	8.7899	8.6817	8.61131	8.70192	8.6352	8.61732	8.60787	8.6523	8.84185	9.11439	8.67095	8.64664	8.66794	8.82008	8.7927	8.64664	8.68915	8.7304	8.76535	8.77584	8.66027	8.55357	8.77863	8.70192	8.7869	8.72782	8.75403	8.76535	8.91566	8.78396	8.71438
HS_105	9.1591	9.03978	9.13069	8.8864	8.97279	8.89233	9.13069	8.82008	8.95378	9.46564	9.06265	8.75403	8.75403	8.83542	8.92439	8.95064	8.96346	8.90573	9.05894	8.83274	9.00963	8.91208	9.10192	8.9088	8.89233	9.1591	9.21568	8.92815	8.94786	9.0831	8.89859	8.96012	8.88315	8.97573	9.049	9.06631	8.95378	9.07665	9.10192	8.94786	9.1907	8.92439	9.08849	9.1591	8.82616	8.90227	8.75966	8.79807	8.83866
HS_106	9.22221	9.05559	9.20652	9.02542	9.20348	9.14382	9.12751	9.11439	9.14382	8.99945	8.96012	9.26392	9.08582	9.02542	9.15338	9.10499	9.07278	9.07278	9.32315	9.22545	9.24787	9.16868	9.10499	9.16551	9.34937	9.1847	9.32677	8.86058	9.04291	9.1907	9.21568	9.19384	9.16551	9.01605	9.00621	9.22545	9.08582	9.10844	9.03658	8.9963	8.9826	9.16868	9.17179	9.34937	9.11723	9.23458	9.27393	9.0831	9.1591
HS_107	9.32315	9.28378	9.0831	8.90573	8.95064	9.12751	9.11723	9.43179	9.46025	9.16868	9.44663	8.8572	9.34937	9.32315	9.58645	9.39144	9.23785	9.37894	8.91566	9.51938	9.02903	8.92096	8.99287	8.95688	9.10844	8.88964	8.87297	9.31553	9.49425	8.95064	9.25734	9.22221	8.92439	9.15632	9.05894	8.89569	9.31161	9.24132	8.86382	9.29724	9.305	8.96012	8.97279	9.08849	9.09852	8.99287	9.34937	9.39562	9.13656
HS_108.1	9.305	9.28059	9.67298	9.45581	10.0297	9.41337	9.66625	9.58645	9.24451	9.34215	9.6794	10.1838	9.34215	8.94473	9.86212	8.92096	9.84151	9.38734	9.75983	9.16551	10.1236	9.51397	9.69094	9.95518	9.45581	9.44176	9.62918	11.415	9.2513	9.61032	9.1591	9.47041	9.85539	9.68538	10.5737	9.71151	9.61032	8.9088	10.1236	9.38734	10.6005	10.6271	10.0124	9.85539	9.59208	9.89117	10.5435	10.1638	10.5435
HS_109	8.79807	9.09852	8.71206	8.66794	8.74878	8.6965	8.8448	8.88315	8.68671	8.80093	8.79525	8.85088	8.80324	8.95064	8.74649	8.7304	8.71953	8.86058	8.70192	9.02903	8.70954	8.86957	8.809	8.69905	8.91208	8.77306	8.74375	8.73537	8.91566	8.75966	8.82325	8.83274	8.79807	8.92439	8.67355	8.80093	8.71953	8.8572	8.77306	8.77863	8.69201	8.76793	8.71698	8.67095	8.64939	8.88315	8.7869	8.71206	9.0831
HS_11.1	8.76249	8.79807	8.69905	8.6817	8.6817	8.7304	8.7516	8.8117	8.66027	8.79525	8.73292	8.67892	8.59899	8.67095	8.68915	8.6817	8.80613	8.77306	8.62048	8.70192	8.73292	8.71438	8.6817	8.85409	8.68671	8.74094	8.68671	8.64939	8.73825	8.74649	8.66552	8.71698	8.73292	8.74649	8.75403	8.76535	8.6965	8.6265	8.75966	8.7516	8.59284	8.7899	8.72236	8.71206	8.7899	8.75403	8.73292	8.76793	8.72524
HS_110	10.3164	9.97226	10.1048	9.89117	10.0482	9.96481	9.86212	9.97226	9.99452	10.057	9.97226	9.74534	10.0124	10.259	10.5737	10.5052	10.0038	10.0482	9.82668	10.1236	9.99452	9.97942	10.0659	10.1638	9.76713	9.9378	9.91426	10.8685	10.226	10.1936	10.1418	10.1048	10.0395	9.89875	10.0395	9.9378	10.0395	10.1156	10.0659	9.94618	10.306	9.99452	9.80678	9.93031	10.2043	10.0297	9.97942	10.057	10.0124
HS_111	8.8117	8.75403	8.71698	8.85409	8.82616	9.08849	8.87297	8.70432	8.90227	8.70432	8.61131	8.8448	8.73292	8.96629	8.95688	8.70432	8.72524	8.69905	8.74649	9.49425	8.85088	8.66552	9.00621	8.68915	9.58645	8.69905	8.73537	8.83274	8.7927	8.70432	8.71698	8.76249	8.69433	8.85409	8.79807	8.73292	8.7516	8.68915	8.75403	8.63248	8.7304	8.94098	8.74649	8.7869	8.86058	8.7516	9.18757	8.72236	8.74878
HS_112	8.82616	8.61131	8.84824	8.94098	8.71953	8.69433	8.77045	8.74649	8.62048	8.56377	8.8572	9.06265	8.86382	8.82616	8.82008	9.08849	8.57982	8.64939	8.74094	8.80613	8.9826	8.60207	8.94786	8.65505	9.31161	8.71698	8.72524	9.03293	8.72236	8.67615	8.72236	8.6817	8.77306	8.70954	8.74649	8.73825	8.75403	8.67892	8.7927	8.74094	8.64664	8.99945	8.66027	8.68671	8.96954	8.98577	9.14382	8.72524	8.70432
HS_113	10.7097	10.7495	11.0915	11.1033	11.1669	11.0915	11.1669	10.5576	10.4785	10.9477	10.6415	10.8938	11.0127	10.7367	10.9616	10.8685	10.9199	11.0639	11.3236	10.9616	11.3503	11.2632	11.0639	11.2866	11.2525	11.3236	11.2525	10.803	11.2163	11.4534	10.8549	11.2163	11.2163	10.6817	10.6956	11.2163	10.8139	11.0369	11.2163	10.7495	10.7222	11.2755	10.8685	11.3503	11.2163	11.2163	11.0915	10.9477	10.9328
HS_114	9.9378	9.96481	9.85539	9.73853	9.87647	9.61032	9.85539	9.73853	9.67298	9.75983	9.63509	9.64702	9.62364	9.59833	9.73245	9.80072	9.8697	9.89117	9.66625	9.39991	9.84151	9.9056	9.97226	10.1741	9.44176	9.95518	9.9378	9.66625	9.8697	10.1638	10.0038	9.9378	9.97942	9.97942	9.92181	9.88345	9.87647	9.84151	10.0482	9.84151	9.71889	9.75983	9.84859	9.73245	9.84151	9.71151	9.55759	9.69094	9.66625
HS_115	8.80613	8.84824	8.91208	8.8759	8.84185	8.70432	8.77306	8.96629	8.76249	8.67355	8.6965	8.77045	8.77306	8.72782	8.69905	8.70954	8.69201	8.7304	8.81731	10.0124	8.77863	8.73537	8.71438	8.59899	9.03658	8.74649	8.88315	8.72782	8.86058	8.69433	8.80324	8.77306	8.71438	8.56377	8.59899	8.77045	8.73537	8.64939	8.73537	8.72524	8.66794	9.22889	8.8117	8.80324	8.70705	8.71698	9.1907	8.77045	8.83542
HS_116	9.94618	10.1048	10.0854	9.8195	10.1741	10.0297	9.9056	10.283	10.306	9.98747	10.4297	10.2364	10.3404	10.1156	10.259	10.1324	10.2477	9.88345	9.79459	9.64702	9.97226	9.87647	10.0962	9.69737	10.0038	10.1418	10.2147	10.4915	10.1527	9.80072	9.92181	9.88345	10.1156	9.75152	9.97226	10.226	9.9378	10.2147	10.1048	10.0038	9.95518	9.86212	10.0209	10.1048	9.8195	10.1638	10.3507	10.1236	10.1838
HS_117	9.40489	9.25734	9.08849	9.092	9.00292	9.89117	9.05559	9.80072	9.57454	9.06631	9.88345	9.18757	9.7877	9.47606	9.89117	9.73853	9.52926	9.87647	9.16268	9.9378	9.25424	8.9826	9.17768	9.00621	9.40891	8.91826	8.96629	10.1838	9.6165	9.01297	9.20962	8.80613	9.10499	9.21855	9.22545	8.9088	9.34937	9.46564	8.95378	9.15632	9.41753	9.46564	9.12751	8.94473	9.07278	8.96954	9.80678	9.43179	9.85539
HS_119	9.93031	9.99452	9.87647	9.65347	9.57454	9.31161	9.88345	10.259	10.3278	9.81315	9.65347	9.68538	9.69737	10.0209	9.75983	9.9056	9.99452	9.98747	9.64153	9.61032	9.56277	9.73245	9.75152	9.98747	9.2513	9.73853	9.8195	9.94618	9.80678	9.80678	9.97226	10.057	9.64153	9.81315	9.98747	9.66625	9.97942	9.88345	9.81315	10.1418	9.83453	9.43179	9.86212	9.74534	9.6794	9.63509	9.57454	9.66625	10.0962
HS_12	9.25424	9.19711	8.86689	8.77306	8.81731	9.89875	8.83274	9.32677	9.25424	9.42276	8.93788	8.94098	9.35835	9.9378	9.07278	9.6165	9.06967	9.76713	9.092	10.1324	8.6841	8.96346	8.77863	9.15338	8.72236	8.92096	9.1847	9.61032	9.55759	8.90227	8.94786	9.1907	8.78125	9.20652	9.09498	8.8572	9.37894	8.98577	9.25734	9.01875	9.01297	9.34569	8.93788	9.40489	8.95688	8.809	9.82668	9.61032	9.45143
HS_120	10.0659	10.0124	10.283	9.6165	9.31161	10.9616	9.16868	9.36232	10.0395	10.0962	9.13982	9.3012	10.7097	10.1638	10.3404	9.8195	9.28059	9.82668	9.9378	11.5416	9.77449	9.37894	9.75983	9.45581	11.6551	9.41753	9.16268	10.0209	10.1048	9.16268	9.37027	9.67298	9.55138	9.38734	9.40891	9.36666	9.77449	9.42276	9.40891	9.25424	9.50906	10.5855	9.73245	9.48032	9.75983	9.37894	10.3709	9.86212	9.75983
HS_121	9.6794	9.39144	9.84859	9.47606	9.75983	9.40891	10.1236	9.19384	9.58645	9.64153	9.29724	9.57454	9.305	9.33372	9.20962	9.75152	9.6598	9.55138	9.44176	10.6415	9.64702	9.74534	9.58645	9.46025	9.33747	9.80678	9.70438	9.20041	9.80072	9.73853	9.96481	9.81315	9.66625	9.62364	9.81315	9.83453	9.62918	9.48931	10.057	9.86212	9.61032	9.48931	10.1324	9.67298	9.69737	9.69737	9.20962	9.37473	9.33036
HS_122.1	9.41337	9.47041	9.43179	9.26718	9.42276	9.3012	9.59833	9.42276	9.32677	9.43636	9.41337	9.35386	9.02212	9.20348	9.32677	9.2871	9.36666	9.41753	9.23458	9.42733	9.37473	9.50906	9.43179	9.55138	9.20962	9.57454	9.55138	9.20962	9.33036	9.51938	9.56852	9.47606	9.57454	9.31553	9.47041	9.39144	9.51397	9.46025	9.43636	9.51397	9.46564	9.21855	9.42733	9.43636	9.30811	9.42733	9.25424	9.40891	9.27393
HS_123	9.84859	9.66625	9.19384	9.37027	9.1847	9.47606	9.16268	9.16268	9.83453	9.92181	10.4785	9.05256	9.15028	9.31904	9.08849	10.3404	9.34215	9.13982	9.40489	9.43636	9.39562	9.25734	9.11148	9.52926	9.73245	9.24787	9.24451	9.47606	9.67298	9.38734	9.39562	9.08582	9.14692	9.69737	9.35386	9.36232	10.306	10.283	9.33372	9.58645	9.23192	9.68538	9.33372	9.09498	9.09498	9.5802	9.63509	9.56277	9.40891
HS_124	9.26718	8.78396	8.96954	8.89859	8.96012	8.47592	8.60787	8.90227	9.61032	9.15028	9.18757	8.4988	9.10192	8.86382	9.17768	9.17179	9.14692	8.4848	8.75403	10.2043	8.71206	8.57982	8.73537	8.91826	8.77045	8.49243	8.45247	9.00621	8.45247	8.56066	8.92439	8.71953	8.64393	8.93415	8.83542	8.54647	9.16268	9.12751	8.71438	8.82008	8.46576	8.93788	8.67095	8.49243	8.53445	8.6841	9.79459	9.092	8.45247
HS_126	9.34937	9.5802	9.05894	9.20041	9.31904	9.13069	9.1591	9.38734	9.41753	9.55759	9.36666	9.06967	9.88345	9.34215	9.38308	9.40891	9.44176	9.38308	9.10844	9.32677	9.34569	9.48931	9.49425	9.29019	9.1591	9.43636	9.33036	9.24132	9.39562	9.22889	9.25424	9.25734	9.42733	9.29019	9.38734	9.29336	9.46564	9.36232	9.2513	9.40489	9.37473	9.20652	9.20348	9.30811	9.37473	9.40489	9.16868	9.71889	9.36666
HS_127.1	8.71438	8.60207	8.63861	8.66027	8.64664	8.71698	9.17768	8.86689	8.83542	8.70954	8.8448	8.62956	8.73537	8.809	8.93124	8.75676	8.77863	8.8572	8.66027	8.96954	8.70192	8.76249	8.69905	8.65765	8.9826	8.78125	8.62341	8.77306	8.95688	8.67095	8.70432	8.58979	8.56066	8.70705	8.64393	8.75403	8.77306	8.91826	8.69201	8.67892	8.95064	8.76535	8.80613	8.73537	8.76249	8.73537	8.73825	8.79525	8.69905
HS_128	9.26081	9.21249	9.73853	9.82668	9.56852	9.46564	9.6794	9.13357	9.04291	9.18138	9.23458	9.46564	9.33372	9.03293	9.32315	9.22221	9.41337	9.2871	9.86212	9.30811	9.69737	9.75983	9.56277	9.71151	9.46564	9.77449	9.78176	9.21249	9.15338	10.0482	9.61032	9.46564	9.74534	9.49425	9.27713	9.80678	9.27066	9.37027	9.80678	9.46025	9.42733	9.5802	9.74534	9.82668	9.6598	9.74534	9.81315	9.11723	9.24787
HS_129	10.1048	8.68915	9.66625	9.2513	8.70705	8.72524	9.14692	8.74375	10.0482	9.32677	9.84151	8.72524	9.48931	8.75676	10.0752	9.54601	9.49937	9.305	8.69201	11.2292	9.10192	9.37027	9.59208	9.67298	8.64132	8.81439	8.96012	8.86382	8.72524	8.76249	9.5802	9.42733	9.11723	9.19384	9.59208	8.70432	8.75966	9.39562	9.00963	9.5802	10.2364	9.79459	8.74094	9.69737	9.23458	9.13357	9.73245	10.4785	8.74094
HS_13	8.82325	8.74375	8.60207	8.74878	8.76793	8.66794	8.61428	8.56712	8.62341	8.76249	8.6265	8.60787	8.60787	8.62341	8.94473	8.64939	8.59635	8.49243	8.65765	8.64132	8.62956	8.69905	8.62956	8.6523	9.05894	8.63861	8.51074	8.61428	9.23192	8.58651	8.71953	8.64393	8.64664	8.66552	8.56712	8.70192	8.78396	8.92815	8.54296	8.68915	8.6265	8.55748	8.61428	8.83542	8.67095	8.64939	8.6265	8.64939	8.66794
HS_130	15.18	15.18	14.8485	14.8947	14.6221	15.0687	14.9248	15.3046	15.3412	15.2547	15.332	14.8628	15.2743	15.2547	15.3135	15.2743	15.2343	15.2743	14.8628	15.4208	14.9532	14.5844	14.8947	14.7168	15.2645	14.4361	14.2267	15.2547	15.37	14.5663	15.1906	15.0289	14.7518	15.0949	14.8186	14.2729	15.2137	15.2137	14.5238	15.2018	15.083	14.9248	14.8334	14.9842	14.9248	14.7999	15.2454	15.2547	15.2952
HS_131	9.10192	9.02542	9.06265	9.3012	9.18138	9.092	9.13982	9.03978	8.91826	9.10844	8.94786	9.03658	9.00621	9.03658	8.92096	8.96012	9.29019	9.06631	9.37473	8.89233	9.16268	9.092	9.32677	9.15632	9.27713	9.46025	9.38308	8.98577	9.09852	9.049	9.10499	9.10844	9.12751	8.96629	8.9826	9.19384	8.8572	9.08582	9.29724	9.00963	8.87948	9.05559	9.21249	9.15338	9.11148	9.00963	9.04623	9.06265	9.11439
HS_132.1	10.0297	10.0038	9.94618	9.64153	10.0038	9.85539	10.1638	10.0659	10.0038	10.1838	10.1741	9.93031	10.306	10.226	10.1236	10.1418	10.1236	10.283	9.69737	10.5316	9.92181	10.0854	9.79459	9.75152	9.54601	9.99452	9.85539	9.97942	10.1638	10.1838	10.0962	10.1638	9.81315	10.2477	10.2717	9.74534	10.1936	10.2477	10.3404	10.1236	9.93031	9.75152	9.95518	9.89117	9.80678	9.97226	10.226	10.2147	10.0659
HS_133.1	9.60469	9.68538	9.34569	9.27393	9.37027	9.35386	9.61032	9.80678	9.75152	9.70438	9.69094	9.14382	9.6165	9.5802	9.73853	9.69094	9.66625	9.73853	9.26718	9.8195	9.31161	9.56852	9.40891	9.30811	9.22889	9.49937	9.46025	9.70438	9.81315	9.48032	9.63509	9.59208	9.26718	9.47041	9.44176	9.5802	9.63509	9.73245	9.54058	9.67298	9.59208	9.26081	9.57454	9.59208	9.46564	9.46564	9.54601	9.60469	9.62918
HS_134	8.72782	8.64664	8.57042	8.64664	8.75676	8.66027	8.81731	8.96012	8.95064	8.76535	8.7516	8.6265	8.71953	8.74375	8.70192	8.73825	8.82616	8.80324	8.66249	8.67355	8.7304	8.8117	8.78396	8.77584	8.64664	8.94098	8.81731	8.89859	8.99945	8.63861	8.74878	8.74878	8.66552	8.64939	8.72524	8.7927	8.70432	8.84185	8.64393	8.92439	8.8572	8.74375	8.77863	8.82616	8.72236	8.70954	8.8572	8.57674	8.76535
HS_135	9.05559	9.20652	8.89859	8.68671	8.6841	8.8864	8.78125	8.97918	8.98889	8.97279	9.89117	8.91208	9.17179	9.08582	8.96012	8.95378	8.97573	8.87297	8.76249	9.71151	9.049	8.81439	8.67095	8.80093	9.75983	8.64132	8.66027	9.25424	9.08582	8.69201	8.91566	9.02542	8.77584	8.81731	8.8572	8.64939	9.02212	8.73292	8.7869	8.74649	8.83542	8.82616	8.7927	8.92815	8.73292	8.99945	8.86058	9.22545	8.9826
HS_136	8.98889	8.86689	8.8572	8.73292	8.92096	9.02212	8.84824	8.68915	8.82008	8.85409	8.75676	8.64664	8.57982	8.82008	9.03658	9.00963	8.96629	8.71698	8.7927	9.11439	8.83274	8.80613	8.80093	8.86957	8.74878	9.00292	8.81439	8.97918	8.77045	8.91208	8.78125	8.67095	8.97573	8.78396	8.70192	8.82008	8.79525	8.77306	8.70192	8.79807	8.76535	8.83866	8.73292	8.91208	8.74094	8.91826	8.77863	9.09852	8.79525
HS_137	8.72236	8.73292	9.17179	8.66552	8.6265	8.7516	8.80613	8.76535	8.84185	8.86058	8.8759	8.71438	8.7869	8.79525	8.90573	8.90573	8.78125	8.77863	8.89233	8.9826	8.69201	8.74375	8.64132	8.78125	8.79807	8.70705	8.76535	8.77863	8.78125	8.809	8.76535	8.83866	8.72524	8.75676	8.80324	8.78125	8.83866	8.82616	8.78125	8.83542	8.76793	8.71953	8.6817	8.65505	8.86689	8.70432	8.75403	8.80093	8.77045
HS_138	10.259	10.1638	10.1838	10.0962	10.0854	10.1838	10.2717	10.1324	10.3164	10.4063	10.3614	9.8697	10.057	10.0854	10.3709	10.5855	10.5855	10.6547	9.97226	10.1418	10.057	10.2477	9.96481	10.0659	10.1838	10.1638	10.283	10.5737	10.7779	10.5737	10.6415	10.6817	10.1741	10.3709	10.3164	10.306	10.3941	10.3941	10.3941	10.4785	10.283	10.0395	10.2043	10.3614	10.1638	10.283	10.1048	10.2043	10.1638
HS_139	11.9794	11.9149	11.7961	11.7659	11.6689	11.7372	11.84	12.0634	12.1157	12.134	12.3532	11.7372	12.4979	12.4358	12.4358	12.4134	12.1157	12.3532	11.6965	13.0066	11.7237	11.7794	11.6201	11.632	12.3532	11.6551	11.5031	12.1011	12.4776	11.6551	12.0825	11.9627	11.632	11.9951	11.7961	11.5684	12.2033	12.0825	11.632	11.8998	12.0825	11.6551	11.5931	11.8846	11.7659	11.8241	12.2986	12.3922	12.1857
HS_14.1	9.24787	9.20041	9.13357	9.39562	9.10844	8.9826	9.20348	9.37894	9.23785	9.21249	9.22221	9.15028	9.20348	9.06265	9.39562	9.26081	9.20652	9.34569	9.28059	9.24787	9.03293	9.21855	9.19384	9.1591	8.96012	9.10192	9.23458	9.22545	9.33372	9.25424	9.27393	9.33747	9.18138	9.06967	9.13982	9.23192	9.24451	9.22889	9.27393	9.29019	9.24787	9.00621	9.32315	9.17465	9.1907	9.31553	9.13069	9.16268	9.12751
HS_140	8.54998	8.59635	8.70192	9.305	8.80324	8.85088	8.90573	8.77045	8.70705	8.82008	8.57982	8.7899	8.7516	8.73825	8.65505	8.67615	8.60207	8.7869	9.23192	8.68671	8.83866	8.85409	8.76793	8.82325	8.93415	8.86058	8.75676	9.47041	8.86382	8.85409	8.67892	8.6841	8.80613	8.73537	8.72782	8.64132	8.65505	8.82949	8.89569	8.67615	8.73292	8.7516	8.99945	8.77863	8.71206	8.70705	8.86689	8.60521	8.72782
HS_141	9.27393	9.22221	9.27713	9.63509	9.40891	9.17179	9.3012	9.02903	9.18138	9.44176	9.04623	9.50906	9.11439	9.12103	9.27713	9.18138	9.26392	9.19384	9.41337	9.09498	9.41337	9.33372	9.20652	9.39991	9.3012	9.25734	9.48931	9.13069	8.9826	9.44663	9.17179	9.17465	9.45143	9.23458	9.25424	9.46564	9.18757	9.18138	9.48032	9.12103	9.15028	9.14692	9.51938	9.34569	9.24132	9.27713	9.52471	9.15632	9.21249
HS_142.1	9.64702	9.65347	9.95518	9.7877	9.78176	9.98747	10.1527	9.82668	9.73853	9.79459	9.59833	9.65347	9.89117	9.71889	9.80678	9.67298	9.56277	9.71889	10.0209	9.56852	9.73853	9.93031	9.72627	9.96481	9.89117	9.87647	9.8697	9.54601	9.79459	9.96481	9.83453	9.63509	9.93031	9.71151	9.72627	10.0209	9.93031	9.84859	9.99452	9.76713	9.73853	9.70438	9.85539	10.0124	10.0209	9.92181	9.86212	9.64702	9.80072
HS_143	9.91426	9.55759	9.65347	9.27066	9.50906	10.0482	9.70438	9.99452	9.63509	10.0395	10.7097	9.23785	9.72627	10.9616	10.2477	9.53446	9.48032	10.2717	9.8195	10.465	9.35835	9.34937	9.8697	9.37894	9.98747	9.29724	9.04623	9.9378	11.1033	9.50906	9.80072	9.74534	9.29019	9.44176	8.87948	9.14382	10.3404	10.0297	9.25424	9.73853	10.1936	9.97942	9.29336	9.5802	9.37894	9.24451	9.8697	10.761	10.283
HS_144	9.03978	9.08582	8.93124	9.62364	9.03978	8.9088	9.01297	8.92815	8.89569	8.96629	8.95688	9.20041	8.86689	8.94098	8.89569	9.02903	9.01605	8.97279	9.34569	9.44176	8.90573	9.02212	8.96629	8.97573	9.13656	9.26392	9.20652	9.18138	8.93415	9.31161	8.95378	9.13069	8.97918	9.00621	9.07975	9.12103	8.8759	9.00292	9.12751	9.03978	9.12751	8.85409	8.96012	9.14382	9.00963	9.03293	9.15338	8.89233	9.13069
HS_145.1	15.3235	15.2454	14.9248	14.7836	14.2969	15.3412	14.6221	15.3235	15.4775	15.3135	15.37	14.7836	15.2952	15.4775	15.4999	15.3507	15.3778	15.2645	14.6618	15.5478	14.6996	14.2729	14.7999	14.5463	15.2547	13.901	13.732	15.4208	15.4775	13.9271	15.083	14.9679	14.2729	15.147	15.1218	13.7031	15.386	15.2833	14.1293	15.0409	15.386	15.0409	14.6221	14.7347	14.8628	14.8186	15.535	15.4133	15.2343
HS_146.1	8.78125	8.80093	8.67095	8.6352	8.83866	8.68671	8.79525	8.809	8.7899	8.68671	8.74878	8.71953	8.74878	8.6817	8.70705	8.75403	8.63248	8.70432	8.6841	8.82949	8.95688	8.8448	8.7516	8.71953	8.77306	8.75676	8.82008	8.92439	8.69905	8.74878	8.67615	8.7304	8.82325	8.74375	8.7927	8.73537	8.89233	8.71206	8.8117	8.73825	8.74649	8.66794	8.78125	8.81439	8.7304	8.62956	8.74094	8.77584	8.73292
HS_147	9.13982	9.1591	9.06967	8.91208	9.05256	9.0831	9.02212	9.11723	9.17768	9.11439	9.092	8.88315	9.19384	8.97279	9.25734	9.17768	9.13069	9.10499	8.92096	8.9088	9.06967	9.17179	9.27713	8.9826	8.97573	9.16268	9.12751	9.56277	9.22889	9.08582	8.94098	9.28059	9.03978	9.13069	9.22221	9.37473	8.99945	9.38308	9.1591	9.1241	9.23785	8.95378	9.39991	9.03658	9.08849	9.2871	9.20348	9.59208	9.15338
HS_148	12.1857	12.2203	11.517	12.6868	11.5284	12.0825	11.3503	11.6965	11.7094	11.9149	12.2794	10.8139	11.7512	11.81	11.2292	11.5817	11.8846	11.6071	12.3332	11.0915	12.6868	11.8552	11.8846	12.2409	11.4654	11.9149	11.5284	11.2755	11.3777	12.2596	10.9616	10.7495	11.6551	11.3099	11.3236	11.5817	11.6689	11.7794	11.4534	10.8549	11.2163	11.6823	11.84	12.2409	11.5817	11.81	11.0499	11.7237	11.3236
HS_149	10.5052	10.306	10.306	9.98747	10.1236	10.465	10.1418	10.3404	10.4915	10.5576	10.3507	10.3507	10.7222	10.4297	10.4915	10.6547	10.3507	10.5855	10.2477	11.2971	10.1156	10.1741	10.3941	10.2477	10.5435	10.0854	10.2043	10.5316	10.4422	10.2147	10.1936	10.3164	10.1048	10.3164	10.259	10.1838	10.2043	10.3614	10.1324	10.2956	10.4915	10.0962	9.97226	10.1838	10.3614	10.1418	10.518	10.465	10.3614
HS_15.1	9.92181	10.0209	9.28059	9.22889	9.35835	9.6794	9.33747	9.8195	9.79459	10.1236	10.0395	9.5802	9.73245	9.6598	10.0038	9.62364	9.95518	9.96481	9.31553	10.4533	9.27066	9.16268	9.31161	9.33747	9.26081	9.19384	9.35386	9.69737	9.98747	9.27066	9.55759	9.56852	9.39562	9.73853	9.53446	9.21855	9.75152	9.56277	9.31161	9.57454	9.69094	9.71889	9.36666	9.54601	9.47041	9.34569	9.66625	9.83453	9.80678
HS_150	11.6201	11.6201	11.4907	11.3777	11.1546	11.4907	11.517	11.7961	11.6823	11.8846	11.7961	11.2866	11.9794	11.7094	12.0825	11.9794	11.8701	11.9794	11.3777	12.3147	11.5551	11.3099	11.3777	11.4273	11.517	11.3897	11.1913	11.9627	12.2409	11.4654	11.7659	11.81	11.4273	11.6071	11.5284	11.204	11.8701	11.8241	11.3777	11.6551	11.81	11.3897	11.3236	11.4273	11.4021	11.3777	11.7794	11.9627	11.8241
HS_151.1	8.87948	8.77584	8.79807	8.57042	8.82949	9.46025	8.67355	8.8448	8.91208	8.82325	8.82949	8.63248	8.82949	8.70705	8.85088	8.8864	8.72236	8.89859	8.68671	8.96012	8.65765	8.78396	8.59899	8.64939	8.60207	8.6817	8.78125	8.7516	8.77306	8.72236	8.7899	8.85409	8.62956	8.80324	8.73825	8.96012	8.86382	8.73537	8.60207	8.86058	8.84824	8.6817	8.81439	8.69433	8.75966	8.71438	8.95378	8.85088	8.92815
HS_152	11.5931	11.5551	11.6071	11.4021	11.5031	11.4534	11.6689	11.5684	11.415	11.7512	11.5684	11.415	11.8241	11.5931	11.7237	11.7512	11.6823	11.7094	11.5551	11.8998	11.7794	11.7372	11.415	11.6433	11.632	11.6433	11.4654	11.7512	11.8846	11.9479	11.81	11.7372	11.5684	11.6689	11.5817	11.6551	11.5931	11.632	11.8552	11.6071	11.8241	11.4021	11.4654	11.7512	11.4907	11.8701	11.5817	11.6433	11.6965
HS_153	9.72627	9.79459	9.56277	9.59208	9.69094	9.41753	9.75152	9.56277	9.51938	9.77449	9.52926	9.53446	9.53446	9.46564	9.54058	9.60469	9.77449	9.78176	9.46025	9.31161	9.55138	9.91426	9.61032	9.74534	9.28059	9.81315	9.81315	9.59833	9.7877	9.89117	9.79459	9.78176	9.64702	9.80678	9.87647	9.96481	9.51938	9.6165	9.88345	9.71151	9.60469	9.45581	9.75983	9.75983	9.65347	9.71889	9.33036	9.48486	9.62364
HS_154	8.69433	8.59899	9.13982	9.29724	8.69905	9.22889	8.6965	8.56066	8.63861	8.65505	8.71206	9.13656	8.65505	8.70954	8.80324	8.57042	8.64132	8.7899	9.35835	9.68538	8.8572	8.77045	9.11439	8.82949	10.2717	8.71953	8.7899	8.60521	8.76249	8.89569	8.72782	8.86382	8.7516	8.77045	8.74878	8.87948	8.59899	8.70192	8.97918	8.71206	8.63861	9.29724	8.8448	8.8759	8.86382	8.78125	9.049	8.75676	8.70705
HS_155	8.73292	8.6817	8.70954	8.64939	9.52926	8.73292	8.70705	8.86058	8.67095	8.69433	9.57454	8.61131	8.95064	8.68671	8.91826	8.68915	8.64939	8.54998	8.84824	9.08849	8.6817	9.28378	8.88964	8.57374	8.69433	8.97573	9.29019	9.23785	9.24787	8.60787	8.67095	8.66794	8.74375	8.75403	8.73292	9.43179	8.67615	8.57374	9.06631	8.8759	8.74094	8.64664	8.70705	9.01605	8.92815	9.49937	9.01605	8.93124	8.7899
HS_156	8.64393	8.67355	8.64132	9.20652	8.94786	8.58651	8.75676	8.66249	8.69433	8.66027	8.65765	9.03978	8.57042	8.57674	8.69201	8.65505	8.67095	8.64664	9.02542	9.27066	8.79807	8.66027	8.70432	8.70705	8.93788	8.66552	8.62956	8.56377	8.52034	8.71206	8.58979	8.62048	8.86058	8.59635	8.71698	8.57982	8.71438	8.75966	8.82008	8.66552	8.68671	8.9826	8.77306	8.71438	8.65765	8.65765	8.85409	8.73825	8.67355
HS_157	9.05894	9.049	9.36232	9.26081	9.20041	9.24787	9.26392	8.99945	9.10192	9.05559	9.13357	9.31553	8.96012	9.06631	8.83274	9.21249	9.20962	8.95688	9.02903	8.67892	9.09852	9.06265	9.07278	9.10499	9.20348	9.049	9.2871	9.09852	9.17768	9.10192	9.1907	9.02903	9.30811	9.0831	9.0831	9.06967	9.39562	9.09852	9.19711	9.03658	9.24132	8.90227	9.10499	9.51938	9.28378	9.45581	8.93788	8.81731	9.16551
HS_158	8.51074	8.72236	8.54296	8.76793	8.809	8.58979	8.74878	8.54647	9.24787	8.62048	8.83274	8.80324	8.9088	8.62956	8.66552	8.80093	8.53891	9.27066	9.10192	8.62341	8.57982	8.77306	8.96012	9.02903	8.70954	9.0831	8.80093	11.0915	8.96629	8.64939	8.79807	8.77863	8.75676	8.63861	8.93124	8.56377	8.84824	8.80093	8.77045	8.60207	9.43179	8.4848	8.89859	8.6523	8.6841	8.68915	8.73537	9.08582	9.17465
HS_159	8.58309	8.6352	8.87297	9.17768	8.63861	8.66249	8.63248	8.58979	8.70192	8.54647	8.69433	9.0831	8.7304	8.64393	8.63248	8.62048	8.6841	8.54647	9.04291	8.62048	8.62341	8.79525	8.64939	8.68671	9.30811	8.70192	8.73292	8.81439	8.66027	8.62048	8.66249	8.6965	8.67095	8.60787	8.62956	8.6841	8.66027	8.64393	8.86058	8.54296	8.66552	8.71206	8.67355	8.60521	8.61428	8.64393	9.07278	8.57042	8.7304
HS_16	8.92815	8.96954	8.88964	8.91826	9.07975	8.81731	9.0831	9.0831	9.08582	9.00621	8.98577	8.86689	8.85409	8.88315	9.04623	9.06967	9.01297	8.9088	8.73292	9.11723	8.76535	9.04291	8.82949	8.96954	8.82616	8.96346	8.95688	9.17465	9.27066	8.95378	8.93788	8.93788	8.90227	8.92096	8.82325	9.10499	8.95064	8.9963	8.99287	8.92815	8.99945	8.79807	9.00292	9.11439	8.98889	9.06265	8.97573	8.9088	8.86058
HS_160	9.19711	9.27066	9.33372	9.23785	9.38734	9.11148	9.39991	9.1907	9.23458	9.48032	9.20962	9.23192	9.22221	9.09852	9.17465	9.21855	9.25424	9.25734	9.26081	9.13982	9.46564	9.48486	9.45143	9.62918	9.15338	9.65347	9.63509	9.23192	9.13982	9.60469	9.38308	9.45581	9.44176	9.2513	9.24132	9.53446	9.21568	9.34215	9.49937	9.33036	9.19711	9.2513	9.32677	9.47606	9.46025	9.26718	9.13656	9.18138	9.14382
HS_161	8.60521	8.59284	8.53891	8.61131	8.62956	8.52994	8.61131	8.45247	8.60207	8.57674	8.6352	8.54647	8.65765	8.57042	8.51074	8.56712	8.55357	8.73537	8.52543	8.59635	8.60207	8.58651	8.56712	8.61428	8.54647	8.52994	8.65765	8.57982	8.60521	8.61131	8.52034	8.64664	8.57674	8.61428	8.60521	8.63248	8.54998	8.53445	8.52034	8.56066	8.64939	8.59899	8.56066	8.54647	8.66027	8.57982	8.4988	8.59899	8.51561
HS_162	8.6965	8.70705	8.66552	8.6265	8.68915	8.72782	8.70954	8.73537	8.6965	8.65765	8.68671	8.88964	8.63248	8.8572	8.70954	8.58309	8.66794	8.60521	8.59899	8.78125	8.64132	8.59635	8.73292	8.67892	8.71206	8.6841	8.65505	8.58309	8.66249	8.56377	8.85088	8.75403	8.70432	8.67355	8.6817	8.7869	8.69201	8.6817	8.6817	8.60521	8.63248	8.66249	8.62956	8.61732	8.6352	8.63248	8.56377	8.67095	8.65765
HS_163	10.6817	10.6005	10.5737	10.0854	10.88	10.842	10.306	11.204	10.761	11.1301	10.842	9.9378	11.2525	10.8938	11.1301	11.2525	10.4533	11.0127	10.4533	12.1857	10.1741	10.1838	10.2147	10.3507	10.88	10.5435	10.5576	11.9951	11.0369	9.78176	10.2956	10.306	10.2147	10.3278	10.3507	10.3941	10.5737	10.8139	10.2147	10.4533	10.8685	10.4422	10.3831	10.8266	10.6271	10.5855	10.1418	10.9328	11.1301
HS_164	9.74534	9.80678	9.64702	9.50466	9.18757	9.63509	9.43636	9.84151	9.93031	9.78176	10.0124	9.37027	9.91426	9.8697	9.92181	9.89875	9.91426	9.93031	9.38734	10.518	9.33747	9.18757	9.35386	9.2871	9.48931	9.24132	9.16868	9.93031	9.97226	9.13357	9.68538	9.6165	9.20962	9.7877	9.60469	9.049	9.89117	9.93031	9.31904	9.75152	9.77449	9.41753	9.5802	9.44663	9.48931	9.39991	9.89875	9.8697	9.84151
HS_166.1	11.6551	11.632	12.0284	10.6817	11.1033	11.9794	10.842	12.0284	11.9149	11.9318	12.1157	10.4785	12.5798	12.0634	12.7553	12.8018	11.7372	11.8846	12.1687	12.7553	11.0915	10.9056	11.5031	10.9056	11.9149	11.5817	11.3236	12.4134	12.2596	11.0779	11.7094	11.8846	11.0369	11.5284	11.2755	11.1424	11.81	11.7961	11.0915	11.4021	11.6551	11.632	11.0369	11.2632	11.5284	11.2971	11.4273	12.7769	12.4358
HS_167.1	9.26392	9.26081	9.1847	9.049	9.36666	9.10499	9.38734	9.34569	9.40489	9.23458	9.23192	9.45581	9.27393	9.39991	9.44176	9.24787	9.47606	9.39144	9.18138	9.41337	9.36232	9.44176	9.2871	9.24787	9.35386	9.48032	9.18757	9.17179	9.24132	9.2513	9.34569	9.34937	9.22889	9.26718	9.24787	9.22221	9.36666	9.32677	9.26392	9.21249	9.23458	9.1591	9.27713	9.48931	9.31553	9.30811	9.34215	9.26392	9.37894
HS_168	9.73853	9.74534	9.97942	9.93031	10.5052	9.76713	10.6415	9.66625	9.60469	9.89117	9.67298	10.1527	9.66625	9.76713	9.52926	9.58645	9.55759	9.74534	9.81315	9.73245	9.6794	10.7779	9.88345	9.79459	9.71889	10.3278	10.3614	9.80678	9.48931	10.3404	10.3507	10.3614	9.89875	10.465	10.4915	10.5435	9.71889	9.9056	10.9056	10.057	9.84859	10.0209	10.2147	10.0209	10.0038	10.2477	9.89117	9.72627	9.69737
HS_169	10.6679	10.518	10.7097	9.72627	10.7222	10.5052	9.31904	10.7779	11.0499	9.80072	10.2956	11.3631	12.2203	11.2971	11.2866	10.6271	9.80072	10.1936	10.8139	10.6817	11.4907	10.283	10.4063	10.0297	12.4134	9.94618	9.67298	10.0854	10.9616	9.30811	10.2043	9.59833	10.761	10.283	9.77449	10.259	11.3897	10.8938	8.98577	10.3278	9.73245	11.7094	10.518	10.6415	10.5737	11.1162	10.803	11.9479	11.1546
HS_17	9.68538	9.94618	10.0038	9.45143	9.76713	10.0962	9.83453	9.59208	9.75983	9.85539	10.1236	10.1048	10.518	9.95518	9.89875	10.1048	9.80678	9.70438	9.99452	10.4297	9.8697	9.78176	9.94618	9.64153	10.6005	9.78176	9.89875	11.3777	9.85539	9.52926	9.71889	9.64153	9.67298	9.97226	9.88345	9.75983	9.88345	9.67298	9.61032	9.70438	10.3831	9.62918	9.62364	9.62918	9.63509	9.62364	10.465	9.98747	10.1741
HS_170	9.28378	9.40489	10.3614	8.96346	9.26718	9.31904	9.22221	9.83453	9.43636	9.48486	9.43636	9.37473	9.85539	9.73245	9.44663	9.37473	9.71889	9.39562	9.54601	9.96481	10.1418	9.27066	9.87647	9.3012	9.87647	9.06265	9.26081	9.55138	9.37894	9.09852	9.44663	9.27713	9.5802	9.33372	9.305	9.28059	9.29019	9.34569	9.23192	9.19711	9.15338	9.49425	8.96954	9.11148	9.33372	9.20962	9.6598	9.65347	9.60469
HS_172	9.44663	9.39991	9.21249	9.1241	9.2871	9.32677	9.48486	9.47606	9.33036	9.29724	9.45143	9.23458	9.26081	9.31161	9.47606	9.19384	9.39562	9.53446	9.18757	9.46564	9.26081	9.39991	9.31904	9.27713	9.40489	9.24451	9.48486	9.33372	9.45143	9.24787	9.42276	9.3012	9.23785	9.3012	9.33036	9.38308	9.44663	9.48486	9.36232	9.28378	9.34569	9.29019	9.26718	9.23192	9.27066	9.24787	9.20652	9.3012	9.29724
HS_173	8.90573	9.22545	9.36666	9.02212	9.46025	8.96346	9.01605	8.91566	9.16551	9.049	8.81439	9.69094	8.97918	9.10192	8.72524	8.94473	9.64702	9.80072	9.22545	8.79525	9.22889	9.50466	9.37894	9.39144	9.01297	9.84859	9.56277	8.79525	8.97573	9.24451	8.99945	9.06265	9.28059	9.50466	9.41753	9.52926	9.23458	8.96346	9.45143	9.092	8.89233	9.05894	9.44663	9.42733	10.4175	9.31161	8.78396	8.78125	8.91208
HS_174.1	8.89859	8.94786	8.83542	8.7869	8.8759	8.84824	8.77584	8.8759	8.81731	8.9088	8.82616	8.76249	8.87948	8.86689	9.21568	8.9963	8.87948	8.75403	8.83542	8.83866	8.96629	8.88315	8.80613	8.92096	8.82949	8.84824	8.7869	9.00963	8.83274	9.01875	8.97573	8.7869	9.13656	8.88315	8.86382	8.83274	8.80324	8.8864	8.88315	8.7927	8.8759	8.91566	8.83542	8.92439	8.84185	8.85088	8.69433	8.74649	8.78125
HS_175	9.48486	9.29336	9.59208	9.13357	9.51938	9.53446	9.57454	9.41753	9.34937	9.52471	9.11723	9.87647	9.52926	9.6165	9.41753	9.43179	9.305	9.7877	9.27393	9.8697	10.0659	9.35835	9.52471	9.25734	10.0209	9.37027	9.36666	9.56852	9.42733	9.27393	9.48032	9.07975	9.42276	9.37473	9.46564	9.41337	9.73853	9.31904	9.16868	9.15338	9.51397	9.3012	9.50466	9.20041	9.40489	9.41753	9.23192	9.50466	9.43179
HS_176	9.83453	10.0395	10.3831	10.1838	10.1638	10.1936	10.2477	9.98747	10.226	9.8697	9.83453	10.2147	10.4422	10.4422	10.0395	9.86212	10.3404	10.0962	10.3831	10.3614	9.80072	11.4907	10.518	9.84859	10.1527	10.3614	10.4533	11.1913	10.5576	9.84151	9.91426	10.1741	9.9378	11.3236	11.4534	10.2147	9.85539	9.87647	10.803	10.1048	10.1236	10.1418	10.4533	9.99452	10.7222	9.96481	10.0395	9.9056	10.0038
HS_177	9.80678	9.84859	9.88345	10.0124	9.6598	9.49937	9.71151	9.72627	9.71151	9.75152	9.64702	9.6165	9.73853	9.62918	9.71151	9.64702	9.89875	9.89875	9.70438	9.56277	9.69094	9.65347	9.78176	10.1418	9.79459	9.73245	9.73245	9.57454	9.82668	10.1236	9.9378	10.0038	9.97226	9.83453	9.79459	9.72627	9.72627	9.66625	9.69737	9.83453	9.72627	9.74534	9.63509	9.71151	9.84859	9.64153	9.62918	9.68538	9.71151
HS_178	8.9826	8.9963	8.80613	8.79807	8.96629	8.79807	8.96012	9.06631	8.92815	8.95064	8.88315	8.74375	8.80093	8.94786	8.82949	8.99287	8.94786	8.8448	8.83274	8.99945	8.89859	8.92815	8.93788	9.02542	8.92439	8.9088	8.93415	8.91826	8.97279	9.06265	9.02903	8.97279	8.88964	8.95378	8.87297	8.97918	8.87297	8.93415	9.06967	8.93415	8.91826	8.77045	8.82616	8.88315	8.8572	8.92815	8.809	8.8759	8.84185
HS_179	8.9963	9.07278	8.9088	9.06265	9.0831	8.97573	9.06631	8.94098	8.92439	9.02212	8.82325	8.87948	8.75676	8.89233	8.86957	8.90227	9.09852	9.04623	8.91208	8.69433	9.01605	9.0831	8.94473	8.93415	8.90227	9.01605	9.13982	9.10499	8.82949	9.07278	9.1241	9.092	9.01875	8.89859	8.90573	9.2513	9.01297	9.049	9.05256	9.17179	9.11723	8.89233	8.96346	9.06631	8.97573	9.13982	8.97279	8.88964	8.93788
HS_18	8.62341	8.53891	8.52034	8.55748	8.53445	8.71206	8.58309	8.60207	8.57674	8.6352	8.60207	8.66552	8.70432	8.61732	8.6523	8.54647	8.59899	8.65765	8.58651	8.60207	8.65505	8.63248	8.65765	8.67355	8.6817	8.66794	8.58651	9.54058	8.71698	8.56712	8.63248	8.65765	8.68915	8.57982	8.8117	8.63861	8.54296	8.64132	8.57674	8.64939	8.81439	8.63861	8.64132	8.57982	8.60207	8.53445	8.62048	8.63248	9.00621
HS_180	8.8864	8.7899	8.82616	9.20962	8.85088	8.8448	8.73292	8.71438	8.8759	8.6817	8.64664	8.86382	8.8448	8.63861	8.67095	8.79807	8.9963	9.21855	9.24132	8.77306	8.71698	8.74649	8.78125	8.79525	8.93124	8.79525	8.70954	8.99945	8.8864	8.77863	8.87948	8.69201	8.71206	9.10192	9.02212	8.77863	8.74094	8.74094	9.049	9.00292	8.74878	9.15028	8.70954	9.05256	8.77045	8.7869	8.77584	8.82616	8.69433
HS_182.1	9.33747	9.30811	9.16868	9.21855	9.8195	9.1907	9.69737	9.21249	9.22221	9.43179	9.29019	9.15632	8.84824	9.55759	8.98889	9.24451	9.17768	9.02542	9.19384	10.1838	9.32315	9.71151	9.29724	9.35835	8.88315	9.96481	9.47041	9.08849	9.07278	9.55138	9.41337	9.5802	9.34569	9.64153	9.84151	9.37894	9.21855	8.99945	10.3709	9.30811	9.34937	9.35386	9.7877	9.07278	9.42733	9.2513	9.16551	9.25734	9.40489
HS_183.1	8.68671	8.58979	8.54998	8.57374	8.52543	8.59635	8.56712	8.64132	8.57982	8.64664	8.58651	8.55357	8.71438	8.61131	8.54647	8.57374	8.66249	8.67892	8.57982	8.69905	8.55748	8.53891	8.50489	8.61131	8.56377	8.58979	8.62048	8.60787	8.67892	8.67355	8.62048	8.57374	8.59284	8.58651	8.58979	8.53445	8.66249	8.56066	8.53891	8.57374	8.6523	8.56066	8.54296	8.59635	8.57674	8.56377	8.57982	8.68671	8.64393
HS_184	11.4793	11.4273	11.0011	11.3631	11.0779	10.88	11.2632	11.517	11.3099	11.5931	11.5817	10.988	11.4534	11.415	11.6823	11.5684	11.441	11.3503	11.2292	11.3631	10.9616	11.2866	11.0127	11.1669	11.2866	11.1913	11.2163	11.5551	11.632	11.1802	11.5551	11.5551	10.9738	11.4534	11.4273	11.2971	11.3376	11.4654	11.4793	11.7094	11.6201	11.0915	11.415	11.2971	11.1913	11.2632	11.204	11.5416	11.4907
HS_185.1	8.76793	8.68671	8.61428	8.61732	8.67095	8.64393	8.71206	8.87948	8.82949	8.72236	8.70705	8.63861	8.62956	8.60787	8.66794	8.72524	8.7927	8.6523	8.59284	8.66249	8.60787	8.76793	8.58651	8.62956	8.55748	8.66249	8.71438	8.69905	8.64939	8.6523	8.6817	8.62956	8.65765	8.67095	8.66249	8.69905	8.52543	8.63861	8.67095	8.67355	8.83866	8.6265	8.6265	8.64939	8.65505	8.61428	8.7304	8.68915	8.63861
HS_186	10.1838	10.259	10.0297	10.2364	9.91426	9.80072	10.0038	10.1638	10.0297	10.1638	10.057	10.0038	9.93031	10.0659	10.1741	10.2477	10.226	10.0124	10.306	10.9199	9.76713	9.92181	10.0209	10.0209	9.99452	10.1236	10.057	10.2043	10.3709	10.259	10.226	10.3404	10.0038	10.0038	10.0752	10.0854	10.2364	10.2956	9.95518	10.2477	10.1156	9.92181	9.97942	10.0297	9.99452	10.0659	10.0962	10.0124	9.92181
HS_187	8.66249	8.7516	8.79525	8.74375	9.10192	8.84185	8.88964	8.98577	8.81439	8.75966	8.76535	9.62364	9.15338	8.9963	8.77863	8.65765	8.62048	9.09498	8.91826	8.7516	8.96954	8.90573	8.64664	8.74375	9.56852	8.69201	8.75966	8.9088	8.82616	8.72782	9.06967	8.79807	9.0831	8.81439	8.92815	8.87297	9.16551	8.9826	8.65505	8.86689	8.80093	8.89859	8.92096	8.87297	8.69433	8.73825	8.94473	9.19384	9.07278
HS_188	12.0825	11.517	11.1033	11.0915	11.5931	11.8552	11.2163	11.3236	10.9477	11.204	11.0779	11.2163	12.0825	12.0825	10.7367	10.8266	10.803	10.88	11.0236	11.1546	11.2525	10.6547	11.81	10.6547	11.4907	11.3631	11.1546	11.3099	11.415	10.6271	10.6956	10.4297	11.7512	11.3503	10.9738	11.1669	10.988	10.8685	10.9199	10.8139	11.0369	10.761	10.7779	12.1157	11.5551	11.6201	12.1011	11.2632	11.2163
HS_189.1	9.11439	9.03658	9.53446	9.11148	9.30811	9.05256	8.92096	8.93788	9.13069	8.89233	9.12103	9.36232	8.77045	9.39144	8.84185	8.93788	9.00963	9.03658	9.20652	8.94098	9.24132	8.98889	9.305	9.08582	9.37027	8.82008	8.94473	8.82325	8.82008	8.8864	8.97918	8.99287	9.52926	9.11148	8.96012	9.13357	9.05559	8.95688	8.9088	9.00621	8.92096	9.11148	9.092	9.17179	9.1241	8.96629	9.49425	9.11439	8.99945
HS_19	12.1687	11.9951	11.8241	11.6071	11.4534	11.6433	11.7094	12.1687	12.3712	12.2596	12.3712	11.4534	12.3712	12.0447	12.4552	12.4552	12.1011	12.3332	11.7094	12.8236	11.5817	11.4654	11.6823	11.7794	11.8241	11.5284	11.441	12.2596	12.6648	12.0447	12.1011	12.0284	11.7237	11.9479	11.7659	11.5416	12.3332	12.2596	11.5931	12.0634	12.1499	11.5817	11.3503	11.7372	11.9318	11.7961	12.0104	12.4134	12.2409
HS_190	8.71206	8.70954	8.65765	8.71206	8.7927	8.65505	8.83542	8.80324	8.72524	8.81731	8.72524	8.74094	8.69201	8.6523	8.72782	8.77584	8.79807	8.70705	8.64664	8.87297	8.67095	8.82616	8.72782	8.66794	8.68915	8.809	8.809	8.77584	8.91826	8.7516	8.68671	8.67615	8.76793	8.70192	8.74094	8.79807	8.7304	8.72782	8.74878	8.71698	8.68915	8.66552	8.72524	8.76535	8.6965	8.87948	8.70192	8.67892	8.83274
HS_191	8.86058	8.8448	8.7899	8.6965	8.73537	8.73825	8.86689	8.82616	8.84824	8.72524	8.77584	8.76793	8.82325	8.71698	8.82616	8.76535	8.7869	8.73292	8.76535	8.89569	8.80324	8.7899	8.74649	8.76249	8.84824	8.82949	8.77584	8.7899	8.74094	8.74375	8.7869	8.809	8.79525	8.74094	8.7516	8.71698	8.74649	8.69433	8.7516	8.83866	8.82008	8.70432	8.72782	8.7304	8.77863	8.71953	8.69905	8.74094	8.7516
HS_192.1	12.9836	12.9836	13.5782	13.0939	13.8292	13.4552	13.2499	12.8018	12.7553	13.6776	13.3841	13.1871	13.1419	13.2695	13.2951	13.2499	13.3175	13.3175	13.8292	12.3922	13.3175	13.3175	13.0745	13.5319	12.9836	13.5079	13.7546	13.3175	13.3414	13.1419	12.9601	12.9172	13.7798	12.9601	12.9359	13.8537	12.9359	12.9172	13.3587	13.2695	13.0939	12.8688	13.6541	13.9493	13.5079	13.6541	11.6965	13.1419	13.2074
HS_193	9.31904	9.16551	9.19711	9.07975	9.22221	9.19384	9.42276	9.29336	9.46564	9.16268	9.05894	9.07975	9.07665	9.25424	9.20348	9.41753	9.16551	8.96012	9.13357	9.049	9.16551	9.43179	8.9826	9.27393	9.24787	9.2871	9.22889	9.82668	9.11439	9.26718	9.15338	8.87297	9.33036	8.83274	9.26392	8.95064	9.14382	9.04291	9.17179	9.15028	9.56277	9.00292	9.19711	9.2513	9.41337	9.10844	9.02542	8.96954	9.305
HS_194	9.33036	9.17179	9.09852	8.96629	9.23785	9.50466	9.64702	9.37473	8.9826	9.12751	9.049	8.6841	8.61131	8.85409	8.80613	8.88315	9.35835	9.42733	8.94098	8.64939	9.21855	9.05894	8.96346	9.34569	8.85409	9.41337	9.39144	9.24451	9.09498	9.20652	9.16268	8.84185	9.16268	9.11723	8.86058	9.13069	8.99287	8.7899	9.97226	9.0831	9.21249	8.80093	9.45581	8.79525	9.17179	9.52926	8.58309	8.93415	8.81439
HS_195	8.57674	8.66794	8.6965	9.01297	8.70954	8.95064	8.70432	8.69905	8.67615	8.69905	8.67355	8.70705	8.59284	8.64664	8.61131	8.67355	8.82008	8.75676	8.94473	8.75676	8.67615	8.71953	8.64393	8.67615	8.72524	8.6965	8.70705	8.63248	8.70192	8.64393	8.66027	8.69433	8.66027	8.76535	8.6265	8.67615	8.67355	8.52543	8.65765	8.63861	8.6841	8.58309	8.76793	8.68915	8.91826	8.69201	8.86382	8.6817	8.6523
HS_196.1	9.50466	9.26718	9.60469	9.04291	9.28378	9.38734	9.39562	9.45581	9.00292	9.12103	9.69737	9.11439	9.07278	9.23785	9.34215	9.26392	9.24787	9.12103	9.43636	9.14692	9.36666	9.21568	9.64702	9.38308	9.5802	9.44663	9.43179	9.24787	9.64153	9.3012	9.19711	9.13357	9.29724	9.15028	9.27393	9.51397	9.09498	9.15028	9.27713	9.17465	9.30811	9.33747	9.20652	9.41753	9.25424	9.23785	9.59833	9.46025	9.42733
HS_197	8.82008	8.81439	8.89233	9.31161	8.80093	8.76249	8.67615	8.67615	8.77584	8.71698	8.66027	8.78396	9.05559	8.69433	8.73292	8.71438	8.75676	8.83274	8.99945	8.80093	8.77045	8.6841	8.75966	8.81439	9.01875	8.76535	8.82616	8.8864	8.96346	8.7869	8.72524	8.72524	8.74094	8.7304	8.82949	8.70954	8.61428	8.51561	8.83542	8.8448	8.7516	8.74649	8.65505	8.95064	9.13982	8.63861	8.82325	8.83866	8.86689
HS_198	8.54296	8.54296	8.55357	8.52543	8.54647	8.52034	8.60521	8.62956	8.59899	8.52543	8.56377	8.66249	8.67355	8.55357	8.60787	8.66027	8.51074	8.57982	8.55357	8.66552	8.52034	8.57374	8.52034	8.64664	8.53445	8.62956	8.59635	8.62341	8.56712	8.57674	8.54647	8.55748	8.52034	8.45247	8.58651	8.58979	8.59284	8.55357	8.64132	8.6352	8.52994	8.46576	8.62341	8.61131	8.51074	8.55748	8.52543	8.56377	8.62341
HS_199	9.36666	9.40891	9.54058	9.51397	9.86212	9.51938	9.77449	9.44663	9.27066	9.55138	9.42276	9.59833	9.54601	9.45143	9.49937	9.46564	9.40891	9.48931	9.60469	9.50906	9.71889	9.84859	9.6598	9.78176	9.68538	9.93031	9.82668	9.26718	9.36666	9.84859	9.48931	9.58645	9.73245	9.62918	9.64702	9.71889	9.55759	9.50466	9.77449	9.54601	9.46025	9.52471	9.71889	9.97226	9.78176	9.77449	9.44176	9.43636	9.52471
HS_2	10.6547	10.88	11.204	10.4915	10.6005	10.8139	10.6956	10.518	11.0369	10.7367	10.6547	11.2411	11.3099	11.2292	11.0779	11.2292	10.6956	10.7222	11.0779	10.7894	11.3376	10.5737	10.6547	10.4785	11.0639	10.842	10.6956	11.0011	11.1301	10.3941	10.9477	10.88	10.9616	10.842	10.7894	10.6415	10.8938	10.9616	10.88	10.7779	10.8549	11.1162	10.8938	10.8938	10.8685	10.988	11.1913	11.1301	11.0779
HS_20	11.4021	11.5416	11.1162	11.1669	11.1424	11.0011	11.4534	11.4534	11.4907	11.6689	11.6689	11.0779	11.415	11.6965	11.6433	11.6551	11.632	11.6551	11.1802	11.5931	11.1162	11.441	11.204	11.2292	11.1424	11.3099	11.3777	11.6201	11.84	11.2866	11.517	11.7094	11.1301	11.517	11.5931	11.441	11.5031	11.5416	11.441	11.6433	11.632	11.0499	11.3897	11.3897	11.1802	11.2525	11.3777	11.632	11.7237
HS_200	9.17179	9.23458	9.34215	8.96954	9.19384	9.21855	9.1847	9.55759	9.45143	9.22545	9.26392	9.41753	9.30811	9.2871	9.31904	9.06265	9.32315	9.16868	9.07278	9.40891	9.26718	9.22545	9.1907	9.06967	9.16268	9.22545	9.15028	9.23458	9.25734	9.16868	9.12751	9.13982	9.34215	9.44663	9.28378	9.34215	9.30811	9.06967	9.24132	9.24132	9.14692	8.97279	9.14382	9.33372	9.16268	9.1591	9.06967	9.10192	9.24132
HS_201	9.12103	8.98577	9.00963	8.92815	9.28059	9.01297	9.31553	9.13656	9.092	9.17179	9.11148	9.00292	9.05256	9.07665	9.07975	9.06631	9.11439	9.06265	9.00621	9.19384	8.96346	9.36666	9.049	9.05894	8.86058	9.31553	9.23192	9.04623	9.08849	9.32315	9.24132	9.2513	9.02903	9.29336	9.30811	9.21568	9.08849	9.17768	9.46564	9.23785	9.17179	8.92096	9.23458	9.21568	9.0831	9.18757	9.08582	9.20962	9.07665
HS_202.1	9.21249	9.52471	9.39144	9.46564	9.17179	9.03293	9.24787	9.44176	10.283	9.2871	9.77449	9.48486	9.92181	8.93124	9.29724	9.84151	9.63509	9.44663	9.80072	9.34215	9.25734	9.20962	9.28378	9.34937	9.52926	9.51938	9.18138	12.8236	10.0752	9.2871	9.29019	9.52471	9.31904	9.1847	9.97942	9.05559	9.18138	9.17179	9.57454	9.53446	11.0011	9.2871	9.49425	8.99287	9.17465	9.03658	10.2364	10.1838	10.5052
HS_203	9.57454	9.50466	9.83453	9.67298	9.73245	9.8195	9.81315	9.76713	9.54601	9.56277	9.70438	9.61032	9.71889	9.72627	9.72627	9.94618	9.69094	9.61032	9.65347	9.91426	9.80678	10.1936	9.76713	9.85539	9.6598	10.0659	10.0482	9.85539	9.87647	9.93031	9.73853	9.80678	9.72627	10.1236	10.1324	9.89875	9.78176	9.71151	9.94618	9.80678	9.71151	9.87647	9.83453	10.1527	9.83453	9.95518	9.83453	9.62364	9.54058
HS_204.1	13.0745	12.8935	12.6868	13.0745	13.2074	12.7769	13.3587	13.2278	13.1419	13.2278	13.1419	13.3175	13.1633	13.0745	13.1168	13.3414	13.1633	13.2499	12.8688	13.5525	12.8935	13.4789	12.8018	13.0531	13.2695	13.2499	13.3587	13.2499	13.3841	13.2074	13.2499	13.2278	12.9172	13.0745	12.9172	13.3175	12.9601	13.0315	13.4789	13.0745	12.9836	12.8018	13.4552	13.0939	12.9359	13.0531	13.2278	13.1168	13.1168
HS_205.1	9.00292	9.13357	8.77584	8.76535	8.80613	8.86058	8.81439	8.97279	8.97279	8.89569	8.91566	9.13069	9.37473	9.13357	8.97918	8.93124	8.9826	8.92815	8.80324	9.03978	8.81731	8.91826	8.85088	8.85088	8.81439	8.87948	8.75403	9.05894	9.01875	8.95688	8.91208	8.93124	9.15028	9.14692	8.84185	8.93124	8.86689	9.23785	8.809	8.95064	8.89569	8.84824	8.82949	9.06265	8.89569	8.9963	8.89569	8.85409	8.92096
HS_206	8.84185	8.82616	8.9826	8.74094	9.23458	9.25424	9.19384	8.8572	9.05559	8.88964	8.73537	9.28378	9.11148	9.20652	8.9963	9.05559	9.17465	8.98889	8.90227	8.65765	9.04291	8.7304	9.05559	9.02212	8.86382	8.88315	8.86957	8.98889	8.7899	8.82008	8.76249	8.96954	8.9088	9.14382	8.97918	8.84824	8.82616	9.092	8.79807	9.07975	8.60521	8.95064	8.9963	8.76249	9.15632	9.1241	8.67355	9.32677	8.77863
HS_207.1	9.31161	9.41753	9.47041	9.12751	9.36232	9.33747	9.28378	9.47041	9.42733	9.29336	9.20041	9.22221	9.21568	9.10499	9.43636	9.43636	9.31904	9.37473	9.26392	9.33372	9.1591	9.29336	9.28059	9.31553	9.22221	9.33372	9.27713	9.29336	9.56852	9.54058	9.32677	9.31904	9.38308	9.18757	9.3012	9.32677	9.34569	9.29336	9.29019	9.24451	9.35835	9.18757	9.28059	9.28378	9.3012	9.37027	9.27066	9.31161	9.10499
HS_208	9.07975	9.22889	9.07278	9.10499	9.60469	9.02903	9.03293	9.03658	8.94473	9.07975	9.00292	9.6598	9.07975	9.01605	8.94098	9.00621	9.12751	9.03978	8.97918	9.092	9.44176	9.30811	9.07665	9.18757	9.16551	9.32677	9.1241	9.07278	9.02903	9.15028	9.20348	9.07665	9.03293	9.10844	9.12103	9.31904	9.1241	9.09498	9.10499	9.1847	9.05256	9.07975	9.33036	9.36666	9.14382	9.28059	8.96629	9.18757	9.18138
HS_209.1	9.37027	9.47606	9.52471	9.49425	9.53446	9.305	9.67298	9.27393	9.80072	9.28378	9.80678	9.91426	9.68538	9.31553	9.33036	9.71151	9.34937	9.6794	9.72627	9.47606	9.50906	9.71889	9.40489	9.46564	9.23785	9.45581	9.54601	11.4021	9.54601	9.62364	9.59208	10.2147	9.2513	9.71889	11.0236	9.33747	9.29336	9.74534	10.1638	9.73245	11.1802	9.40891	9.6165	9.37027	9.29336	9.54601	9.26081	10.0962	10.4915
HS_21	9.02903	8.83542	8.99287	8.81439	9.02542	8.94098	9.03658	8.83866	8.86957	8.89859	8.92439	9.45143	9.06967	9.11723	9.03978	8.91208	8.76793	8.86689	8.8864	8.84824	9.43179	8.82325	8.7869	8.86382	8.85088	9.00621	8.82949	8.99287	8.96012	8.87948	9.04291	8.8572	8.96012	8.91566	8.91566	8.94098	9.07975	9.13069	8.81439	8.82616	9.10192	8.86689	8.7899	8.9826	8.94098	8.86689	8.9088	8.8572	8.75966
HS_210	10.803	10.7367	10.5052	10.3614	10.3831	10.6005	10.4915	10.4175	10.3941	10.761	10.6271	10.5855	10.2717	10.3404	10.4175	10.4422	10.8266	10.4297	10.5435	10.0038	10.3278	10.3614	10.803	10.761	10.5316	10.4785	10.2717	10.3614	10.1936	10.7222	10.5737	10.6415	10.7779	10.8685	10.6679	10.283	10.3507	10.6547	10.5576	10.803	10.5855	10.3164	10.306	10.3709	10.3507	10.4297	10.2147	10.306	10.6005
HS_211	8.97279	8.97918	8.85088	8.809	8.93788	8.87297	8.93124	8.86957	8.87948	8.77306	8.95378	8.7869	8.75966	8.82325	8.79525	8.83866	8.9088	8.71953	8.7869	8.8864	8.76793	9.03978	8.89233	8.97279	8.7899	8.92815	8.97279	8.91208	8.75966	8.96346	8.86957	8.85088	8.89569	8.89569	9.02542	8.99945	8.81439	8.94473	8.9826	8.95688	8.91208	8.87297	8.84824	8.92096	8.82325	8.90573	8.80093	8.77863	8.84824
HS_212	8.74878	8.90573	9.1591	8.96012	8.89569	8.83274	8.91826	8.9088	8.60787	8.82949	8.7899	9.02903	8.6265	8.7304	8.74094	8.69201	8.89859	8.55357	8.85088	8.51074	9.02542	9.24132	9.14692	9.22221	8.92815	9.04291	9.10192	8.85409	8.72782	9.06631	8.84824	8.77584	9.24787	8.94473	8.68671	8.8448	9.24787	8.64664	8.80613	8.75403	8.7899	9.02212	9.35835	8.74094	8.80613	8.80613	8.99945	8.74878	8.78396
HS_214.1	12.5173	12.7102	12.1499	12.2596	12.134	12.2986	12.2794	12.6442	12.6442	12.0825	12.0825	12.5383	12.3147	11.8846	12.5383	12.4776	12.5588	12.4979	12.2794	12.4134	12.2033	12.2596	12.6245	12.5173	12.2794	12.1011	12.2203	12.2794	12.3332	12.3147	12.6442	12.6442	12.6648	12.4979	12.5383	12.0634	12.4776	12.5383	12.3532	12.5173	12.5588	12.3922	12.2794	12.0447	12.3712	12.1687	12.4979	12.134	12.3712
HS_215	9.31553	9.3012	9.20962	8.97573	9.14382	9.06265	9.25424	9.30811	9.2513	9.35835	9.40891	9.05894	9.2871	9.18138	9.31553	9.30811	9.41753	9.37027	9.05559	9.51397	9.00292	9.07278	9.06265	9.00963	9.11723	9.13069	9.07975	9.88345	9.40891	9.04291	9.22545	9.12103	9.092	9.25424	9.1591	9.03658	9.29724	9.32315	9.15338	9.27393	9.45143	9.04623	9.34215	9.13069	9.17768	9.11723	9.22545	9.6794	9.43636
HS_216	9.20652	9.1907	9.22545	9.11723	9.29019	9.07278	9.36666	9.26392	9.18757	9.1907	9.27713	9.20348	9.16268	9.11439	9.16868	9.27066	9.1241	9.29336	8.96954	9.48486	9.1241	9.19384	9.15632	9.21249	9.28378	9.1907	9.15338	9.16551	9.31553	9.22221	9.23785	9.20652	9.10844	9.17465	9.01297	9.24132	9.23192	9.20962	9.33036	9.22545	9.15632	9.13656	9.18757	9.32677	9.19384	9.21568	9.23785	9.13982	9.09498
HS_217	8.83274	8.83866	8.7516	9.33036	8.66794	8.90573	8.57374	8.6523	8.6523	8.62341	8.6523	9.1591	8.8117	8.81439	8.59635	8.55357	8.74375	8.59635	9.48032	8.73537	8.82616	8.71698	9.02212	8.72236	9.07665	8.68671	8.66249	8.68915	8.79525	8.75676	8.71438	8.70192	8.8448	8.69905	8.88315	8.74094	8.63861	8.6965	8.78396	8.73537	8.94473	8.73292	8.86058	8.69905	8.67892	8.6352	9.26392	8.72782	8.97918
HS_218	8.6841	8.71438	8.6352	8.58979	8.68671	8.67095	8.6265	8.73292	8.75676	8.73825	8.74649	8.57982	8.64132	8.67355	8.63861	8.82616	8.70192	8.59284	8.74878	8.79807	8.59635	8.72782	8.66794	8.6817	8.66249	8.67095	8.66794	8.66249	8.63248	8.68915	8.73292	8.67355	8.95378	8.62048	8.69433	8.7516	8.71206	8.77045	8.62341	8.7304	8.62956	8.62341	8.63248	8.57674	8.64664	8.6265	8.6817	8.6523	8.69201
HS_219	10.2477	10.3507	10.518	10.306	10.1324	10.2477	10.3278	10.2147	10.1418	10.306	10.259	10.0752	10.0659	10.0482	10.3164	10.3507	10.2043	10.3278	10.2147	11.1424	10.2717	10.3164	10.306	10.4063	10.518	10.3164	10.3164	10.0124	10.259	10.4533	10.3709	10.2956	10.2364	10.2717	10.1638	10.3709	10.4063	10.4297	10.4533	10.5316	10.2956	10.4175	10.1527	10.3831	10.3278	10.2147	10.3164	10.1324	10.0854
HS_22.1	13.9751	13.8789	13.3414	12.9836	12.9359	13.8292	13.1871	14.2501	14.4361	13.8537	14.1029	13.3414	14.2012	14.2267	14.342	14.2969	14.0037	14.2012	13.0315	15.1906	12.9836	12.7329	13.1419	12.8457	13.901	12.9836	12.4134	14.3909	14.5463	12.5798	13.5319	13.4302	12.7329	13.6058	13.3175	12.6648	13.9271	13.6308	12.6245	13.6308	13.9271	13.2695	12.9172	13.2951	13.2278	13.2278	14.5238	14.1293	14.0534
HS_220	8.93788	9.02903	9.049	9.61032	8.9826	10.1236	8.99945	8.8864	9.01875	8.78396	8.86957	9.20962	8.8759	9.60469	8.91566	8.92439	9.42276	8.8864	9.40891	9.23458	9.13982	9.03293	8.95064	9.10192	9.95518	9.03658	9.03658	8.90573	9.48486	9.15632	9.07975	8.98889	9.36232	8.96954	9.20962	8.9826	9.02542	9.1241	9.17465	8.94473	8.94098	9.26392	9.049	8.93415	8.97279	9.01605	9.44663	8.93788	9.51397
HS_221	8.7304	8.77045	8.90573	8.60521	8.95378	9.73245	8.74649	8.47592	8.7927	8.94098	8.57374	9.01605	9.27066	9.0831	9.01875	8.97918	8.85088	8.82008	9.00292	9.24451	8.74878	8.4848	8.82325	8.69433	9.29724	8.76793	8.7927	9.22221	8.74878	8.51074	8.65505	8.80324	8.85088	8.72524	8.8759	8.74375	8.64664	8.82008	8.70705	8.82949	8.56712	8.80324	8.55357	8.57042	9.06967	9.092	8.62956	8.89859	8.85088
HS_228.1	9.39991	9.39562	9.27393	9.23192	9.29724	9.11723	9.34569	9.33036	9.34215	9.36232	9.43179	9.52926	9.31161	9.24132	9.45581	9.40489	9.55138	9.63509	9.08849	9.32315	9.42276	9.2871	9.41753	9.53446	9.03293	9.37473	9.27393	9.28059	9.38308	9.5802	9.43636	9.38734	9.49937	9.52926	9.48486	9.40891	9.34215	9.37473	9.44663	9.31904	9.42276	9.24451	9.38308	9.37894	9.39562	9.34937	9.29336	9.26718	9.37027
HS_23	9.19384	9.10192	9.26718	9.28378	9.27393	9.20348	9.36232	9.1591	9.35835	9.2513	9.25424	9.08582	9.25734	9.07975	9.23785	9.20962	9.18757	9.18138	9.29724	9.08582	9.28378	9.44663	9.23458	9.28378	9.05559	9.54058	9.40891	9.38308	9.29724	9.51397	9.38734	9.32677	9.27393	9.22545	9.10499	9.56277	9.48486	9.15338	9.41753	9.3012	9.22545	9.16268	9.48931	9.51397	9.36666	9.39562	9.40489	9.33747	9.15632
HS_231	8.98577	8.79525	8.89569	8.9088	8.92439	9.13982	9.03978	8.94473	8.71698	9.38308	9.37473	8.82949	9.29724	9.27713	9.75152	9.3012	9.21568	9.33036	9.29019	9.72627	8.91566	8.95378	8.9088	8.84185	8.65505	8.94786	9.00963	9.14692	9.11723	8.83542	9.1847	9.01875	9.17768	9.32677	9.57454	9.07665	9.04291	8.81731	9.07975	9.37894	8.9963	8.90573	9.1847	8.9963	8.99287	8.88964	8.6841	9.17768	9.20652
HS_232	9.1241	9.06631	9.2513	9.46025	9.39144	9.30811	9.37894	9.31904	9.13982	9.13357	8.98889	9.80072	9.10844	9.80072	9.43179	9.48486	9.04623	9.30811	9.56852	10.8266	9.39144	9.36232	9.1847	8.96012	9.0831	9.21249	9.1907	9.29724	9.06265	9.07665	9.01605	8.96629	9.1847	9.00963	9.21568	9.35386	9.1847	9.13357	9.1847	9.01605	9.21855	8.8864	9.25424	9.10844	9.03978	9.32315	8.69201	9.42733	9.03978
HS_239	10.9328	10.8938	10.7779	10.8139	10.761	10.6415	10.761	10.803	10.88	10.7894	10.9738	11.5684	10.9199	11.204	10.7097	11.0369	10.7779	10.8685	11.2755	11.0011	11.3631	10.7222	11.1546	11.0011	11.0915	10.88	10.7097	12.2986	11.2411	10.5855	10.9056	10.9199	11.0915	10.9056	11.0639	10.8139	11.2163	11.0639	10.761	10.8266	11.204	10.7779	10.7495	10.6547	10.8938	10.7222	10.7367	11.2163	11.4021
HS_24	9.82668	9.78176	9.9378	9.09498	8.84824	9.74534	9.1241	8.77863	9.07975	9.52926	9.19711	8.72236	10.0038	9.1241	9.85539	9.6598	9.61032	9.68538	9.96481	9.52926	9.67298	9.17768	9.06631	9.77449	9.38734	9.11439	9.14692	10.1418	10.8266	9.62918	9.47041	9.20348	9.48931	9.12103	9.36232	9.27066	9.84859	9.63509	9.41337	9.37473	9.55138	9.89875	9.22221	9.0831	9.68538	9.02903	9.21249	9.63509	9.70438
HS_240	9.42276	9.2513	9.51397	9.12103	9.12751	9.62364	9.10844	9.5802	9.59208	9.41337	9.07278	8.96954	9.13069	9.34937	9.1591	9.24132	9.30811	9.41337	9.51397	9.20348	9.40891	9.20348	9.17465	9.10844	9.06967	9.06631	9.29724	9.84151	9.54058	9.18138	9.16551	9.37027	9.1241	9.26081	9.32677	9.35835	9.06265	9.3012	9.04291	9.35835	9.44663	8.96629	9.24787	9.29019	9.08582	9.33372	8.96954	9.13069	9.41753
HS_241.1	9.16551	9.42276	9.74534	9.14692	9.62918	9.2871	9.33372	9.22221	9.17179	9.33372	9.51397	10.283	9.81315	9.50906	9.83453	9.16268	9.34569	9.27713	10.2956	8.7869	9.93031	9.23785	9.47606	9.43179	10.0482	9.38734	9.21249	9.64153	9.23458	9.03658	9.36666	9.38308	9.41337	9.45143	9.93031	9.26392	9.35386	9.41753	9.01605	9.09498	9.20041	9.37027	9.52926	9.31161	9.70438	9.55138	9.12751	9.47606	9.42276
HS_242	8.86382	8.66249	9.00292	8.57674	8.7516	9.00292	8.90227	8.78125	9.34569	8.76793	9.62364	8.65505	8.85088	8.77306	8.59899	8.64664	9.05559	8.6352	8.64939	8.55357	8.95378	8.68915	8.8448	9.19711	9.02212	8.70954	8.85088	8.9963	8.69201	8.70705	9.20041	8.89859	8.65505	8.68915	8.6965	8.72236	9.04623	8.76249	8.67355	8.84824	8.71206	8.67095	8.67892	8.72524	8.67355	8.8572	8.90227	8.8117	8.56377
HS_243.1	11.2632	11.1546	11.1424	10.5052	11.2632	11.2632	10.7367	11.415	12.2203	10.3507	11.3897	10.803	11.1301	10.842	11.0639	11.2971	10.613	10.6415	11.0499	13.1419	11.7659	10.3709	11.4273	10.518	12.2409	11.4793	10.6817	12.3922	11.0639	9.82668	10.3278	10.3831	11.5551	10.803	10.988	10.6547	10.8266	10.7097	11.2411	11.0369	11.9794	11.2411	11.2292	11.1802	10.7779	11.4793	12.9601	11.6965	11.8998
HS_244	12.4134	12.3712	12.1011	12.0104	12.2794	12.0104	12.4134	12.5798	12.3532	12.6442	12.6245	11.9951	12.4776	12.3922	12.5588	12.6245	12.6648	12.6005	12.134	12.4552	12.2203	12.3332	11.8701	12.1857	12.2986	12.3712	12.3532	12.3532	12.8018	12.3712	12.5798	12.5173	12.0284	12.2596	12.4358	12.2986	12.4552	12.4134	12.4134	12.5383	12.4552	12.0104	12.1157	12.4358	12.2409	12.2409	12.3712	12.5383	12.4134
HS_25	11.3631	11.4021	10.803	10.5855	10.3507	10.8549	10.8139	11.3897	11.632	11.5416	11.6823	10.4533	11.4273	11.3631	11.6689	11.6433	11.4273	11.4273	10.5316	11.8846	10.6679	10.8139	10.6271	10.6271	11.1033	10.7779	10.518	11.4907	11.9149	11.0499	11.2292	11.3376	10.6415	11.2866	11.1424	10.7894	11.4534	11.5551	10.8685	11.5031	11.441	10.7097	10.6956	10.9328	10.803	10.761	11.415	11.6689	11.4534
HS_250	9.98747	10.5052	9.98747	9.74534	10.1048	9.9378	9.35386	9.34215	10.5855	10.2043	10.7779	10.0659	10.4297	9.97942	10.0124	9.71889	10.2956	9.39991	10.0297	10.9477	9.38734	9.61032	9.46025	8.92815	10.3164	11.0011	9.64153	12.2033	10.8549	9.07975	10.2364	9.62918	9.69737	9.86212	10.6817	10.0659	10.1236	9.43636	10.2364	9.72627	10.4175	10.283	9.73853	9.46564	10.5855	10.4175	11.5551	10.3709	10.842
HS_251.1	9.2871	9.29019	9.10499	9.15028	9.14692	8.98889	9.26718	9.24451	9.28378	9.27066	9.34215	9.21855	9.15632	9.21249	9.37027	9.305	9.27393	9.31161	9.16551	9.21568	9.21249	9.26392	9.17179	9.21568	9.62918	9.22221	9.24787	9.26392	9.39991	9.35835	9.45143	9.36232	9.305	9.27713	9.31553	9.22889	9.25424	9.31553	9.15632	9.29336	9.20962	9.17179	9.21568	9.27393	9.26081	9.26081	9.092	9.22221	9.18757
HS_252.1	9.51938	9.27393	9.5802	9.19384	9.42733	9.33036	9.48931	9.27713	9.20348	9.63509	9.31904	9.49937	9.42733	9.27393	9.36666	9.27713	9.33747	9.2513	9.1847	9.40489	9.63509	9.53446	9.35835	9.55759	9.26392	9.76713	9.47606	9.76713	9.51397	9.58645	9.44176	9.40489	9.68538	9.59833	9.62918	9.43636	9.55138	9.41337	9.44176	9.34215	9.34215	9.15338	9.48032	9.59833	9.40891	9.66625	9.25734	9.55138	9.34569
HS_253	9.79459	9.56277	9.49425	9.60469	9.35386	9.86212	9.69094	10.6817	10.5737	9.94618	10.4063	9.60469	10.761	10.6271	9.25424	9.83453	9.94618	10.5435	9.87647	11.9318	9.45581	9.38734	9.36232	9.05559	10.5052	9.27393	9.32315	9.86212	10.283	9.05894	9.27066	9.7877	9.32677	9.75983	9.55138	9.18138	10.3614	9.28378	9.47041	9.78176	9.56852	9.54058	9.55138	9.64702	9.45581	9.53446	10.9199	10.2717	9.6794
HS_254	9.52471	9.75983	9.61032	8.79525	8.97918	8.93124	8.93788	9.65347	9.39562	9.14382	9.00621	9.17465	9.49425	9.28378	9.21249	9.48931	9.76713	9.67298	8.98577	9.94618	9.18138	9.31161	9.20041	9.20962	9.67298	9.16551	9.12103	9.52471	9.37473	8.89859	8.809	9.21568	9.03658	9.07975	9.42276	9.00963	9.42276	9.0831	9.17768	8.90227	9.09498	9.21249	9.24451	8.8864	9.02542	9.11439	9.42733	9.48931	9.31904
HS_255	9.86212	9.64153	9.41337	9.41337	9.26392	10.3278	9.89117	10.8549	9.77449	9.97226	10.7495	9.72627	9.97942	10.6415	10.7894	10.2956	10.0209	10.2364	9.47606	10.6005	9.6598	9.66625	9.59833	9.42733	9.54058	9.54601	9.20348	10.1936	10.1324	9.21249	9.94618	10.1236	9.35835	9.96481	9.8195	9.19711	10.1527	10.1324	9.47606	9.88345	9.8195	9.8195	9.76713	9.52926	9.55138	9.38734	10.3831	10.3614	10.4533
HS_256	9.8195	9.71151	9.79459	9.21249	8.79525	9.59208	9.55759	10.7894	10.3507	9.84859	10.2717	9.41337	9.96481	10.0038	10.6679	10.0659	10.1741	9.8195	8.96346	10.306	9.97942	9.24451	8.56066	9.68538	9.41753	9.21855	9.07665	9.35835	10.5737	9.39144	9.39144	9.57454	9.09852	9.79459	9.56277	8.88315	10.3278	9.96481	9.07665	9.47041	9.99452	9.30811	9.305	9.33747	9.96481	9.44176	9.26718	10.9738	10.0209
HS_257	9.14382	9.31904	9.77449	9.03658	8.74094	9.88345	8.8572	9.48032	9.92181	9.28059	9.10499	9.33747	9.5802	9.36232	9.88345	9.13656	10.2147	9.73245	8.81439	10.9328	9.20041	9.1847	8.81439	8.93788	9.25734	8.82616	8.72236	9.2513	9.89875	8.74094	9.02212	9.23458	9.27066	9.6165	9.39991	9.11439	9.00963	9.71889	8.93415	9.18757	9.31553	9.19711	9.03658	9.10192	9.43636	9.21249	10.1741	10.0209	9.20348
HS_258	9.46025	9.51397	8.95064	8.75403	8.98577	9.08582	9.44176	10.1236	9.68538	9.50466	9.47606	8.82008	9.54058	9.69094	9.74534	10.3709	9.42733	9.97226	8.67892	9.80072	9.10844	9.28059	9.44176	8.98889	9.12103	8.93124	8.87948	9.6794	9.47606	8.7304	9.36232	9.27066	9.07278	9.08849	9.25734	8.82616	9.53446	9.58645	8.90573	9.61032	9.20652	9.38308	8.83274	9.09852	9.13656	9.41337	9.13982	9.71151	9.39144
HS_259	8.89569	8.8759	9.41753	8.7304	9.05559	9.01605	8.7927	9.95518	9.42276	9.10499	9.27393	9.20652	9.38734	9.55138	8.9088	9.08582	9.02542	9.10192	8.94786	8.97279	9.43636	8.9963	9.26392	9.42276	8.95064	9.28059	9.01875	9.02542	9.01297	9.092	8.95688	8.95064	9.20652	9.03978	8.97279	8.97573	8.8117	8.97573	9.22221	9.02903	9.1241	9.12751	9.13357	8.99945	9.69094	8.9826	9.03658	9.049	9.21568
HS_26.1	8.8448	8.81731	8.83866	8.88964	9.13069	8.8117	9.11148	8.95688	9.09498	8.87297	8.90227	8.86957	8.89569	8.77584	8.88964	8.98889	8.92096	8.80093	8.83866	8.93124	8.89233	8.95688	8.91208	8.95064	8.75966	8.98889	9.05559	8.76793	8.96954	8.98889	8.94473	8.98577	8.96629	8.84185	8.82008	8.95378	8.93788	8.75403	9.02212	8.92096	8.86058	8.809	8.86957	8.90573	8.8864	8.93788	8.7927	8.80324	8.9088
HS_260	10.1936	9.89875	10.1236	10.4297	10.0395	11.2292	9.18757	10.6415	10.057	9.13656	10.1838	10.0482	10.4533	9.89117	10.0297	9.8697	9.67298	9.28059	10.9738	10.2956	10.4785	10.2364	10.3709	10.7097	10.259	10.2364	9.51938	10.7097	10.4297	9.71889	9.02542	9.08849	10.2477	9.16868	9.52471	9.57454	10.2717	9.92181	9.32677	9.48032	10.3404	10.4915	9.94618	10.5737	10.259	10.4533	10.4175	10.4422	9.91426
HS_261.1	8.50489	8.51561	8.58979	8.53445	8.66249	8.59899	8.50489	8.42432	8.46576	8.50489	8.77045	8.68671	8.72524	8.58309	8.64664	8.57674	8.62956	8.57674	8.54647	8.46576	8.51561	8.59899	8.4848	8.54647	8.61428	8.55357	8.55748	8.97279	8.78396	8.45247	8.7927	8.64939	8.58309	8.64393	8.59284	8.52034	8.56712	8.47592	8.62048	8.52034	8.65765	8.65765	8.4988	8.62956	8.45247	8.54998	8.52034	8.65765	8.66249
HS_262.1	8.96346	8.93788	8.97918	9.58645	9.06967	8.96012	8.9963	8.7899	8.82616	8.83274	9.21249	9.35835	8.80613	8.86957	8.90227	9.02542	8.97918	8.96954	9.49425	8.92815	8.95064	9.00963	9.33036	9.16868	9.13069	9.01875	9.03293	8.82008	8.92096	9.20348	9.08849	9.06631	9.01297	9.01297	9.16868	9.10192	8.7869	9.05894	9.16551	9.02542	9.00963	8.99287	9.14692	8.94786	8.87297	9.08849	9.18138	8.96012	8.86382
HS_263.1	13.2695	13.0745	12.8688	13.3175	13.732	13.9493	12.9601	12.7553	12.9601	12.4979	12.1687	11.9318	13.732	13.7546	13.2695	13.1633	11.9479	11.6433	12.2596	13.9751	12.9172	11.8701	13.2951	11.5031	13.1633	12.6245	12.9601	13.2951	12.9359	11.6689	11.6689	11.4654	13.3175	12.0634	12.134	12.9836	12.3147	12.0284	13.3841	12.3532	12.6245	12.6868	12.7102	13.901	13.1871	13.0745	12.8236	12.6442	12.9359
HS_264.1	8.60787	8.56377	8.69433	8.86058	8.54998	8.64132	8.59899	8.74878	8.71206	8.67892	8.60787	8.73537	8.69433	8.74878	8.73537	8.59635	8.61428	8.60787	8.8759	8.74878	8.57674	8.51074	8.61428	8.66249	9.19711	8.59284	8.64939	8.73292	8.58651	8.57982	8.75966	8.66249	8.54647	8.67892	8.64664	8.58651	8.57674	8.60207	8.58309	8.61732	8.59635	8.57374	8.69433	8.96346	8.57982	8.57374	8.74649	8.64393	8.72236
HS_265.1	9.56852	9.48486	9.54601	9.37473	9.52471	9.56852	9.40891	9.62364	9.6165	9.50906	9.49937	9.25424	9.40891	9.36666	9.6598	9.61032	9.6794	9.75983	9.59208	9.39562	9.6165	9.49937	9.37027	9.60469	9.63509	9.47606	9.52471	9.51938	9.46564	9.76713	9.60469	9.62364	9.71151	9.39991	9.47606	9.60469	9.54058	9.78176	9.50906	9.42733	9.45581	9.33372	9.44176	9.45143	9.85539	9.38308	9.32315	9.56852	9.5802
HS_266.1	8.92096	9.17465	9.45143	8.94786	9.02212	8.97279	8.96629	9.11148	8.80613	8.7927	9.21855	8.80093	9.71151	9.44663	9.06265	9.15632	8.91208	8.79807	8.98889	9.97942	8.74649	9.01875	8.79807	8.89569	9.23192	9.20348	9.06265	9.43179	9.44176	8.80093	9.00621	9.049	8.80324	8.93788	8.89569	8.99287	9.11148	8.86382	9.03293	9.05894	9.36232	9.07278	8.80324	9.21855	9.13357	9.12103	9.87647	9.13357	9.26081
HS_267	8.95688	9.06265	8.96629	8.99945	8.90227	8.89569	9.06265	9.20652	9.10844	9.05256	8.89859	8.8759	9.1907	8.99287	9.23192	8.94786	8.94098	9.17768	8.78396	9.82668	9.05256	8.99287	8.89569	8.89859	8.80613	9.02542	8.9963	8.8117	9.06631	9.17179	9.12103	9.24787	8.8572	9.16551	9.08582	8.98577	8.98889	8.92439	9.20041	8.8572	8.86957	9.01875	8.96629	9.04623	8.96012	9.05256	8.83542	8.92815	9.04291
HS_268	10.0482	10.1838	10.2717	10.3941	10.4785	10.283	10.4785	10.0752	10.1156	10.3941	10.226	10.3709	10.1236	10.3164	10.2364	10.4297	10.1418	10.3404	10.3278	10.0752	10.3614	10.5855	10.3404	10.6956	10.5855	10.7894	10.6679	9.99452	10.3404	10.7367	10.5052	10.4785	10.5435	10.4533	10.4063	10.6956	10.2147	10.613	10.6817	10.2043	10.0482	10.226	10.5435	10.7367	10.5316	10.6271	10.1324	10.4063	10.1048
HS_269	9.73245	9.85539	9.17768	9.39991	9.02903	9.31553	9.29724	9.75983	9.53446	9.42733	9.55138	9.19384	9.33036	9.45581	9.51938	9.33747	10.1324	9.52926	9.24451	9.67298	9.03978	9.06631	9.06967	9.14692	9.74534	9.05894	8.97573	9.44176	9.74534	8.96954	9.43179	9.31553	8.9826	9.31161	9.29336	8.97279	9.69737	9.55138	9.14692	9.69737	9.67298	9.23785	9.31553	9.25734	9.05559	9.15338	9.51397	9.37027	9.57454
HS_27	10.5855	10.465	10.5855	10.2956	10.226	10.3614	10.6271	10.5435	10.6956	10.6679	10.5855	10.2717	10.6547	10.465	10.6415	10.6679	10.6005	10.6679	10.6415	11.0499	10.4297	10.4297	10.4422	10.5052	10.6271	10.4915	10.3278	10.6956	10.761	10.4915	10.5855	10.6547	10.3709	10.5435	10.3614	10.2364	10.6679	10.5576	10.465	10.5576	10.3709	10.2043	10.3614	10.2477	10.226	10.2364	11.0639	10.4533	10.3404
HS_273	9.30811	9.45143	9.37027	9.32315	9.48486	9.27713	9.54058	9.74534	9.44663	9.39991	9.6598	9.32315	9.29336	9.50466	9.41337	9.35835	9.74534	9.50466	9.1591	9.47041	9.34215	9.46025	9.26081	9.48931	9.22545	9.59208	9.45581	9.5802	9.59208	9.67298	9.54058	9.71151	9.50906	9.37894	9.43636	9.31553	9.41753	9.50906	9.46025	9.34569	9.52926	9.60469	9.37027	9.48486	9.51397	9.49425	9.53446	9.39144	9.35386
HS_275	11.7961	11.8552	11.6823	11.7512	11.7961	11.4021	11.7794	11.6689	11.5931	11.8701	11.7237	11.5416	11.8998	11.7237	11.7794	11.9479	12.134	11.9951	11.2866	12.2986	11.6433	11.7094	11.4793	11.6551	11.9627	11.7372	11.7094	12.0104	12.0825	11.9627	11.8701	12.0447	11.5031	11.9149	11.8998	11.8846	11.7659	11.9149	12.0104	11.9951	11.8552	11.4534	11.5817	11.6823	11.6689	11.7794	11.3897	11.8241	11.9794
HS_276.1	9.97226	10.0297	10.2477	9.69094	9.9378	9.9056	9.92181	9.50906	9.50466	9.88345	9.96481	10.613	10.3831	10.4915	9.68538	9.89117	9.96481	9.9378	9.91426	10.7495	10.283	9.86212	10.1236	9.83453	10.465	10.057	10.1156	10.5435	9.84859	9.75983	9.97942	10.1527	9.95518	10.057	10.057	9.78176	10.259	9.85539	9.93031	10.0209	10.0038	9.96481	9.6598	10.0752	10.1048	9.83453	10.057	9.96481	10.2147
HS_278	8.45247	8.46576	8.4988	8.45247	8.47592	8.42432	8.42432	8.46576	8.50489	8.6523	8.42432	8.57674	8.54296	8.51561	8.45247	8.52543	8.53445	8.47592	8.46576	8.8117	8.63248	8.50489	8.4988	8.42432	8.52543	8.54998	8.49243	8.51561	8.46576	8.47592	8.52994	8.49243	8.47592	8.62341	8.57374	8.4848	8.79807	8.63248	8.42432	8.54998	8.42432	8.52994	8.46576	8.42432	8.49243	8.42432	8.46576	8.46576	8.52994
HS_279_a	10.0209	9.93031	9.99452	9.68538	10.1418	9.62918	10.2147	9.81315	9.9378	10.1418	9.8697	9.96481	9.97226	9.74534	9.9378	10.0038	9.7877	10.1838	9.62364	10.1156	9.84859	9.97226	9.82668	10.0962	10.1156	9.89117	9.98747	9.74534	10.0482	9.94618	9.93031	9.85539	10.3278	10.226	10.2364	9.81315	10.0038	10.0962	9.9056	9.80072	9.8697	9.81315	10.1638	9.98747	10.0395	10.0962	9.5802	9.8195	9.87647
HS_280_a	9.67298	9.6598	9.78176	9.10844	9.65347	9.55759	9.62364	9.49937	9.62918	9.6794	9.79459	9.29336	9.67298	9.83453	9.67298	9.62918	9.88345	9.79459	9.42733	9.77449	9.89875	9.47606	9.51397	9.56277	9.43636	9.48486	9.6165	9.92181	9.73853	9.34569	9.6165	9.48931	9.33747	9.48486	9.68538	9.68538	9.60469	9.65347	9.37894	9.87647	9.86212	9.84859	9.58645	9.65347	9.54601	9.72627	9.69094	9.62918	9.48931
HS_280_b	9.49937	9.03293	8.97573	9.8697	8.61732	9.51397	8.70192	9.38308	9.48032	9.20041	10.5737	9.36666	9.21249	9.84859	9.15028	9.35386	9.19711	9.22221	9.88345	8.70954	9.57454	8.90227	9.09498	9.06631	9.53446	8.99945	8.92439	9.39562	9.58645	8.93788	8.7304	8.82325	9.27713	8.71953	9.23458	8.89859	9.28378	9.1591	9.19384	8.96012	8.7927	9.41337	9.17768	9.092	9.14692	9.6794	9.31553	8.8864	9.23458
HS_282	10.8685	10.4063	11.0369	10.3831	11.5551	11.0779	9.9378	10.5316	10.8549	10.4175	10.6817	10.2477	11.84	11.0639	11.3631	11.632	10.4785	10.1527	10.7222	11.3503	11.5684	10.88	10.8685	10.7222	11.3897	10.2477	9.80678	10.0297	11.0915	9.71151	10.6817	10.2717	10.0209	10.518	9.71151	10.2043	11.7094	11.8552	9.89117	10.4422	10.465	11.7659	11.3099	11.0915	11.441	12.1857	10.6817	12.3147	11.9318
HS_283_a	9.20041	9.14382	9.07665	8.95378	9.09852	9.04623	9.09852	9.20348	9.25734	9.21855	9.46025	8.90573	9.20041	9.23458	9.18138	9.45143	9.26081	9.35835	9.03658	9.28059	9.15338	9.08582	9.0831	9.13656	8.96629	9.02212	9.11439	9.40489	9.1907	9.31904	9.14382	9.26718	9.47606	9.05894	9.17465	9.02212	9.19711	9.11439	9.10844	9.21855	9.12103	9.03293	9.05256	9.05894	9.21855	9.07665	9.24787	9.27066	9.05256
HS_283_b	8.73825	8.50489	8.51074	8.53891	8.4988	8.50489	8.58651	8.63861	8.45247	8.54998	8.60521	8.50489	8.55748	8.54647	8.51561	8.49243	8.56712	8.52543	8.54998	8.53891	8.62048	8.4988	8.57982	8.46576	8.50489	8.51074	8.52994	8.52034	8.51074	8.4988	8.4988	8.51561	8.49243	8.4988	8.51074	8.45247	8.46576	8.57982	8.54647	8.53891	8.50489	8.53445	8.54647	8.51561	8.50489	8.4988	8.51074	8.55748	8.47592
HS_284	8.86957	8.82325	8.75966	8.66249	8.71438	8.77584	8.80324	8.84185	8.87297	8.95688	8.59899	8.67095	8.87297	8.74094	8.73825	8.81439	8.77045	8.7516	8.64393	8.71438	8.72236	8.84824	8.69201	8.809	8.67095	8.71206	8.83866	8.71206	8.94098	8.85088	8.86689	8.71438	8.75403	8.76793	8.7304	8.86689	8.71698	8.88964	8.82325	8.7899	8.79807	8.6841	8.75403	8.73292	8.72782	8.78396	8.66249	8.80613	8.68915
HS_284.1	10.3404	9.86212	10.1638	9.15632	9.56277	10.2043	9.68538	9.86212	9.95518	9.9056	9.5802	9.73853	11.0236	10.2717	10.5316	10.4063	9.82668	10.4063	10.4063	11.2755	9.79459	9.60469	9.9378	9.51397	9.6794	9.71889	9.75152	11.1033	10.2364	9.42276	9.41753	9.49425	9.70438	9.80072	9.91426	9.67298	9.74534	9.75983	9.59208	9.50466	10.1048	10.0854	9.61032	10.1418	9.95518	9.47041	9.64153	10.0659	10.2717
HS_285	8.85088	8.94473	8.86382	8.83542	8.87297	8.80093	8.8864	8.86382	8.93788	8.83542	9.37894	8.89233	8.98577	8.8864	8.81731	8.92815	8.88315	8.76249	9.01875	9.02212	8.8448	8.86689	8.87948	8.79807	8.8117	8.89859	8.98889	9.1847	9.01605	8.79525	8.8572	9.05894	8.8759	8.8759	8.96954	8.81731	8.7899	8.94786	8.90227	8.9826	9.13357	8.78396	8.93415	8.84824	8.8448	8.82949	8.92815	9.08849	9.05894
HS_286_a	8.47592	8.45247	8.59899	8.63248	8.52994	8.4988	8.49243	8.56377	8.51074	8.4848	8.47592	8.54296	8.52034	8.52994	8.46576	8.8117	8.54296	8.77045	8.57042	8.59899	8.45247	8.6817	8.63861	8.59284	8.45247	8.51561	8.6523	8.64132	8.4988	8.46576	8.62956	8.66552	8.83274	8.47592	8.52543	8.61131	8.59635	8.52034	8.60521	8.67095	8.4848	8.51561	8.45247	8.56712	8.71953	8.45247	8.82008	8.53891	8.54296
HS_287	9.5802	9.69094	9.70438	11.8552	9.31553	9.69094	9.21855	9.71151	9.31161	9.44663	9.48931	11.7659	9.37894	9.29336	10.3831	10.8139	9.25734	9.54601	9.42276	9.55759	12.4358	9.14692	9.57454	9.22889	11.7794	9.47041	9.17179	9.64702	9.28059	9.36666	10.2717	10.0482	11.7961	9.60469	9.29019	9.16551	9.59208	9.29019	9.13656	9.10844	8.88315	9.93031	9.09498	9.24787	9.38734	9.31904	9.73853	9.53446	9.25734
HS_29	12.6245	12.7329	10.9056	10.9477	11.3099	11.9479	9.56277	12.2986	12.4552	9.86212	10.3941	11.3236	11.1424	11.2755	11.204	10.7894	10.9056	10.8266	11.1424	12.3332	12.2409	11.3376	12.7329	10.5855	12.2033	11.81	10.0038	12.1857	12.4552	9.99452	9.77449	9.96481	12.1499	11.415	11.3631	11.2866	11.2755	10.6415	10.3164	10.518	10.4422	11.2292	10.0854	10.8685	11.9479	11.84	12.6648	11.7512	11.441
HS_3	8.57042	8.52994	8.7304	8.49243	8.73292	8.6841	8.57042	8.6817	8.56377	8.60207	8.4988	8.67615	8.54647	8.52543	8.56377	8.6265	8.57674	8.54296	8.77045	8.45247	8.86689	8.58979	8.57374	8.67095	8.6352	8.61428	8.54296	8.53891	8.54647	8.60207	8.49243	8.54647	8.72236	8.53891	8.4988	8.55748	8.61732	8.53891	8.50489	8.65765	8.47592	8.47592	8.67615	8.6817	8.57042	8.54647	8.42432	8.45247	8.51074
HS_30	8.58651	8.74878	8.67355	8.69433	8.59635	8.58309	8.60207	8.67095	9.08849	8.6965	8.80613	8.84185	8.82008	8.58651	8.64393	9.04623	8.809	8.74375	8.79807	8.75966	8.58651	8.72524	8.60207	8.57674	8.6265	8.64393	8.67615	10.1638	8.6841	8.71953	8.73825	8.95378	8.62048	8.7516	8.71438	8.58309	8.73825	8.71438	8.72524	8.8117	9.19384	8.64393	8.66249	8.67355	8.6523	8.64132	8.89859	8.86058	9.37473
HS_301	11.6071	11.5284	12.2986	11.6689	11.8846	12.3332	11.7512	12.2409	12.3922	12.6005	12.4358	11.9794	11.6551	12.1157	12.2596	12.5173	11.6689	12.0447	11.3897	10.7779	12.5588	11.8998	12.0634	12.1687	12.2203	11.9479	11.6689	11.8998	12.1011	11.7237	12.1687	11.7659	11.7372	11.7961	11.6201	11.3897	12.3712	12.3332	11.5031	12.3922	12.3332	11.9951	12.0634	11.9479	12.1157	11.5284	11.5284	11.9951	12.3922
HS_303_a	11.2755	11.3236	11.6201	11.3099	11.1301	11.1033	11.0639	11.2163	11.2632	11.2866	11.2292	11.0639	11.2755	11.2163	11.3897	11.5284	11.204	11.2866	11.3376	11.4534	11.4534	11.0127	11.441	11.5931	11.2411	11.1301	11.2632	11.441	11.5551	11.4273	11.441	11.415	11.441	11.1802	11.1301	11.0369	11.1802	11.4793	11.3236	11.3777	11.3236	11.415	11.0779	11.1546	11.4654	10.8938	11.4021	11.2525	11.2411
HS_303_b	9.29336	9.59833	10.0124	9.59833	9.97226	10.0124	10.057	9.23785	10.0659	9.71889	9.50466	10.3941	9.27713	10.0297	9.59208	9.6794	10.1527	9.49937	9.71889	9.12103	10.4063	9.94618	9.83453	10.0752	10.3278	9.75983	10.1236	9.89875	9.86212	9.6165	10.0209	9.89117	10.3614	10.4915	9.9378	10.0752	9.98747	10.4175	9.97942	9.7877	9.47041	9.72627	9.80072	9.80678	10.1936	9.98747	10.3614	9.81315	10.0297
HS_304_a	9.02212	9.05894	9.15632	8.9963	9.21568	9.03978	9.23458	9.13069	8.85088	8.94473	9.00963	8.98889	8.7927	8.91826	9.08582	9.10844	9.03658	9.16551	9.09852	9.01297	9.092	9.37473	9.15338	9.27066	8.99287	9.34937	9.37894	8.82949	9.05256	9.59208	9.15028	9.22889	9.20041	9.06265	9.07665	9.21249	9.02903	8.90227	9.34215	8.98889	8.95378	9.01605	9.27393	9.38308	9.00292	9.27066	9.06265	9.00621	8.87948
HS_304_b	8.9088	8.82949	8.8448	8.85088	8.91208	8.78125	9.04291	9.01875	8.8864	8.94786	8.9826	8.74649	8.809	8.86058	8.84824	8.85088	8.8448	8.81731	8.82616	8.7899	8.88315	9.07975	8.81731	8.88315	8.92096	8.90227	8.9826	9.10192	8.98889	8.90573	8.92815	8.89569	8.91566	8.85088	8.84824	9.02542	9.13357	8.93788	8.92439	8.88315	9.02542	8.8448	9.00963	8.95688	8.92439	8.79525	8.77306	8.86689	8.80324
HS_305_b	9.99452	9.80072	10.613	9.43179	10.3709	10.0209	10.0854	9.7877	10.1838	9.73853	9.6165	10.465	10.88	10.7495	10.3614	10.0124	10.6415	10.613	10.7097	10.4915	10.259	9.79459	10.7222	9.89117	10.0752	10.2043	10.1048	10.4785	9.43636	9.86212	10.1638	10.0209	10.0482	9.95518	10.465	9.97226	10.0209	10.5316	9.83453	10.0482	9.80072	10.5052	10.4785	10.1324	10.7495	9.93031	9.96481	11.1033	11.1162
HS_306_b	10.057	9.97942	10.4063	10.6005	10.2147	10.761	10.0962	10.5052	10.1324	10.3278	10.0962	9.6794	10.0395	9.75152	9.33372	9.92181	9.79459	9.84859	10.7495	9.2871	10.226	10.4063	10.0124	10.6415	9.91426	10.259	10.5737	9.78176	9.96481	10.4063	9.8195	9.60469	10.283	10.0297	10.0124	10.2477	9.8697	10.306	10.518	9.89875	9.81315	10.1838	10.3507	10.465	11.0369	10.259	9.30811	9.97226	9.96481
HS_307_a	9.50906	9.41337	9.05256	9.16268	9.25734	9.1847	9.049	9.15028	9.10499	9.22889	9.21568	9.00621	9.20962	9.00621	9.16551	9.1591	9.16268	9.26392	9.38308	9.35386	9.305	9.31553	9.89875	9.17768	9.36232	9.50906	9.13656	9.15028	9.29019	9.68538	9.17465	9.04623	9.07665	9.049	9.1241	9.26081	9.28059	9.2513	9.05559	9.10192	9.10499	9.59833	9.26392	9.20962	9.20962	9.20652	9.43636	9.24451	9.22221
HS_307_b	9.06967	9.11439	9.24787	9.77449	9.39991	9.20652	9.29336	9.93031	9.1907	8.97573	8.94473	9.55759	9.05894	9.38308	9.049	8.93415	8.95688	8.83866	9.9056	9.71889	9.22221	9.49425	10.057	9.09852	8.98889	9.30811	9.57454	8.95688	8.99287	9.06967	9.46025	9.33372	9.16868	9.34215	9.74534	9.17179	9.05256	9.22545	9.84859	9.11148	8.98889	9.54601	8.9826	9.00963	9.36232	9.12751	9.41337	9.1847	8.86957
HS_31.1	11.0779	11.0127	10.2043	10.226	10.057	10.4297	10.1838	11.2525	11.3777	11.3099	11.3236	10.8549	11.3503	11.1913	11.5817	11.4907	11.2163	11.3777	10.0854	11.3777	10.306	10.0752	10.1324	10.1838	10.5737	10.0209	9.87647	11.6965	11.6689	10.3164	10.9738	11.0369	10.6005	11.0639	11.1913	10.1324	11.0499	11.2525	10.2956	11.1424	11.3503	10.3404	10.259	10.0962	10.3709	10.3709	10.761	11.3631	11.204
HS_32	12.2409	12.5383	12.3532	11.8846	12.3532	12.3922	11.6551	11.8998	12.0634	12.0104	12.2033	12.7769	12.8018	12.8688	12.7102	12.7329	12.4134	12.5798	12.3532	13.3175	12.2794	11.7237	11.9794	11.7961	13.1419	12.0104	11.5931	12.8457	12.7102	11.8998	12.0284	12.1157	11.7659	12.0825	11.9149	11.6201	12.2203	12.3532	11.7372	12.5798	13.0315	12.5173	11.5284	12.1499	12.2986	12.1011	12.3332	12.3712	12.4776
HS_33	11.3099	11.3897	10.9616	10.6956	11.0127	11.1802	11.1546	11.5931	11.4654	11.5284	11.7094	10.9477	11.8846	11.517	11.9627	11.7659	11.3099	11.4907	10.88	12.134	11.0127	11.0236	10.7367	10.8938	11.7237	11.0369	10.761	11.4534	11.81	11.0236	11.3503	11.2971	10.7367	11.2163	11.1802	10.9738	11.3236	11.3777	11.0499	11.3376	11.4654	11.0127	10.88	11.2755	10.9056	11.2866	11.7961	11.6551	11.5551
HS_35	10.8549	10.7779	10.3941	10.1638	9.80678	11.2525	10.1741	11.7659	11.4534	11.0499	11.5416	9.95518	11.3236	11.6071	11.7372	11.441	11.0499	11.3631	9.6794	11.5817	10.2477	8.98577	10.1741	9.7877	10.4297	9.15028	9.25424	11.1669	11.7794	9.65347	10.7222	10.6679	9.49425	10.7097	9.86212	9.29724	11.204	10.988	9.30811	10.6679	10.842	10.4297	9.93031	10.2147	9.64153	10.057	12.2596	11.6201	10.9199
HS_36.1	9.42733	9.33747	9.12103	8.98889	9.04623	9.24132	9.1907	9.45143	9.45581	9.37473	9.44176	9.12751	9.31904	9.29724	9.46025	9.29336	9.38308	9.48032	8.92439	9.7877	9.07665	9.13357	8.95688	9.07975	9.23458	9.00963	8.96346	9.37894	9.50466	9.02212	9.30811	9.26392	8.97279	9.305	9.12751	9.03978	9.42733	9.26718	9.05894	9.25734	9.31161	9.11723	9.10844	9.16868	9.1847	9.16868	9.46564	9.45581	9.26718
HS_37	8.7899	8.76535	9.04291	9.03978	8.95688	8.90227	8.71953	9.00621	8.58309	8.74375	9.01297	10.1418	9.19711	9.37473	8.94786	8.61428	8.61131	9.02903	9.15028	9.69094	9.13656	9.049	9.22889	8.92439	9.44663	8.8572	8.74649	8.89569	9.305	8.89233	8.95064	8.68671	8.89233	8.7899	8.95378	8.75966	8.78125	8.92096	8.77863	8.80324	8.67095	8.93415	8.94786	8.85088	9.18138	9.15632	8.6965	8.91208	9.19384
HS_38.1	9.59208	10.0854	10.0962	10.0659	10.0962	10.226	9.96481	9.79459	10.1236	9.66625	10.6679	10.0854	10.1156	10.1418	10.842	10.1741	10.465	9.86212	9.89117	12.1687	10.1838	10.0297	9.84151	10.306	10.7222	10.5052	10.1418	10.057	10.0038	10.1527	9.99452	9.72627	10.0854	10.2364	10.0038	10.0962	10.6547	10.761	9.96481	9.8195	9.79459	9.89117	10.0659	10.3164	10.0482	10.1838	10.842	10.1048	9.83453
HS_4.1	9.10844	9.07665	9.01875	8.95064	9.34215	9.09852	9.16551	9.21855	9.12751	9.33036	9.1591	9.42733	9.38308	9.11148	9.26718	9.32315	9.22545	9.15338	9.05256	9.24132	9.23785	9.15028	9.24132	9.22545	9.10499	9.23785	9.33747	9.0831	9.16868	9.23785	9.31161	9.20041	9.25734	9.13656	9.20652	9.3012	9.36232	9.21249	9.29336	9.20652	9.25424	9.28059	9.11723	9.19711	9.16551	9.06967	9.29019	9.35835	9.36232
HS_40	11.2163	11.3503	11.2755	11.2632	11.204	10.9056	11.5416	11.4793	11.1802	11.3777	11.3777	11.1162	11.3777	11.2866	11.6551	11.6071	11.5416	11.4654	11.204	11.4793	11.2632	11.4793	11.1669	11.0639	11.1669	11.2866	11.2971	11.517	11.7512	11.5284	11.6071	11.6823	11.204	11.632	11.517	11.3503	11.441	11.4907	11.7094	11.4907	11.4534	11.0369	11.2971	11.4907	11.2411	11.415	11.2411	11.4021	11.3777
HS_41	8.67095	8.7304	8.73537	8.54998	8.86382	8.68915	8.809	8.61131	8.74649	8.73292	8.54296	8.93124	8.76793	8.71206	8.77306	8.66552	8.63861	8.62341	8.57374	9.41753	8.6352	8.66249	8.8117	8.47592	8.75676	8.67615	8.69905	8.66552	8.6817	8.58979	8.59635	8.59635	8.56712	8.60521	8.67892	8.66552	8.60521	8.66027	8.59284	8.59635	8.6352	8.58979	8.58979	8.66249	8.64393	8.66794	8.63861	8.75966	8.7869
HS_42	9.45143	9.51938	10.0209	9.9378	9.11439	9.45581	9.00963	9.07278	8.7516	9.1847	9.56852	9.63509	9.56277	9.13656	9.47041	9.27393	9.10192	9.56852	10.057	8.73292	9.87647	9.69094	9.70438	9.84151	10.2147	9.35835	9.61032	8.97573	8.75676	9.79459	9.89875	10.1324	9.89117	9.35386	9.89117	9.55759	9.80072	9.80678	9.40489	9.2871	9.24451	10.6817	9.99452	9.64153	9.34569	9.67298	9.14692	9.36666	9.64702
HS_43.1	8.64939	8.62956	8.75676	8.67615	8.69201	8.76535	8.72524	8.73825	8.69201	8.55748	8.80324	8.7304	8.66552	8.6841	8.71206	8.69905	8.75966	8.82949	8.72524	8.71953	8.7899	8.87948	8.79525	8.83542	8.73537	8.80093	8.74094	8.65505	8.7304	8.91826	8.69201	8.72782	8.86382	8.74878	8.69905	8.76793	8.60787	8.60521	8.79525	8.6817	8.58979	8.68671	8.74375	8.83866	8.7927	8.74094	8.7899	8.66249	8.71953
HS_44.1	8.55357	8.60521	8.56066	8.71438	8.79807	8.57674	8.64939	8.60521	8.42432	8.70705	8.58309	8.89569	8.58309	8.53445	8.62956	8.47592	8.71698	8.53891	8.62341	8.61131	8.85409	8.54647	8.59635	8.6352	8.59284	8.6352	8.56066	8.71438	8.58979	8.65765	8.55748	8.60521	8.56377	8.7927	8.76535	8.54998	8.58309	8.59284	8.6841	8.69905	8.56066	8.57674	8.52034	8.4848	8.68915	8.8117	8.57674	8.83542	9.049
HS_45.1	8.87297	8.89233	9.43636	8.88315	9.20652	9.07975	8.82008	8.75966	9.03658	8.77045	9.37027	9.39562	9.28059	9.18757	8.67615	8.96346	8.8759	8.8117	9.12751	8.99287	9.2871	9.34215	9.01875	9.08849	8.7869	8.95378	8.88964	9.02903	9.0831	9.47041	8.83866	8.87948	9.06265	9.39144	9.08849	9.1241	8.86957	9.27393	8.91826	8.93788	9.17768	9.12103	8.8864	8.78396	9.20652	8.95378	8.72236	8.9826	9.06967
HS_46	8.91208	8.78125	8.98577	9.18757	8.78396	9.26392	8.57982	8.62048	8.64939	8.51561	8.49243	9.10844	8.61732	8.61428	9.13357	8.61131	8.59284	8.55748	8.93788	8.57374	8.82008	8.61131	8.83542	8.74878	8.71438	8.69433	8.70192	8.78125	8.62956	8.66794	8.6523	8.76793	8.7304	8.60207	8.66552	8.64393	8.93415	8.8117	8.66552	8.72782	8.56377	8.96346	8.92439	8.6352	8.6265	8.83274	8.80613	9.23192	8.61428
HS_47	9.01875	8.96629	8.75403	8.80613	8.98889	8.69905	9.08582	8.92439	8.67355	8.97918	8.87948	8.70192	8.74375	8.8117	8.83866	8.86058	8.91826	8.91208	8.73825	8.95378	8.75676	8.93788	8.77045	8.91566	8.77584	8.98577	9.09498	8.84185	8.87948	8.92096	8.91826	9.01297	8.83542	8.82949	8.93415	8.98889	8.83274	8.8448	9.03978	8.99287	8.77045	8.73825	8.91826	8.86382	8.85088	8.94786	8.70954	8.8448	8.8117
HS_48.1	8.85409	8.86058	9.02903	8.7516	9.03658	8.80613	8.96346	8.97573	8.92096	8.7304	8.8864	8.70432	9.03658	9.04291	8.7899	8.77045	8.6523	8.86382	8.89859	9.09852	8.98577	8.93124	8.86689	9.03658	8.73292	9.01297	8.99287	8.809	8.90573	8.8572	8.76793	8.82949	8.90573	8.8117	8.80613	8.85088	8.91208	8.809	8.85409	8.99945	8.96346	8.82325	8.97918	8.96954	8.86957	8.89859	8.70432	9.06967	8.94786
HS_49	9.2513	9.20962	9.3012	9.17465	9.73853	9.20041	9.62918	9.13982	9.26718	9.27713	9.28059	9.38734	9.01875	9.14382	9.21855	9.12751	9.14382	9.21568	9.13982	10.283	9.23458	9.88345	9.36666	9.24132	9.24132	9.60469	9.6598	9.37027	9.6598	9.85539	9.56277	9.56277	9.39144	9.65347	9.69094	9.48931	9.38734	9.24451	9.92181	9.33372	9.29724	9.17768	9.52471	9.40891	9.21568	9.60469	9.36666	9.29336	9.21855
HS_5.1	10.4175	10.2147	10.1741	10.5316	9.96481	9.97942	10.0124	10.1156	9.89117	10.226	9.32315	9.42276	9.64702	10.1048	10.1838	9.9378	10.0482	9.57454	10.8549	9.11148	10.613	10.5576	9.97942	9.34215	10.283	9.83453	10.4297	10.1324	10.7367	10.226	9.049	9.22545	9.71889	9.84151	9.43179	9.77449	9.20962	9.94618	9.86212	10.3404	10.6956	9.84151	10.0395	9.95518	10.3164	10.0124	9.17768	10.7495	10.7097
HS_50	9.16868	9.05256	9.69737	9.33372	9.11723	9.00963	9.17465	9.16551	9.51397	9.20348	9.48032	9.00963	9.01605	9.04623	9.1241	9.38734	9.18138	9.29724	9.11148	9.06967	9.11723	9.24787	9.19711	9.20041	9.14692	9.15338	9.17465	9.31904	9.31161	9.48931	9.35386	9.46025	9.25424	9.28378	9.34937	9.08582	9.17768	9.1847	9.18138	9.28059	9.21568	9.13069	9.13982	9.36232	9.20041	9.07278	9.09498	9.16868	9.00292
HS_51	8.61428	8.80324	8.72782	8.73537	8.70432	8.82325	8.71698	8.72782	8.8117	8.73537	8.95064	8.83274	8.98889	8.7869	8.87297	8.7899	8.73825	8.76535	8.6965	8.77584	8.7927	8.8864	9.13357	8.70954	8.83274	8.82325	8.84824	8.74649	8.74375	8.70954	8.77863	8.97918	8.98889	8.8448	8.85409	8.77306	8.88964	8.89569	8.73292	8.77306	8.75966	8.77584	8.91566	8.79807	8.71698	8.74649	8.66794	8.71438	8.64939
HS_52	9.85539	9.83453	9.75983	9.85539	9.85539	10.1156	10.0482	10.4422	10.1048	9.97942	9.95518	9.56852	9.77449	9.80678	9.8697	9.91426	9.89117	9.9056	9.77449	9.75983	9.95518	9.98747	9.74534	9.80072	10.226	9.8697	10.0962	9.81315	10.057	10.0297	9.9056	9.95518	9.65347	9.8697	9.89875	10.0395	9.8195	9.89875	10.0854	9.95518	9.76713	9.78176	9.96481	9.9056	10.0297	9.84859	9.88345	9.94618	9.88345
HS_53	8.75403	8.8117	9.44176	9.04623	9.13656	8.9963	8.80093	8.54998	9.06265	8.70192	8.6817	8.81439	8.58651	8.65505	8.67892	8.79525	8.71438	8.73825	9.23785	9.06265	9.14692	8.83274	8.80324	8.91208	9.13357	8.84185	8.77045	8.93124	8.52543	8.7899	8.71206	8.80093	8.95064	9.48032	8.83274	9.11148	9.15338	9.01875	9.09498	8.56377	8.62341	9.305	9.27066	8.66027	9.16868	9.07975	8.88315	8.7869	8.76249
HS_54	8.80324	9.16268	9.15338	9.40489	9.84151	9.05559	9.95518	9.17465	9.04623	9.39144	8.83866	9.85539	9.32315	9.6794	9.03293	9.41337	9.68538	8.71438	8.87297	8.54998	9.72627	9.39562	9.68538	9.39562	9.32677	9.68538	9.99452	8.80093	9.26718	9.16551	9.29724	9.03978	9.59833	8.9963	9.10192	9.29019	9.23785	9.23192	9.67298	9.22221	9.28378	9.0831	9.64153	10.4533	9.25734	10.1236	8.94098	8.90227	9.08849
HS_55	8.74094	8.54998	8.64939	8.59899	8.62048	8.56066	8.55357	8.61732	8.49243	8.6265	8.67615	8.58309	8.62048	8.53891	8.55357	8.53445	8.52994	8.75966	8.52994	8.77863	8.63861	8.56066	8.56377	8.57042	8.57042	8.55748	8.60207	8.70192	8.57374	8.63248	8.53891	8.60207	8.63248	8.63248	8.62341	8.6265	8.55357	8.54296	8.58979	8.47592	8.57982	8.57982	8.57042	8.52034	8.56066	8.61732	8.60207	8.58979	8.59284
HS_55.1	8.72524	8.70432	9.51938	9.28059	8.58651	10.0395	8.72782	8.55748	8.56712	8.63861	8.52994	9.14692	8.83866	8.79807	8.8448	8.6841	8.60787	8.64393	9.33372	10.4175	8.97573	8.70954	8.93124	8.73292	10.9477	8.8864	8.71698	8.83542	8.69433	8.79807	8.56066	8.52543	8.6965	8.59899	8.6523	8.6965	8.56066	8.50489	8.67892	8.62956	8.67615	9.65347	8.73537	8.74649	9.35386	8.94098	9.00292	8.71953	8.89859
HS_56	8.71698	8.73537	8.74649	8.95688	8.77863	9.12103	8.77863	8.71206	8.57042	8.88315	8.63861	9.17179	8.94098	8.92439	8.68671	8.67892	8.64664	8.53445	8.74375	8.7304	8.68915	8.83542	8.65505	8.6841	8.75403	8.7516	8.73825	9.75983	8.63861	8.8448	8.77306	8.73825	8.6841	8.809	8.91208	8.74878	8.77045	8.6352	8.83274	8.73292	8.86689	8.70705	9.03293	8.74878	8.809	8.83542	8.67615	9.10844	9.06631
HS_57.1	8.71953	8.6523	8.82949	9.21568	8.67892	8.64939	8.73825	8.76793	8.75403	8.61732	8.73825	9.13357	8.6523	8.71438	8.70432	8.60521	8.73537	8.72236	9.24787	8.67615	8.74375	8.75966	8.68671	8.71698	9.43179	8.67355	8.82325	8.6523	8.68915	8.71698	8.74094	8.69905	8.70705	8.66027	8.65765	8.75676	8.66552	8.65505	8.84824	8.6841	8.71953	8.63248	8.91208	8.71953	8.79807	8.72782	8.95064	8.56712	8.6265
HS_58	8.81731	8.74649	9.16268	8.84185	8.8117	8.95378	8.68915	8.53445	8.88964	8.52994	8.96346	9.40489	9.20652	9.19384	8.58651	8.86957	8.88964	8.6817	8.9963	8.58651	9.62364	8.64132	9.38308	8.7899	9.39144	8.77863	8.59284	8.6817	9.05894	8.61732	8.7516	8.76535	8.7899	9.07278	9.23785	8.68671	9.32677	8.88315	8.56712	8.76249	8.75403	9.06265	8.8759	8.54296	8.97918	8.86382	8.86957	9.42276	9.17179
HS_59	8.63861	8.57674	8.6817	8.93788	8.96346	8.70192	8.62956	8.87297	8.66552	8.64132	8.57042	8.69905	8.74649	8.71953	8.62048	8.66794	8.76535	8.81439	8.73537	8.62956	8.9088	8.85088	8.73825	9.01297	8.70432	9.09852	9.01297	8.67615	8.88315	8.8759	8.92096	8.72236	8.89859	8.72782	8.75676	9.092	8.6265	8.65765	8.8572	8.89233	9.22221	8.72782	9.05559	8.6841	8.7516	8.76793	8.64132	8.66027	8.74375
HS_6	11.1301	10.9056	10.88	11.1546	10.9616	11.3376	10.7097	10.8938	10.842	11.6433	11.415	10.5737	10.7894	10.803	11.5031	11.3099	10.7097	11.0011	11.0011	9.48032	11.3099	10.7894	10.8549	11.1033	10.8266	10.7367	10.8139	10.5576	11.2292	10.9328	10.3941	10.2364	10.4915	10.6415	10.5855	10.7222	10.761	10.6956	11.3099	10.8938	10.88	10.9616	11.1301	11.3236	10.6415	10.7097	11.0369	10.7779	10.6547
HS_60	8.88315	8.92439	8.84185	8.90227	8.8864	8.81439	8.88315	8.95064	8.93124	9.03293	8.86058	8.70954	8.81731	8.90573	8.91208	8.99945	8.99945	8.85088	8.93124	9.62918	8.89569	8.92439	8.90573	8.88964	8.82008	8.90573	8.91826	8.84824	8.77584	8.94473	8.82008	8.91208	8.91208	8.8572	8.82616	8.84185	8.80613	8.78125	8.8864	8.85088	8.96954	8.7869	8.94098	8.86689	8.85409	8.84824	8.81439	8.95378	8.8759
HS_61	8.49243	8.51074	8.77306	8.70192	8.50489	8.56712	8.4988	8.49243	8.55748	8.53891	8.56712	8.58651	8.46576	8.4988	8.54998	8.58651	8.58979	8.51561	8.6352	8.56066	8.54296	8.47592	8.51074	8.54296	8.59899	8.4848	8.42432	8.42432	8.57042	8.50489	8.53445	8.50489	8.46576	8.51561	8.46576	8.42432	8.47592	8.54647	8.4848	8.42432	8.53891	8.55357	8.58651	8.53445	8.51561	8.52994	8.76249	8.54296	8.49243
HS_62	9.23458	9.23785	9.14692	9.02903	9.06265	8.98577	9.19711	9.23192	9.13656	9.05894	9.07665	9.40891	9.03978	8.95378	9.22221	9.13069	9.21249	9.21249	9.01605	9.26718	9.13357	9.20652	9.16268	9.18138	8.97279	9.20962	9.21855	8.95064	9.18138	9.39991	9.305	9.1847	9.17465	9.092	9.20041	9.27713	9.092	9.20041	9.16268	9.19384	9.18757	9.09852	9.00621	9.2871	9.34937	9.29019	9.05894	9.1907	9.03293
HS_63	9.12751	9.15028	9.1241	9.80072	9.16268	8.93415	9.13357	9.08582	9.06631	9.15632	9.22545	9.1847	8.91826	9.05256	9.19384	9.16868	9.26718	9.1907	9.51938	8.76249	9.33036	9.20041	9.27066	9.43636	9.48486	9.20041	9.33372	9.03978	9.3012	9.45581	9.21249	9.23192	9.43179	8.9826	9.04291	9.305	9.049	9.10192	9.2871	9.16551	9.04291	9.37894	9.24132	9.39144	9.6165	9.25424	9.98747	8.91566	8.90227
HS_64	9.33372	9.24451	8.8117	8.8572	9.26081	9.29724	9.47041	8.65765	9.13357	9.10192	9.32677	8.83866	8.63861	9.15028	8.59284	9.00292	8.70432	8.80613	8.61732	8.59284	8.98889	9.45581	9.42276	8.99945	8.77863	9.19711	9.53446	8.91566	8.76535	9.73245	9.33747	9.14692	9.46025	9.47606	9.51938	9.25734	9.09852	8.83866	9.64153	9.21568	8.90227	9.23192	9.46025	9.31553	9.02212	9.55759	9.7877	9.54601	8.96012
HS_65	9.0831	8.89859	9.33036	9.17179	9.37473	9.049	9.37473	8.95378	8.99287	8.9963	8.94098	9.38308	9.39144	9.43636	9.22545	9.17465	9.09498	9.26081	9.20041	9.06631	9.56852	9.55759	9.13656	9.03293	9.41337	9.31904	9.10844	9.1907	9.049	9.21855	9.03978	8.96346	9.21855	9.34569	9.39562	9.16868	9.07665	9.02212	9.51397	9.07665	8.93124	8.98889	9.23192	9.46025	9.22221	9.47606	9.01875	9.07278	8.8572
HS_66	8.52543	8.4988	8.4848	8.56377	8.56712	8.57374	8.74094	8.51561	8.55357	8.55357	8.45247	8.61428	8.51074	8.50489	8.50489	8.54998	8.50489	8.61131	8.45247	8.64664	8.66027	8.49243	8.47592	8.51561	8.53891	8.56377	8.4988	8.47592	8.49243	8.54296	8.56377	8.6523	8.53445	8.46576	8.51561	8.53891	8.51074	8.49243	8.57982	8.57042	8.52543	8.57042	8.60207	8.51074	8.52543	8.53891	8.53891	8.58651	8.56712
HS_67	8.58979	8.67892	8.53445	8.52034	8.45247	8.49243	8.59284	8.52994	8.52994	8.58309	8.63248	8.51561	8.53891	8.4848	8.52543	8.55748	8.47592	8.56377	8.56377	8.53445	8.59284	8.56377	8.54296	8.50489	8.51074	8.57042	8.69201	8.49243	8.61428	8.55748	8.58309	8.45247	8.52543	8.52034	8.52034	8.61428	8.53891	8.56377	8.51074	8.58651	8.49243	8.50489	8.56712	8.53891	8.53891	8.51074	8.50489	8.51074	8.55748
HS_68	9.04291	8.88964	9.02212	9.05559	9.33036	9.13357	9.12103	9.22889	9.15338	9.17768	9.04291	8.89859	9.36232	9.10844	9.10499	9.15338	9.02212	9.11439	9.17768	9.01875	9.28059	9.12103	8.9963	8.97918	9.00621	9.12751	9.28378	9.30811	9.13656	9.23192	9.15632	9.16551	9.31553	9.12751	9.38308	9.23458	9.03293	8.97918	9.092	9.04291	9.06967	8.91208	9.22545	9.29724	9.18757	9.22545	9.21855	9.05559	9.25424
HS_69	8.4988	8.56066	8.51561	8.52994	8.51074	8.4848	8.46576	8.50489	8.66249	8.49243	8.54998	8.45247	8.4848	8.45247	8.47592	8.4988	8.56066	8.62956	8.47592	8.63248	8.46576	8.42432	8.42432	8.52034	8.47592	8.47592	8.46576	8.54998	8.4848	8.52034	8.54296	8.4988	8.4848	8.55748	8.4848	8.46576	8.42432	8.46576	8.45247	8.4848	8.54296	8.4988	8.57374	8.52543	8.4848	8.47592	8.54647	8.53445	8.4848
HS_7	8.97573	9.01875	8.87948	9.07665	9.03293	8.82616	8.97573	9.1847	8.98577	8.98577	8.90573	8.93788	9.04623	9.17465	8.87948	9.16551	8.93788	8.93788	8.88315	8.94473	9.74534	8.97918	8.96954	9.04291	8.80093	9.08849	9.00621	9.13357	8.8759	9.13656	9.092	9.13656	9.049	8.97279	8.94786	9.00292	8.77584	8.93124	9.11148	9.06967	9.00621	8.97573	8.97573	8.96012	8.88964	8.91566	8.84824	8.83274	8.93415
HS_70	8.55748	8.70192	8.57374	8.46576	8.54296	8.62048	8.56066	8.55357	8.52543	8.52034	8.66249	8.47592	8.52543	8.54998	8.60207	8.4848	8.42432	8.52034	8.53445	8.54647	8.4988	8.46576	8.53891	8.45247	8.56066	8.52034	8.58979	8.53445	8.67615	8.6265	8.51074	8.59284	8.53891	8.56066	8.54998	8.51561	8.64132	8.70954	8.59899	8.54647	8.52034	8.54998	8.51074	8.59284	8.58651	8.46576	8.52994	8.47592	8.55357
HS_71.1	11.7794	11.8241	11.6433	11.4793	11.4021	11.5684	11.5931	11.9479	12.134	11.9951	12.1499	11.5031	12.134	11.9627	12.1857	12.0634	12.0284	12.2794	11.4793	12.5588	11.4793	11.5284	11.4907	11.415	11.8552	11.4654	11.3503	12.134	12.3922	11.7794	11.8998	11.8241	11.4793	11.84	11.7372	11.3777	12.0447	11.9318	11.3631	12.0104	12.0447	11.517	11.2525	11.81	11.6551	11.5416	11.8846	12.1011	12.134
HS_72	9.02542	8.95064	9.01297	8.86382	9.21855	9.21249	9.05894	9.28378	9.14692	8.84824	8.88964	8.96629	9.22545	9.06967	9.06967	9.02212	8.8117	8.97918	8.96629	9.28378	9.06265	9.09498	9.092	9.07278	9.00963	9.16868	9.05894	9.20348	8.93124	9.20041	9.07665	8.94473	9.13069	8.86058	9.02903	9.09498	8.809	8.90573	9.11723	8.9088	9.0831	8.86957	9.0831	9.15632	9.04291	9.17768	9.37473	9.04623	8.98577
HS_73.1	8.73537	9.04623	8.94473	9.34569	9.83453	9.15338	9.07665	8.79807	8.79807	8.75676	8.74094	9.71889	8.94473	9.02212	8.82325	8.82008	8.67615	8.74649	8.97573	9.20962	9.48931	8.88964	9.21855	9.21855	9.65347	8.99287	8.93788	8.67892	9.48032	8.86058	8.80093	8.95688	8.96954	8.96012	8.88964	9.62918	8.97918	8.78396	8.87297	8.83274	8.94786	10.3278	8.95378	9.13982	8.95378	9.85539	9.77449	9.21855	9.06265
HS_74	10.0395	9.9056	9.35386	9.33747	8.77306	9.77449	8.66249	10.9738	10.2043	9.57454	8.85088	8.94473	10.6271	10.2956	10.3941	9.73245	10.7367	10.1741	9.59833	10.259	9.13069	9.23458	9.89117	8.8572	10.2043	9.39991	9.06631	10.3709	10.7097	9.02903	9.47606	9.32315	8.74649	9.41337	9.6598	9.26718	10.2477	9.86212	8.91566	9.27713	10.1527	9.64153	9.43636	8.8572	9.092	8.91208	10.6415	10.3941	9.29336
HS_75.1	9.54058	9.46025	9.52926	9.5802	9.49425	9.39144	9.6165	9.39991	9.38308	9.49425	9.34937	9.44176	9.31553	9.1907	9.35386	9.44176	9.48486	9.59208	9.52926	9.43179	9.47041	9.58645	9.63509	9.76713	9.26718	9.55759	9.64702	9.33747	9.41337	9.72627	9.64153	9.48486	9.62918	9.49937	9.45581	9.45581	9.39991	9.44176	9.68538	9.52926	9.33747	9.34937	9.56277	9.49937	9.48032	9.50906	9.49937	9.41753	9.34215
HS_76	9.44176	9.75152	9.29019	9.62918	8.7899	10.1324	9.34937	9.97942	9.47041	8.93415	9.98747	9.10499	9.87647	9.35835	10.1418	9.31904	9.46564	10.0297	9.5802	9.97226	9.53446	8.6352	9.20962	9.01875	10.7894	9.06967	9.05256	9.48486	9.35835	8.86689	9.06631	8.91826	8.85409	9.1241	8.81439	8.59899	10.1418	9.24787	8.7304	9.98747	9.49425	9.47041	9.13069	9.01297	9.71889	9.57454	9.23458	9.58645	9.77449
HS_77	9.35386	8.87948	8.54647	9.13656	8.59899	9.19711	8.69201	8.53891	8.65765	8.58651	8.46576	8.96012	9.18757	9.24787	9.76713	9.28059	8.65765	8.60207	9.22221	8.74375	8.81439	8.65765	8.66552	8.72524	9.15632	8.66027	8.58309	9.14382	9.15632	8.9088	8.88315	8.73292	8.54296	8.94098	8.9088	8.60521	8.61131	8.57674	8.63861	9.13982	9.14382	8.54296	8.71206	8.55748	8.75676	8.97573	9.0831	8.6352	8.53445
HS_78	10.1156	9.9378	9.6794	9.78176	9.77449	9.6598	9.65347	9.94618	10.4175	9.95518	9.87647	9.82668	9.8697	10.0752	10.0659	10.057	10.3941	10.0854	10.2043	9.84859	9.7877	9.7877	9.85539	9.65347	9.75152	9.80072	9.65347	10.1236	10.2147	9.87647	9.87647	9.99452	9.83453	10.0124	10.1048	9.79459	10.0659	10.0124	9.82668	10.0395	10.0395	9.57454	9.69094	10.0038	9.89117	9.70438	9.62364	9.91426	9.98747
HS_79.1	9.10499	9.13982	9.37473	9.24451	9.41753	9.39991	8.94473	8.93415	9.09852	8.92815	8.96629	8.90227	9.26392	8.91208	9.33747	9.07975	8.99287	8.99287	8.75966	9.10192	9.48486	9.02542	9.29336	9.12103	8.99945	9.17768	9.08849	9.04291	9.10192	9.6598	9.00963	8.92096	9.13357	9.09852	9.31161	8.9963	8.93124	9.13656	8.97279	9.26081	8.97918	9.20041	9.34569	9.02212	9.305	8.93124	8.82949	8.86382	9.10192
HS_8	9.38734	8.87297	8.98889	8.82325	8.89859	8.79525	8.95378	9.25424	9.07278	8.91208	9.03978	8.94786	9.40489	8.92815	9.05559	9.04291	8.81439	9.11148	8.809	8.98889	8.94098	8.82949	8.82616	9.1907	9.85539	8.7869	8.92096	9.33036	8.89233	8.83866	8.81731	9.07278	8.82616	9.03658	8.86957	8.93788	9.2513	8.76793	8.98889	8.76793	8.98577	8.74094	8.94473	8.809	9.07665	8.89569	9.09852	9.10499	9.01875
HS_80	9.24451	9.27713	9.13656	9.10192	9.23192	9.06967	9.27066	9.12103	9.20962	9.26718	9.02542	9.09498	9.092	9.15632	9.00963	9.19711	9.28378	9.16268	9.13656	9.22221	9.0831	9.31904	9.24787	9.1847	9.16868	9.26081	9.34215	9.13982	9.16551	9.25734	9.24787	9.2871	9.11148	9.04291	9.10844	9.37027	9.19384	9.33372	9.21568	9.52471	9.25734	9.092	9.17465	9.23785	9.12103	9.16268	9.20041	9.17179	9.38308
HS_81	12.1011	11.9794	11.9479	11.7961	11.9794	11.8701	12.1499	11.9794	11.9951	12.2794	12.1011	11.7237	12.1499	11.9951	12.3332	12.3147	12.4358	12.4134	11.8241	12.5173	11.9149	12.0634	11.8241	11.9149	12.0447	12.1157	11.81	12.0825	12.2986	12.2203	12.2033	12.0825	11.8241	12.1157	12.1499	11.8241	12.2409	12.1687	12.0825	12.134	12.1157	11.7237	11.8701	12.2596	11.7237	12.0825	12.2033	12.2409	12.1157
HS_82.1	8.56712	8.67615	8.69201	8.51074	8.6352	8.62341	8.64393	8.72236	8.77045	8.69201	8.69201	8.57042	8.56377	8.59899	8.57982	8.60787	8.4848	8.66552	8.60521	8.68915	8.56712	8.61428	8.66027	8.58979	8.58979	8.62341	8.56377	8.6265	8.47592	8.57374	8.57982	8.56377	8.55748	8.59284	8.57042	8.60787	8.57982	8.59899	8.61131	8.46576	8.67892	8.56377	8.62048	8.58979	8.59635	8.62048	8.62341	8.74375	8.63248
HS_83.1	8.4848	8.52034	8.57982	8.54296	8.57982	8.55357	8.58979	8.59635	8.57374	8.46576	8.52543	8.62341	8.56066	8.52034	8.52994	8.56377	8.52034	8.57042	8.52034	8.6523	8.55357	8.56712	8.58309	8.52994	8.62341	8.53891	8.53445	9.00292	8.64393	8.54647	8.52543	8.51074	8.55357	8.57374	8.47592	8.67892	8.62048	8.58309	8.56377	8.50489	8.54998	8.52543	8.59899	8.52994	8.57374	8.59284	8.61732	8.55357	8.62048
HS_84	8.96629	8.89569	8.99945	9.00621	9.07278	8.92096	9.08849	8.83274	8.96012	8.95378	8.89569	8.85409	8.81439	8.7927	8.89233	8.84185	8.97279	8.96629	8.9088	8.80324	9.21568	9.11148	9.18138	9.305	8.809	9.13982	9.07278	8.83866	8.91208	9.28378	8.96012	8.99945	9.07975	9.02903	8.95688	9.10844	8.96346	8.91566	9.13069	8.91208	8.8864	9.11439	9.04291	9.12103	9.049	9.02212	9.02903	9.02903	8.89233
HS_85.1	8.63248	8.65505	8.6523	8.89569	8.69433	8.70705	8.67892	8.67355	8.74375	8.66249	8.72236	8.65765	8.59635	8.66794	8.55748	8.74094	8.62341	8.63861	8.86382	8.82325	8.72524	8.80093	8.72236	8.66027	8.6841	8.72524	8.6817	8.64393	8.77863	8.68671	8.69905	8.70432	8.70192	8.72236	8.71206	8.67355	8.72782	8.66249	8.66794	8.86957	8.64132	8.80613	8.86382	8.78125	8.70432	8.70192	8.85088	8.69905	8.60207
HS_86	9.78176	9.88345	9.48931	9.41753	9.47606	9.55138	9.58645	9.92181	9.86212	10.0124	9.91426	9.46025	9.9056	9.9056	9.81315	9.97226	9.97226	9.94618	9.49937	9.9056	9.40489	9.5802	9.48931	9.59833	9.18138	9.50466	9.50906	9.87647	10.0659	9.66625	9.8697	9.9056	9.59208	9.73245	9.73245	9.50466	10.0124	10.0395	9.70438	9.91426	9.89117	9.48486	9.56852	9.70438	9.66625	9.58645	9.61032	9.89875	9.9378
HS_87	8.51561	8.6265	8.82008	9.39144	8.46576	9.23785	8.54296	8.4988	8.54998	8.45247	8.50489	9.2871	8.42432	8.69905	8.49243	8.59899	8.56377	8.4988	9.39144	8.54296	8.64664	8.54296	8.77306	8.53445	8.7304	8.56712	8.68915	9.3012	8.55357	8.60521	8.63861	8.55357	8.73825	8.83542	8.53445	8.57042	8.55748	8.66552	8.80324	8.64664	8.70954	8.86382	8.80093	8.75403	8.83866	8.69905	9.45143	8.70954	8.67095
[truncated: 492 more rows]
[truncated: 97 more columns]

## Sheet: Supp. Table C
C Averaged log base 2 quantile normalized miRNA data
[truncated: 744 more rows]
[truncated: 59 more columns]

[truncated: 2 more sheets: Supp. Table D, Supp Table E]
