# Supplementary material for: Human colon cancer profiles show differential microRNA expression depending on mismatch repair status and are characteristic of undifferentiated proliferative states
Source: BMC Cancer. 2009 Nov 18;9:401. doi: 10.1186/1471-2407-9-401 (PMC2787532; doi:10.1186/1471-2407-9-401)
Supplement: Additional file 5 — Complete statistical data. A linear mixed effects model was used to determine statistically significant miRNAs for A) normal tissue compared with colon cancer tissue and B) dMMR tumor tissue compared with pMMR tumor tissue. [file 1471-2407-9-401-S5.XLS]

## Sheet: A
A Normal vs Tumor Statistical Analyses
probeID	p.value	fold.change	median.change
HS_1	0.731885	0.996455	1.00848
HS_10	2.17301e-05	0.801879	0.774659
HS_100	7.21302e-09	1.10626	1.11055
HS_101	0.924742	1.00117	1
HS_104	0.713871	1.0068	0.98026
HS_105	3.87728e-05	0.921272	0.904353
HS_106	0.00266185	0.961097	0.930419
HS_107	1.34786e-07	1.11562	1.19121
HS_108.1	0.333097	0.935332	0.881327
HS_109	0.523831	1.00914	1.00569
HS_11.1	0.265184	1.01287	1.01456
HS_110	0.0224979	1.05184	1.04254
HS_111	0.0850651	1.03112	0.998048
HS_112	0.0562127	1.04213	1.02015
HS_113	8.41153e-07	0.838954	0.786279
HS_114	0.0164932	0.960273	0.952846
HS_115	0.388211	1.01475	0.998139
HS_116	0.447834	1.0331	0.961565
HS_117	7.19712e-06	1.21995	1.27412
HS_119	0.736995	1.0097	1.01492
HS_12	0.00329609	1.12838	1.13517
HS_120	5.65724e-06	1.33967	1.29466
HS_121	2.34148e-06	0.838479	0.860731
HS_122.1	0.000157985	0.946408	0.949867
HS_123	0.0590145	1.08021	1.1504
HS_124	0.00709611	1.13165	1.14303
HS_126	0.642469	1.00979	1
HS_127.1	0.944374	1.00122	1
HS_128	3.49314e-10	0.833136	0.755338
HS_129	0.00292869	1.24073	1.27694
HS_13	0.11537	1.02763	1.01383
HS_130	4.95262e-11	1.23901	1.3162
HS_131	4.73459e-07	0.911333	0.902219
HS_132.1	0.0956758	0.960786	1.00753
HS_133.1	0.432798	1.01365	1.088
HS_134	0.00135683	0.958834	0.95866
HS_135	1.36536e-05	1.15534	1.17838
HS_136	0.782588	0.996013	0.997797
HS_137	0.00271364	1.03763	1.02447
HS_138	0.00020713	0.926916	0.952864
HS_139	0.00542318	1.08283	1.12579
HS_14.1	0.238379	0.982635	0.988697
HS_140	0.188418	0.972602	0.954042
HS_141	0.015629	0.948746	0.913576
HS_142.1	9.49123e-09	0.874273	0.870991
HS_143	6.29124e-05	1.29299	1.34766
HS_144	0.0158351	0.95452	0.954628
HS_145.1	4.08392e-10	1.42375	1.54042
HS_146.1	0.00898425	0.976083	0.976254
HS_147	0.180557	0.97017	0.986872
HS_148	0.867188	1.00796	0.932616
HS_149	2.55358e-07	1.16011	1.15584
HS_15.1	1.08602e-07	1.22384	1.20563
HS_150	4.8988e-05	1.11021	1.19333
HS_151.1	0.0176603	1.03938	1.0377
HS_152	3.46726e-08	0.884081	0.892445
HS_153	1.34391e-06	0.907515	0.912539
HS_154	0.180602	1.03484	0.922114
HS_155	1.69547e-06	0.853322	0.842951
HS_156	0.764802	0.995186	0.966837
HS_157	0.00261546	0.926204	0.93401
HS_158	0.530009	1.03082	0.992698
HS_159	0.161904	0.971245	0.980067
HS_16	1.43265e-09	0.929427	0.925512
HS_160	6.70623e-09	0.887771	0.851124
HS_161	0.464042	0.995106	0.995374
HS_162	0.67137	1.00474	1.02102
HS_163	0.00433715	1.15852	1.13219
HS_164	7.0941e-10	1.19596	1.30247
HS_166.1	2.1234e-10	1.3509	1.40541
HS_167.1	0.00327851	0.960324	0.95555
HS_168	6.93223e-13	0.723686	0.721856
HS_169	4.10326e-07	1.65851	1.68015
HS_17	0.000452367	1.20281	1.12688
HS_170	7.62153e-10	1.29506	1.19813
HS_172	0.154644	1.01766	1.02322
HS_173	0.000351286	0.84247	0.789115
HS_174.1	0.721512	0.995302	0.995624
HS_175	0.430697	0.976085	0.982972
HS_176	1.20388e-05	0.785354	0.769449
HS_177	0.0124241	1.04372	1.02879
HS_178	0.208143	1.01738	1.01375
HS_179	0.00021804	0.948356	0.944243
HS_18	0.0573606	1.03353	1.02785
HS_180	0.464926	0.985828	0.998052
HS_182.1	4.51354e-08	0.796583	0.771615
HS_183.1	0.276279	1.0072	1.00907
HS_184	0.101801	0.963556	1.02846
HS_185.1	0.559415	1.00546	0.996652
HS_186	0.00327665	1.05569	1.06612
HS_187	0.393475	1.02124	1.03262
HS_188	0.709331	0.979595	0.991822
HS_189.1	0.86859	1.00509	1.03296
HS_19	3.80322e-05	1.15651	1.22361
HS_190	1.23196e-05	0.961261	0.950972
HS_191	0.0807402	1.02237	1.01498
HS_192.1	3.61636e-10	0.718404	0.701165
HS_193	0.283661	1.02936	0.997738
HS_194	3.32608e-07	0.814189	0.801864
HS_195	0.661905	0.99367	0.977118
HS_196.1	0.525059	0.986963	0.969347
HS_197	0.0978341	1.0322	1.01298
HS_198	0.948977	0.999408	0.995421
HS_199	8.43769e-15	0.851762	0.822827
HS_2	0.926065	0.997037	0.980536
HS_20	0.893393	1.00339	1.06408
HS_200	0.97437	1.00059	0.997758
HS_201	1.11611e-11	0.876906	0.89933
HS_202.1	0.000780248	1.31	1.17175
HS_203	4.44089e-16	0.791764	0.778367
HS_204.1	0.000302757	0.909957	0.924931
HS_205.1	0.37346	1.01514	1.03207
HS_206	0.289103	1.02446	1.03861
HS_207.1	0.138758	1.01886	1.02475
HS_208	8.19287e-05	0.928211	0.90576
HS_209.1	0.432833	1.05255	0.978364
HS_21	0.0626674	1.03895	1.03842
HS_210	0.410179	1.01786	1.02692
HS_211	2.60951e-05	0.958606	0.96247
HS_212	0.701423	0.988631	1.00201
HS_214.1	4.42651e-05	1.1159	1.14731
HS_215	0.00231036	1.07051	1.09923
HS_216	6.77559e-06	0.934663	0.933503
HS_217	0.00901511	1.05943	1.03003
HS_218	0.432277	1.01223	1.01473
HS_219	0.411746	0.985871	0.960992
HS_22.1	1.60005e-12	1.49492	1.76866
HS_220	0.570461	1.02323	0.976942
HS_221	0.0012635	1.11024	1.07008
HS_228.1	0.000468904	0.948185	0.954782
HS_23	4.62741e-13	0.866953	0.871494
HS_231	0.873438	1.00445	0.992534
HS_232	0.0506926	0.921424	0.901016
HS_239	1.0678e-06	1.21452	1.18051
HS_24	4.31093e-06	1.24342	1.22139
HS_240	0.65588	1.01227	0.995469
HS_241.1	0.0883541	1.07767	1.10683
HS_242	0.190021	1.03706	1.03645
HS_243.1	0.0453098	1.1985	1.19822
HS_244	0.00157486	0.929078	0.971157
HS_25	0.00126317	1.12329	1.31469
HS_250	0.0588679	1.16129	1.29653
HS_251.1	0.000418903	0.957545	0.964696
HS_252.1	1.02686e-05	0.906948	0.916655
HS_253	0.000671725	1.24038	1.26454
HS_254	0.00517473	1.12466	1.16564
HS_255	8.1797e-07	1.34539	1.41751
HS_256	0.00339125	1.19651	1.19383
HS_257	0.000779264	1.20582	1.21833
HS_258	0.000318128	1.19763	1.28425
HS_259	0.22363	1.03886	0.988665
HS_26.1	4.68138e-05	0.95191	0.956518
HS_260	0.00164137	1.23098	1.13071
HS_261.1	0.216486	1.0174	1.01584
HS_262.1	0.242542	0.977189	0.957964
HS_263.1	0.000420505	0.752265	0.779382
HS_264.1	0.0287309	1.02876	1.03764
HS_265.1	0.00221195	1.07616	1.05971
HS_266.1	0.509009	0.977752	0.955966
HS_267	0.000215493	0.918216	0.902689
HS_268	3.193e-13	0.800535	0.789367
HS_269	0.00229962	1.10377	1.20543
HS_27	0.00472925	1.0612	1.08826
HS_273	0.000214705	0.927211	0.915596
HS_275	0.0279303	0.949271	0.979272
HS_276.1	0.0794904	1.06721	1.03963
HS_278	0.0132165	1.03036	1.02494
HS_279_a	0.000224756	0.922318	0.934182
HS_280_a	0.471543	1.01672	1.02539
HS_280_b	0.00306766	1.14469	1.14877
HS_282	0.00744444	1.28256	1.5847
HS_283_a	0.0873378	1.02688	1.02669
HS_283_b	0.358988	0.991934	0.990119
HS_284	0.0398315	0.98027	0.970621
HS_284.1	0.000487628	1.20362	1.16521
HS_285	0.322287	1.01482	1.00412
HS_286_a	0.963628	1.00065	0.997682
HS_287	3.86842e-08	1.8308	1.3849
HS_29	1.91496e-09	1.84292	1.74794
HS_3	0.947622	1.00096	0.991189
HS_30	0.00581252	1.10288	1.05392
HS_301	0.0359371	1.09637	1.09845
HS_303_a	9.43087e-06	1.11881	1.1146
HS_303_b	0.0992336	0.937433	0.917624
HS_304_a	4.63629e-13	0.861928	0.857751
HS_304_b	0.00108245	0.961283	0.960708
HS_305_b	0.556031	0.969215	0.96889
HS_306_b	0.0325918	0.900229	0.853057
HS_307_a	0.0436525	1.07377	1.02406
HS_307_b	0.200115	1.05305	0.950296
HS_31.1	2.86087e-06	1.29556	1.65645
HS_32	1.004e-11	1.4042	1.38081
HS_33	0.0121395	1.08062	1.2089
HS_35	1.63154e-07	1.54412	1.81829
HS_36.1	0.000101829	1.07875	1.13183
HS_37	0.232848	1.03555	0.981528
HS_38.1	0.0392765	0.911021	0.914226
HS_4.1	0.968079	0.999452	1.00199
HS_40	8.04514e-08	0.857202	0.899348
HS_41	0.96603	0.999427	0.992555
HS_42	0.0238521	1.1074	1.04167
HS_43.1	8.33217e-05	0.954206	0.965395
HS_44.1	0.87412	1.00233	1
HS_45.1	0.662621	1.01521	1.05969
HS_46	0.238918	1.02929	1.02926
HS_47	9.01247e-07	0.928586	0.921017
HS_48.1	0.0301116	0.972836	0.954343
HS_49	9.50778e-10	0.803931	0.801206
HS_5.1	0.00633459	0.873751	0.924234
HS_50	0.00406483	0.946163	0.946711
HS_51	0.3609	1.01361	1.01748
HS_52	0.0158731	0.957288	0.945165
HS_53	0.246594	0.966929	0.92522
HS_54	4.44089e-16	0.644724	0.677925
HS_55	0.653638	1.00398	1.00679
HS_55.1	9.96807e-05	1.16426	1.00699
HS_56	0.686683	1.01117	0.996151
HS_57.1	0.691361	0.991616	0.966538
HS_58	9.06143e-07	1.23091	1.21125
HS_59	9.13023e-06	0.908613	0.87975
HS_6	0.000411906	0.854609	0.913964
HS_60	0.954292	0.999296	0.992748
HS_61	0.906802	0.998773	1.00746
HS_62	0.121642	0.97322	0.97827
HS_63	0.000278844	0.912005	0.887743
HS_64	0.000331328	0.841562	0.818772
HS_65	4.4186e-11	0.856164	0.830848
HS_66	0.016126	0.981295	0.985521
HS_67	0.0572799	0.985256	0.975877
HS_68	0.000532404	0.935022	0.907758
HS_69	0.145132	1.01054	1.00423
HS_7	0.0607814	1.05636	1.00675
HS_70	0.00129423	0.971112	0.985037
HS_71.1	0.0106121	1.07735	1.17949
HS_72	0.00130468	0.938294	0.933882
HS_73.1	0.368882	0.96431	0.995905
HS_74	6.84074e-05	1.32836	1.35778
HS_75.1	4.37564e-05	0.934586	0.925967
HS_76	5.16177e-05	1.29591	1.32914
HS_77	0.0113213	1.11918	1.13186
HS_78	0.0477974	1.05639	1.09219
HS_79.1	0.069797	1.05771	1.06852
HS_8	0.00297425	1.07932	1.06674
HS_80	0.922142	1.00143	0.997829
HS_81	4.81985e-06	0.909325	0.964381
HS_82.1	0.95559	0.999454	1.00635
HS_83.1	0.862166	1.00228	0.993114
HS_84	8.3059e-09	0.906063	0.88067
HS_85.1	0.0511467	0.978193	0.975597
HS_86	0.0214319	1.04216	1.14672
HS_87	0.00955199	1.08445	1.04832
HS_88	0.02098	0.958837	0.947446
HS_89	0.477164	0.987373	0.969297
HS_9	0.993105	1.00013	0.982762
HS_90	1.46327e-13	0.812124	0.787934
HS_91.1	0.0344039	0.971707	0.964306
HS_92	0.719569	0.987422	0.965137
HS_92.1	0.147769	1.09025	1.03501
HS_93	0.00137478	1.04185	1.03712
HS_94	0	1.42087	1.43245
HS_95	0.101458	0.974975	0.972913
HS_96	3.79192e-06	1.18253	1.37788
HS_97	0.699221	0.990107	0.974209
HS_98	0.568842	0.96713	0.836389
HS_99.1	0.862949	0.993805	0.966845
hsa-let-7a	0.95057	1.00043	1.00754
hsa-let-7b	0.372891	0.987296	0.991799
hsa-let-7c	0.335201	0.952605	0.856557
hsa-let-7d	0.00726693	1.04612	1.05741
hsa-let-7e	0.997552	0.999882	0.969162
hsa-let-7f	0.00332319	1.04052	1.02313
hsa-let-7g	0.00537695	0.970156	0.956004
hsa-let-7i	1.9247e-08	1.04714	1.05814
hsa-miR-1	2.33271e-11	0.375279	0.331296
hsa-miR-100	1.99183e-07	0.790473	0.815975
hsa-miR-101	0.379967	0.971105	0.939194
hsa-miR-103	0.242957	0.969403	1.02618
hsa-miR-105	0.181473	1.07723	0.952864
hsa-miR-106a	1.81363e-09	1.39242	1.39931
hsa-miR-106b	2.83114e-05	1.1018	1.07693
hsa-miR-107	0.452448	0.969088	0.889375
hsa-miR-10a	0.335891	0.958701	0.869769
hsa-miR-10b	2.66454e-15	0.557069	0.495986
hsa-miR-122a	0.112031	0.898254	0.941746
hsa-miR-124a	8.7752e-13	0.829383	0.857807
hsa-miR-125a	9.50564e-08	0.839801	0.819221
hsa-miR-125b	0.0129362	0.910451	0.861673
hsa-miR-126	8.62837e-05	0.848585	0.790977
hsa-miR-126*	0.0303011	0.968524	0.94772
hsa-miR-127	0.00140955	0.860266	0.861996
hsa-miR-128a	0.0296087	0.913888	0.915568
hsa-miR-128b	1.08074e-09	0.831602	0.823752
hsa-miR-129	5.87771e-06	1.177	1.27354
hsa-miR-130a	0.00672892	0.908474	0.861673
hsa-miR-130b	0.00128652	1.14143	1.0679
hsa-miR-132	0.529783	1.01578	1.05429
hsa-miR-133a	9.54792e-15	0.430137	0.413546
hsa-miR-133b	3.32488e-10	1.08928	1.11169
hsa-miR-134	0.0131954	1.09904	1.15026
hsa-miR-135a	1.51367e-05	0.69713	0.628832
hsa-miR-135b	0	4.55472	5.45435
hsa-miR-136	0.0177707	1.31217	1.36533
hsa-miR-137	0	0.305925	0.255523
hsa-miR-138	0	0.587976	0.556845
hsa-miR-139	0	0.490103	0.495604
hsa-miR-140	5.50311e-09	0.763569	0.708116
hsa-miR-141	0.0107039	1.0325	1.01937
hsa-miR-142-3p	4.65701e-05	1.09722	1.09652
hsa-miR-142-5p	0.00385227	1.18896	1.26025
hsa-miR-143	0.222213	0.990229	0.993265
hsa-miR-144	0.0321023	1.12549	1.18345
hsa-miR-145	0.943698	1.00063	1.01345
hsa-miR-146a	0.674768	1.01132	1.01031
hsa-miR-146b	6.38902e-05	0.867974	0.920977
hsa-miR-147	0	0.261554	0.260331
hsa-miR-148a	0.0161556	0.968937	1
hsa-miR-148b	0.00254523	0.87951	0.829413
hsa-miR-149	1.22715e-06	0.724652	0.644424
hsa-miR-150	6.13422e-10	0.711426	0.792201
hsa-miR-151	0.0129764	1.06478	1.06621
hsa-miR-152	0.52004	1.01521	1.01132
hsa-miR-153	0.121801	0.893561	0.943563
hsa-miR-154	4.61853e-14	0.684397	0.677757
hsa-miR-154*	0.0193675	1.09784	1.03373
hsa-miR-155	7.61916e-08	0.771505	0.841158
hsa-miR-15a	0.000707419	0.929886	0.948103
hsa-miR-15b	0.688272	1.00691	1.02089
hsa-miR-16	0.591647	1.00419	1.01303
hsa-miR-17-3p	7.59393e-14	1.89895	1.8278
hsa-miR-17-5p	7.10987e-13	1.40287	1.40636
hsa-miR-181a	0.383043	1.02115	0.946616
hsa-miR-181b	0.157839	1.06148	0.912715
hsa-miR-181c	0.00102206	1.22464	1.22822
hsa-miR-181d	1.10772e-05	1.12017	1.08067
hsa-miR-182	0	2.2068	2.13756
hsa-miR-182*	0	2.42621	2.44817
hsa-miR-183	0	2.59283	2.37898
hsa-miR-184	0.094829	1.01216	1.01434
hsa-miR-185	4.88272e-06	0.875264	0.882107
hsa-miR-186	9.32143e-12	0.763347	0.758582
hsa-miR-187	0.00216801	0.711969	0.862375
hsa-miR-188	1.20304e-11	1.78613	1.64013
hsa-miR-189	2.6298e-09	0.804748	0.79497
hsa-miR-18a	1.77636e-14	1.48762	1.40315
hsa-miR-18a*	2.12886e-10	1.47382	1.39115
hsa-miR-18b	0.00534891	1.18475	1.18618
hsa-miR-190	1.14357e-11	0.764217	0.785475
hsa-miR-191	4.61495e-06	0.917705	0.905108
hsa-miR-191*	0.00935826	0.930175	0.931767
hsa-miR-192	0.0118309	0.96514	0.955764
hsa-miR-193a	3.3177e-07	1.48138	1.42994
hsa-miR-193b	3.01587e-05	0.837509	0.860831
hsa-miR-194	0.146401	0.987227	1
hsa-miR-195	4.44089e-15	0.742528	0.764222
hsa-miR-196a	0.0182604	0.894746	0.885173
hsa-miR-196b	0.894046	1.00754	0.949204
hsa-miR-197	2.08484e-07	0.828781	0.840257
hsa-miR-198	0.814261	0.988897	1.08366
hsa-miR-199a	0.469235	1.00912	1
hsa-miR-199a*	0.177956	1.01757	1
hsa-miR-199b	0.304266	1.02226	1.01778
hsa-miR-19a	4.48606e-10	1.51539	1.29666
hsa-miR-19b	9.38898e-08	1.27452	1.13452
hsa-miR-200a	0.654182	1.00398	0.994819
hsa-miR-200a*	2.59198e-09	0.786124	0.786786
hsa-miR-200b	0.67653	0.997043	0.989976
hsa-miR-200c	0.724057	1.00237	1
hsa-miR-202	0.777751	1.00359	1.03509
hsa-miR-202*	7.78749e-10	0.85488	0.845324
hsa-miR-203	3.13791e-07	1.22071	1.28582
hsa-miR-204	0.000104217	0.765975	0.643092
hsa-miR-205	0.441504	0.956492	0.888226
hsa-miR-206	0.000126683	0.898366	0.880007
hsa-miR-208	0.141142	1.02041	1.05773
hsa-miR-20a	1.02181e-07	1.04613	1.04996
hsa-miR-20b	1.9023e-07	0.573384	0.500907
hsa-miR-21	2.43596e-05	1.01888	1.02762
hsa-miR-210	0.00301597	1.17672	1.3596
hsa-miR-211	0.319384	0.989449	0.993553
hsa-miR-212	0.00486279	0.887168	0.856393
hsa-miR-213	0.703128	0.986654	0.917045
hsa-miR-214	0.0333049	1.04738	1
hsa-miR-215	0	0.621871	0.655635
hsa-miR-216	1.91827e-05	1.277	1.25482
hsa-miR-217	4.71975e-06	1.19704	1.17101
hsa-miR-218	8.0808e-11	0.620301	0.582343
hsa-miR-219	0.0143991	1.17594	1.0178
hsa-miR-22	0.0472734	1.03543	1.02355
hsa-miR-220	0.90871	1.00404	0.973471
hsa-miR-221	0.0147991	0.922646	0.882052
hsa-miR-222	0.498497	1.01825	0.951514
hsa-miR-223	0.754105	1.0062	1.02996
hsa-miR-224	0	2.21552	2.10415
hsa-miR-23a	3.11069e-05	1.07482	1.07173
hsa-miR-23b	0.0159435	0.954498	0.968283
hsa-miR-24	1.65998e-05	1.04235	1.02385
hsa-miR-25	0.000180734	1.11176	1.13714
hsa-miR-26a	0.492761	1.00436	1.01346
hsa-miR-26b	0.220841	1.01399	1.03583
hsa-miR-27a	1.72537e-09	1.05647	1.06866
hsa-miR-27b	0.00604077	0.96392	0.948103
hsa-miR-28	5.06262e-14	0.856229	0.862289
hsa-miR-296	5.54602e-06	0.785124	0.718117
hsa-miR-299-3p	0.0230328	0.901011	0.914967
hsa-miR-299-5p	0.0908611	0.925365	0.832514
hsa-miR-29a	0.319843	1.02158	1.09889
hsa-miR-29b	0.000435506	1.05105	1.09954
hsa-miR-29c	3.02872e-08	0.900367	0.915292
hsa-miR-301	1.48199e-10	1.34006	1.26243
hsa-miR-302a	0.0075301	1.04755	1.03892
hsa-miR-302a*	0.000213453	1.07632	1.10005
hsa-miR-302b	0.0772832	1.03534	1.0049
hsa-miR-302b*	0.0294026	1.14187	1.08767
hsa-miR-302c	0.196913	1.0104	1.01122
hsa-miR-302c*	8.65572e-10	0.917717	0.917055
hsa-miR-302d	0.28126	1.0583	1.01853
hsa-miR-30a-3p	0	0.423026	0.400326
hsa-miR-30a-5p	0	0.512284	0.509347
hsa-miR-30b	2.42243e-06	1.06652	1.0769
hsa-miR-30c	5.11283e-06	0.937241	0.950954
hsa-miR-30d	3.33067e-14	0.771679	0.74276
hsa-miR-30e-3p	3.55271e-15	0.811688	0.827827
hsa-miR-30e-5p	5.14335e-11	0.790558	0.766775
hsa-miR-31	0	3.1929	3.82271
hsa-miR-32	1.97229e-05	2.07859	1.80836
hsa-miR-320	1.71457e-05	0.911825	0.886841
hsa-miR-323	1.67173e-07	0.780705	0.766232
hsa-miR-324-3p	3.33733e-13	0.775902	0.771225
hsa-miR-324-5p	0.147946	0.954085	0.911354
hsa-miR-325	0.00477664	0.967062	0.959319
hsa-miR-326	0	0.639991	0.636744
hsa-miR-328	2.62013e-14	0.551071	0.501788
hsa-miR-329	0.000831703	0.861351	0.784762
hsa-miR-33	1.76404e-09	2.78882	2.29266
hsa-miR-330	0.000151085	0.843383	0.81719
hsa-miR-331	0.000348135	1.10802	1.08821
hsa-miR-335	1.14911e-05	1.21266	1.14743
hsa-miR-337	3.85641e-07	0.904358	0.939306
hsa-miR-338	3.08926e-09	0.723085	0.786886
hsa-miR-339	2.63132e-05	1.23514	1.18513
hsa-miR-33b	7.7563e-09	1.56802	1.24022
hsa-miR-340	0.415088	1.02999	1.04567
hsa-miR-342	2.35367e-14	0.672834	0.697822
hsa-miR-345	0.0633016	1.08713	1.03592
hsa-miR-346	0.000987266	1.33142	1.29457
hsa-miR-34a	7.31574e-05	1.17644	1.20853
hsa-miR-34b	2.31401e-09	1.44165	1.49161
hsa-miR-34c	1.07266e-08	1.39488	1.2584
hsa-miR-361	0.06252	0.956211	0.967301
hsa-miR-362	0.0860097	0.925391	0.903713
hsa-miR-363	1.29657e-07	0.567951	0.420105
hsa-miR-363*	1.13198e-12	1.26997	1.29958
hsa-miR-365	0.000139441	0.810008	0.770268
hsa-miR-367	0.112984	0.977223	0.982788
hsa-miR-368	1.47758e-06	0.802149	0.790947
hsa-miR-369-3p	0.00624947	1.18844	1.04995
hsa-miR-369-5p	0.00503861	1.06654	1.05366
hsa-miR-370	0.00342411	0.842909	0.798316
hsa-miR-371	1.67644e-13	1.22203	1.20242
hsa-miR-372	0.000282006	0.906617	0.906722
hsa-miR-373	0.0763658	1.0474	1.00219
hsa-miR-373*	0.00396408	0.971678	0.970843
hsa-miR-374	2.62727e-06	1.14573	1.05411
hsa-miR-375	0	0.405981	0.355081
hsa-miR-376a	0.512877	0.97116	0.954112
hsa-miR-376a*	0.176047	0.938764	0.921003
hsa-miR-376b	0.0101907	1.11917	1.06823
hsa-miR-377	2.93482e-05	0.888331	0.870027
hsa-miR-378	0	0.37552	0.4193
hsa-miR-379	1.83508e-05	0.816497	0.765103
hsa-miR-380-3p	0.00721453	0.925137	0.892671
hsa-miR-380-5p	0.720122	1.00976	1.04637
hsa-miR-381	2.92899e-05	0.846547	0.851292
hsa-miR-382	0.697378	1.01388	0.99495
hsa-miR-383	0.122959	0.944915	0.974499
hsa-miR-384	8.46789e-12	0.882537	0.87089
hsa-miR-409-3p	0.231378	1.05298	1.02843
hsa-miR-409-5p	0.311364	1.04732	1.02577
hsa-miR-410	2.031e-05	0.780546	0.778775
hsa-miR-411	2.30795e-06	0.817137	0.736721
hsa-miR-412	5.61137e-06	1.11874	1.23346
hsa-miR-421	1.31247e-05	1.23864	1.15674
hsa-miR-422a	0.000347805	0.966635	0.962204
hsa-miR-422b	5.29472e-08	0.832767	0.92491
hsa-miR-423	3.44991e-08	0.826516	0.839795
hsa-miR-424	0	1.59653	1.48297
hsa-miR-425	0.47805	0.974638	0.915832
hsa-miR-425-5p	0.335715	0.964012	0.919133
hsa-miR-429	0.000406859	1.03224	1.0273
hsa-miR-431	2.86687e-09	1.39895	1.37711
hsa-miR-432	0.00217768	0.865369	0.848951
hsa-miR-432*	0.108553	0.97036	0.964627
hsa-miR-433	0.011186	0.907215	0.914921
hsa-miR-448	0.107158	1.01879	1.00689
hsa-miR-449	0.000148766	0.818147	0.913231
hsa-miR-449b	6.64104e-06	1.12579	1.15857
hsa-miR-450	2.88658e-14	1.37374	1.34758
hsa-miR-451	2.43798e-06	0.885005	0.869047
hsa-miR-452	8.04024e-13	1.61441	1.57927
hsa-miR-452*	7.37114e-09	1.46126	1.39072
hsa-miR-453	0.0208742	1.03745	1.03887
hsa-mir-454-3p	0.274616	0.974354	0.94032
hsa-miR-454-5p	0.000760759	1.18328	1.13479
hsa-miR-455	0.00047101	1.16886	1.11067
hsa-miR-483	0.00237301	1.54048	0.840163
hsa-miR-484	6.12497e-09	0.846709	0.866208
hsa-miR-485-3p	0.03489	0.919603	0.861304
hsa-miR-485-5p	0.390493	1.0177	1.05971
hsa-miR-486	6.90499e-09	0.5384	0.39926
hsa-miR-487a	0.252433	0.947174	0.925639
hsa-miR-487b	1.93423e-12	0.664332	0.609532
hsa-miR-488	0.00014175	0.92735	0.925118
hsa-miR-489	0.109658	0.975804	0.963398
hsa-miR-490	0.0165708	0.73997	0.765644
hsa-miR-491	0.103076	1.04697	1.01677
hsa-miR-492	0.916934	0.998056	0.984588
hsa-miR-493-3p	0.000977007	1.20997	1.1643
hsa-miR-493-5p	0	1.55318	1.52695
hsa-miR-494	0.293661	0.953418	0.872066
hsa-miR-495	1.95399e-14	0.759697	0.750655
hsa-miR-496	0.744925	1.01526	1.01776
hsa-miR-497	0	0.546755	0.528562
hsa-miR-498	1.6604e-08	0.765436	0.718556
hsa-miR-499	0.00064615	1.21563	1.1062
hsa-miR-500	1.13684e-10	0.760388	0.800124
hsa-miR-501	0.178654	1.08266	0.947454
hsa-miR-502	0.0150655	0.934598	0.913597
hsa-miR-503	0	2.35104	2.18412
hsa-miR-504	2.91804e-05	0.665915	0.639299
hsa-miR-505	3.38255e-05	0.826372	0.799399
hsa-miR-506	0.00249316	1.09705	1.01206
hsa-miR-507	0.00565204	1.07598	1.12312
hsa-miR-508	0.253828	1.04102	1.04761
hsa-miR-509	0.00280558	1.20405	1.17675
hsa-miR-510	0.337306	0.979891	0.951148
hsa-miR-511	2.22045e-16	0.572943	0.596963
hsa-miR-512-3p	1.97138e-09	1.61224	1.90745
hsa-miR-512-5p	1.52527e-09	1.36579	1.53206
hsa-miR-513	0.0182238	1.03267	1.02676
hsa-miR-514	0.000728254	1.31624	1.12051
hsa-miR-515-3p	0.800827	1.00426	1.02843
hsa-miR-515-5p	3.88972e-08	1.117	1.12504
hsa-miR-516-3p	0.0358596	0.962913	0.962361
hsa-miR-516-5p	0.321134	1.01401	1.00906
hsa-miR-517*	0.582763	0.991958	0.975976
hsa-miR-517a	2.85934e-08	1.5028	2.01105
hsa-miR-517b	0.178989	1.06208	1.05039
hsa-miR-517c	9.45645e-08	1.32016	1.55634
hsa-miR-518a	1.43307e-05	1.18684	1.45074
hsa-miR-518b	4.09246e-07	1.29484	1.40174
hsa-miR-518c	7.13881e-06	1.33118	1.45845
hsa-miR-518c*	0.0766838	1.08658	1.05856
hsa-miR-518d	1.53002e-06	1.22793	1.47224
hsa-miR-518e	0.00923263	1.06455	1.07261
hsa-miR-518f	0.00722894	1.06329	1.04969
hsa-miR-518f*	6.27456e-05	1.0592	1.06332
hsa-miR-519a	9.50686e-09	1.51365	1.71308
hsa-miR-519b	3.75296e-09	1.22394	1.14565
hsa-miR-519c	0.302273	1.01558	1.03364
hsa-miR-519d	1.13483e-07	1.23562	1.23153
hsa-miR-519e	0.430209	0.985472	0.963371
hsa-miR-519e*	0.620725	0.982067	0.986837
hsa-miR-520a	0.276542	1.02265	1.00539
hsa-miR-520a*	0.503885	1.02064	0.986974
hsa-miR-520b	0.936037	0.997028	0.966922
hsa-miR-520c	0.00165634	1.17747	1.24568
hsa-miR-520d	0.00254082	1.08703	1.0883
hsa-miR-520d*	0.398156	1.02832	1.00298
hsa-miR-520e	0.205542	1.0272	1.00907
hsa-miR-520f	0.999004	1.00002	1.01001
hsa-miR-520g	0.00148742	1.05054	1.03633
hsa-miR-520h	1.37684e-05	1.15926	1.1087
hsa-miR-521	0.0223095	1.06123	1.02791
hsa-miR-522	9.50528e-06	0.888535	0.909133
hsa-miR-523	0.0297871	1.02294	1.02468
hsa-miR-524	0.0151659	0.959585	0.913844
hsa-miR-524*	0.00510834	0.954476	0.94168
hsa-miR-525	0.000215633	1.14431	1.31145
hsa-miR-525*	4.91472e-08	0.914319	0.904862
hsa-miR-526a	0.997995	0.999981	1.00561
hsa-miR-526b	1.72438e-06	0.933057	0.936959
hsa-miR-526b*	0.0855389	1.0166	1.00679
hsa-miR-526c	0.730903	0.993914	0.985639
hsa-miR-527	0.0984106	1.0265	1.01543
hsa-miR-532	0.387589	0.968054	1.01933
hsa-miR-539	1.34868e-06	0.85389	0.831738
hsa-miR-542-3p	9.81437e-14	1.57877	1.44834
hsa-miR-542-5p	7.01559e-11	2.1364	2.44694
hsa-miR-544	0.263991	0.958023	0.903837
hsa-miR-545	1.49831e-08	1.37852	1.34346
hsa-miR-548a	0.000332498	1.12124	1.25981
hsa-miR-548b	0.000125278	0.916602	0.889506
hsa-miR-548c	0.0961365	1.04093	1.15223
hsa-miR-548d	0.0246451	0.937518	0.918712
hsa-miR-549	1.81183e-08	1.35524	1.43657
hsa-miR-550	0.0159424	1.13793	1.17949
hsa-miR-551a	0.240947	1.03749	1.05186
hsa-miR-551b	0	0.319983	0.302835
hsa-miR-552	1.72205e-08	2.11019	2.89051
hsa-miR-553	0.557836	0.98739	0.973573
hsa-miR-554	0.0241209	0.950563	0.956823
hsa-miR-555	0.00555506	1.05871	1.1251
hsa-miR-556	0.190305	0.972994	0.958602
hsa-miR-557	0.0117684	1.04209	1.01263
hsa-miR-558	0.114105	0.982165	0.974186
hsa-miR-559	0.000222526	0.826927	0.834061
hsa-miR-560	0.00221308	0.909381	0.946827
hsa-miR-561	0.223245	0.981185	0.995786
hsa-miR-562	0.609597	1.00818	1.00216
hsa-miR-563	4.61244e-08	1.15458	1.2018
hsa-miR-564	9.56773e-05	1.14109	1.33357
hsa-miR-565	2.77156e-12	0.636818	0.661279
hsa-miR-566	0.0718675	0.943876	0.947809
hsa-miR-567	0.007754	0.966101	0.967635
hsa-miR-568	3.24613e-06	1.13921	1.27367
hsa-miR-569	0.000240857	1.04904	1.05189
hsa-miR-570	0.0158347	0.901855	0.947986
hsa-miR-571	0.980119	0.999435	1.08635
hsa-miR-572	0.522381	0.988028	0.982394
hsa-miR-573	0.0615515	0.961322	0.953062
hsa-miR-574	9.69713e-12	0.791595	0.78075
hsa-miR-575	3.55618e-07	1.07902	1.12676
hsa-miR-576	1.27255e-05	0.83179	0.885975
hsa-miR-577	0.0495763	0.883276	0.876272
hsa-miR-578	5.01068e-06	0.924794	0.921925
hsa-miR-579	0.0150223	0.883989	0.892764
hsa-miR-580	0.379591	1.01868	1.09727
hsa-miR-581	0.0403564	0.967602	0.963892
hsa-miR-582	0.0380058	0.907392	0.985253
hsa-miR-583	2.02298e-10	1.29646	1.46118
hsa-miR-584	0	2.14437	2.1663
hsa-miR-585	0.0267078	0.952486	0.948123
hsa-miR-586	3.40762e-10	0.907747	0.916218
hsa-miR-587	0.00115162	1.06346	1.04216
hsa-miR-588	1.85525e-08	0.905972	0.893691
hsa-miR-589	0.299678	1.02209	1.03089
hsa-miR-590	0.027053	0.941627	0.922736
hsa-miR-591	8.69985e-07	1.04238	1.04354
hsa-miR-592	1.67487e-05	1.5042	1.42957
hsa-miR-593	5.43436e-05	0.927298	0.991341
hsa-miR-594	2.47649e-07	0.705395	0.754688
hsa-miR-595	0.278098	1.01722	1.02112
hsa-miR-596	4.94648e-07	0.877308	0.872868
hsa-miR-597	0.000719013	1.18191	1.17799
hsa-miR-598	1.60857e-07	0.666322	0.64061
hsa-miR-599	0.0114493	1.06925	1.05381
hsa-miR-600	0.516548	0.983786	0.959125
hsa-miR-601	3.48541e-05	1.29006	1.3973
hsa-miR-602	0.000367357	0.937126	0.930475
hsa-miR-603	3.66981e-05	1.12577	1.17147
hsa-miR-604	0.548606	1.01518	0.975235
hsa-miR-605	1.02545e-05	0.887645	0.858974
hsa-miR-606	0.488802	1.00501	1.00707
hsa-miR-607	1.15754e-05	0.909533	0.880645
hsa-miR-608	8.76075e-06	1.04955	1.05286
hsa-miR-609	1.28973e-06	0.909942	0.941447
hsa-miR-610	0.769139	0.987762	0.982832
hsa-miR-611	0.886438	0.998338	0.995096
hsa-miR-612	0.781237	0.994973	0.982087
hsa-miR-613	2.95543e-09	0.922573	0.90571
hsa-miR-614	0.0137891	0.943888	0.980509
hsa-miR-615	0.000237485	1.14995	1.389
hsa-miR-616	3.95915e-07	0.81125	0.805811
hsa-miR-617	0.25159	0.984604	0.990198
hsa-miR-618	0.00749258	1.1448	1.05988
hsa-miR-619	0.00348596	1.03975	1.06347
hsa-miR-620	2.06638e-06	0.931306	0.94844
hsa-miR-621	0.929085	0.999392	1.00869
hsa-miR-622	2.23483e-06	1.60527	1.62001
hsa-miR-623	1.65716e-06	0.951912	0.956427
hsa-miR-624	5.31608e-07	0.820746	0.806815
hsa-miR-625	0.0026041	0.848799	0.948219
hsa-miR-626	0.0284608	1.02964	1.025
hsa-miR-627	0.00058675	0.852569	0.844186
hsa-miR-628	1.68754e-14	0.639974	0.612022
hsa-miR-629	3.06535e-05	0.808137	0.792298
hsa-miR-630	1.02734e-05	0.949212	0.944863
hsa-miR-631	0.132186	0.970961	0.954841
hsa-miR-632	0.0861336	1.1319	1.03912
hsa-miR-633	0.561303	1.00601	1.02002
hsa-miR-634	0.0107847	0.969548	0.967973
hsa-miR-635	0.010895	0.978002	0.974874
hsa-miR-636	0.642182	1.00786	1.0039
hsa-miR-637	0.0264838	0.975877	0.978309
hsa-miR-638	0.000187852	1.1845	1.14394
hsa-miR-639	0.827519	1.0039	0.981126
hsa-miR-640	0.00413264	0.961798	0.971047
hsa-miR-641	0.0179909	1.05484	1.12986
hsa-miR-642	0	0.405659	0.43259
hsa-miR-643	0.00679022	1.07716	1.10733
hsa-miR-644	0.486289	0.986674	1.00206
hsa-miR-645	0.000349275	0.940973	0.952812
hsa-miR-646	1.15697e-05	0.901125	0.961841
hsa-miR-647	2.6938e-11	0.889446	0.909605
hsa-miR-648	0.809224	0.997187	0.9871
hsa-miR-649	0.0387834	0.980337	0.984516
hsa-miR-650	0	0.560151	0.609361
hsa-miR-651	1.18366e-06	0.815744	0.826821
hsa-miR-652	7.91531e-07	0.780186	0.748798
hsa-miR-653	1.11226e-06	0.862597	0.856286
hsa-miR-654	0.500041	0.969188	0.961446
hsa-miR-655	0.253976	1.0584	0.947961
hsa-miR-656	0.0937755	1.07419	1.00973
hsa-miR-657	0.627654	0.985393	0.971087
hsa-miR-658	0.000253829	1.08975	1.06586
hsa-miR-659	2.87229e-08	0.885305	0.897428
hsa-miR-660	0.0781173	0.916833	0.851968
hsa-miR-661	0.00421014	1.12797	1.12777
hsa-miR-662	0.0062103	1.0437	1.01122
hsa-miR-663	0.915296	1.00676	0.962869
hsa-miR-668	0.521709	0.982044	0.95656
hsa-miR-671	0.0501014	1.07332	1.0431
hsa-miR-675	1.63514e-05	1.47956	1.38036
hsa-miR-7	1.44561e-10	1.44409	1.62991
hsa-miR-765	8.76904e-07	0.911967	0.939938
hsa-miR-766	1.95597e-07	0.785991	0.746746
hsa-miR-767-3p	0.107472	1.05225	1.05252
hsa-miR-767-5p	0.69918	1.02168	0.89052
hsa-miR-768-3p	2.86118e-11	0.77436	0.759372
hsa-miR-768-5p	5.48105e-05	0.81762	0.789464
hsa-miR-769-3p	0.0176612	1.13393	1.08438
hsa-miR-769-5p	0.00668879	1.07491	1.03363
hsa-miR-770-5p	0.630315	0.993869	0.995714
hsa-miR-801	0.0181911	0.84168	0.918712
hsa-miR-802	0.686499	0.986904	0.970343
hsa-miR-9	0	0.284526	0.278795
hsa-miR-9*	0	0.412306	0.410737
hsa-miR-92	8.08648e-08	1.13908	1.18071
hsa-miR-92b	0.293866	0.942054	0.986823
hsa-miR-93	7.54952e-14	1.12555	1.14199
hsa-miR-95	1.72582e-10	1.46584	1.67864
hsa-miR-96	7.10543e-14	2.04107	1.72556
hsa-miR-98	5.22662e-09	1.26186	1.16802
hsa-miR-99a	0.00286078	0.85046	0.799389
hsa-miR-99b	1.14464e-08	0.758317	0.697822
let-7-mUt2	0.457512	0.989459	1.00363
let-7-mUt3	1.53166e-05	0.954128	0.960662
negative-1	0.43743	1.00903	1.01048
negative-5	0.0108996	1.03295	1.02726
spike1-5159	0.00194421	1.02026	1.01314
spike1-5282	0.960459	1.00031	1
spike2-2597	0.0815324	1.01205	1.01752
spike2-5240	0.525197	0.990502	0.99062

## Sheet: B
B dMMR vs pMMR Statistical Analyses
probeID	p.value	fold.change	median.change
HS_1	0.0228368	0.969903	0.982831
HS_10	0.367441	1.06815	1.06166
HS_100	0.0127885	0.946282	0.939787
HS_101	0.347915	1.01466	1.01015
HS_104	0.296138	0.975902	0.980712
HS_105	0.0279191	1.05463	1.04405
HS_106	0.53566	1.01247	1.01004
HS_107	0.047272	0.9279	0.944565
HS_108.1	0.24851	0.895602	0.926035
HS_109	0.38927	0.984686	0.98024
HS_11.1	0.0644468	1.03047	1.0172
HS_110	0.095612	0.950724	0.987931
HS_111	0.107508	0.933999	0.982595
HS_112	0.390854	0.973665	0.958359
HS_113	0.44237	1.04188	0.977316
HS_114	0.0724007	1.05881	1.03426
HS_115	0.966627	1.00154	0.998139
HS_116	0.308581	0.91927	0.874877
HS_117	0.00151403	0.822018	0.78417
HS_119	0.910788	0.995297	1.04485
HS_12	0.00404892	0.853421	0.856334
HS_120	0.0236306	0.789529	0.861749
HS_121	0.546028	1.02659	1.05136
HS_122.1	0.00209866	1.0673	1.06412
HS_123	0.562439	1.03333	0.996396
HS_124	0.753558	1.01812	0.997776
HS_126	0.0385509	0.945013	0.953019
HS_127.1	0.261145	0.976598	0.95817
HS_128	0.207908	1.06792	1.0402
HS_129	0.345973	0.918437	0.838899
HS_13	0.36686	0.979803	1.01589
HS_130	0.0192426	0.885968	0.942092
HS_131	0.356485	0.977151	0.970943
HS_132.1	0.245555	0.951993	0.914274
HS_133.1	0.176942	0.951578	0.981304
HS_134	0.0939244	0.97018	0.962367
HS_135	0.294701	0.954898	0.952565
HS_136	0.13322	1.02843	1.03494
HS_137	0.828123	0.996691	0.996253
HS_138	0.700003	0.984917	1.0423
HS_139	0.00349449	0.827545	0.796903
HS_14.1	0.123343	0.965786	0.995732
HS_140	0.739795	1.01004	0.997157
HS_141	0.0502549	1.0704	1.03914
HS_142.1	0.974506	1.00091	1.0137
HS_143	0.0975449	0.876578	0.942682
HS_144	0.289965	1.03445	1.02561
HS_145.1	0.0146018	0.79549	0.905296
HS_146.1	0.305894	1.01343	1.01824
HS_147	0.00900278	0.930859	0.959338
HS_148	0.0979382	1.15978	1.12468
HS_149	0.000509849	0.850182	0.869567
HS_15.1	0.30447	0.945644	0.929622
HS_150	0.00708469	0.86962	0.854659
HS_151.1	0.647089	0.988503	1.01309
HS_152	0.424201	0.976472	0.965711
HS_153	0.164257	1.03928	1.01732
HS_154	0.835459	1.01417	1.01733
HS_155	2.42827e-07	0.845909	0.818885
HS_156	0.660706	1.01458	1.00542
HS_157	0.0970143	1.04711	1.02488
HS_158	0.130531	0.909322	0.999902
HS_159	0.434747	0.967894	0.991962
HS_16	0.222475	0.978084	1.01567
HS_160	0.135631	1.046	1.02727
HS_161	0.197837	0.989391	0.993252
HS_162	0.420885	0.988516	0.997557
HS_163	0.00304576	0.7674	0.710333
HS_164	0.00563989	0.845764	0.909256
HS_166.1	0.000924421	0.718167	0.657723
HS_167.1	0.0735473	0.966983	0.963842
HS_168	0.00926003	1.1451	1.15491
HS_169	0.115794	0.78604	0.812003
HS_17	0.00385323	0.815946	0.842442
HS_170	0.420906	0.938648	0.929965
HS_172	0.622666	1.00734	1.01308
HS_173	0.369123	0.928804	1.0868
HS_174.1	0.114935	1.02781	1.03269
HS_175	0.00624018	0.889374	0.877548
HS_176	0.000409687	0.792964	0.804903
HS_177	0.881572	1.0045	0.987672
HS_178	0.0804535	1.04628	1.04789
HS_179	0.0218168	1.04098	1.05951
HS_18	0.000540139	0.924918	0.975554
HS_180	0.800381	0.9932	1.01073
HS_182.1	0.451556	1.03755	1.06185
HS_183.1	0.0943767	0.985646	0.984077
HS_184	0.589375	0.976798	0.938607
HS_185.1	0.981254	1.00034	1.00363
HS_186	0.671306	1.01444	1.02125
HS_187	0.868279	0.992805	0.946468
HS_188	6.89217e-05	0.667949	0.695045
HS_189.1	0.422207	0.967232	0.950668
HS_19	0.00228558	0.813282	0.838719
HS_190	0.244701	0.988119	0.991699
HS_191	0.495856	1.02064	1.01056
HS_192.1	0.361081	1.07793	0.947327
HS_193	0.776466	1.00943	1.0519
HS_194	0.398908	1.04205	1.08938
HS_195	0.899028	1.00316	0.996158
HS_196.1	0.296639	0.969555	1.0027
HS_197	0.883255	1.00422	0.979129
HS_198	0.239663	1.01473	1.00577
HS_199	0.0815954	1.05625	1.03124
HS_2	0.0562202	0.909406	0.882143
HS_20	0.0624579	0.918618	0.891567
HS_200	0.700624	1.0097	1.00367
HS_201	0.27143	1.02222	1.04241
HS_202.1	0.067026	0.825633	0.858908
HS_203	0.471207	0.978359	0.977984
HS_204.1	0.125713	0.943035	0.940338
HS_205.1	0.0236112	0.948573	0.962907
HS_206	0.169567	0.957289	0.940696
HS_207.1	0.0465921	1.04225	1.02823
HS_208	0.513435	1.01971	0.991928
HS_209.1	0.75136	1.03011	1.0438
HS_21	0.0730328	1.04824	1.02104
HS_210	0.039159	1.07688	1.13254
HS_211	0.0032329	1.03692	1.04944
HS_212	0.00979396	1.10823	1.12571
HS_214.1	0.730507	1.01354	1.01568
HS_215	0.00509937	0.90451	0.966584
HS_216	0.145563	0.969909	1.01175
HS_217	0.210283	0.953435	0.981306
HS_218	0.32554	1.021	1.0134
HS_219	0.0462174	1.06215	1.04782
HS_22.1	0.00232475	0.68693	0.722343
HS_220	0.117302	0.920541	0.978635
HS_221	0.0269958	0.901711	0.822825
HS_228.1	0.844149	1.005	1.00123
HS_23	0.230881	1.02439	1.01564
HS_231	0.461961	0.968399	0.927841
HS_232	0.766947	1.01762	0.995692
HS_239	0.0321963	0.885247	0.853641
HS_24	0.295207	0.930123	0.900998
HS_240	0.325196	0.958668	0.984454
HS_241.1	0.821692	1.01396	0.981437
HS_242	0.651499	0.982692	0.950182
HS_243.1	0.0215733	0.675433	0.739998
HS_244	0.0745172	0.921104	0.917343
HS_25	0.027204	0.82487	0.860255
HS_250	0.00343034	0.684719	0.689316
HS_251.1	0.449729	1.01412	1.02009
HS_252.1	0.549433	1.01705	1.04391
HS_253	0.056058	0.840538	0.836635
HS_254	0.318738	0.944333	0.909816
HS_255	0.01214	0.808209	0.812777
HS_256	0.0311025	0.832554	0.804093
HS_257	0.0201394	0.857468	0.835605
HS_258	0.028671	0.857636	0.874145
HS_259	0.0746846	0.904876	0.964271
HS_26.1	0.117774	1.02051	1.01684
HS_260	0.851156	1.01623	0.913203
HS_261.1	0.0786065	0.964627	0.972813
HS_262.1	0.108739	1.06723	1.05476
HS_263.1	0.000650308	0.606006	0.523811
HS_264.1	0.6001	1.01147	1.01047
HS_265.1	0.0664536	1.06452	1.04306
HS_266.1	0.00132305	0.856662	0.865133
HS_267	0.623245	1.0148	1.00769
HS_268	0.0184627	1.09083	1.16441
HS_269	0.137964	0.928877	0.951307
HS_27	0.201983	0.959986	0.936023
HS_273	0.732068	1.00805	1.01384
HS_275	0.23089	0.949986	0.902081
HS_276.1	0.0164305	0.874164	0.920354
HS_278	0.281993	1.01766	1.01434
HS_279_a	0.221834	1.04362	1.06816
HS_280_a	0.000913729	0.884835	0.889959
HS_280_b	0.742185	1.02071	1.00005
HS_282	0.0595673	0.739006	0.647454
HS_283_a	0.610375	0.988975	0.977175
HS_283_b	0.753527	1.00305	0.993218
HS_284	0.676295	0.994991	1.00195
HS_284.1	0.000819679	0.757245	0.809189
HS_285	0.24523	0.977884	0.970378
HS_286_a	0.221203	0.978325	1.01453
HS_287	0.0409353	1.58415	1.14465
HS_29	0.00261678	0.540808	0.499928
HS_3	0.00111113	1.06822	1.05247
HS_30	0.446863	0.96433	0.996198
HS_301	0.256893	0.905225	0.916896
HS_303_a	0.905617	1.00449	1.02899
HS_303_b	0.352745	0.945777	0.961134
HS_304_a	0.00196122	1.08872	1.08799
HS_304_b	0.105323	1.02344	1.02492
HS_305_b	0.000181096	0.780809	0.744386
HS_306_b	0.112238	1.13902	1.07604
HS_307_a	0.395352	1.06427	1.03673
HS_307_b	0.214349	1.11123	1.10912
HS_31.1	0.0568045	0.810996	0.868362
HS_32	0.00813964	0.725978	0.780751
HS_33	0.0197316	0.843547	0.874528
HS_35	0.00886225	0.672797	0.7151
HS_36.1	0.164849	0.953016	0.97253
HS_37	0.0505414	0.904944	0.821655
HS_38.1	0.678895	0.973833	0.972574
HS_4.1	0.522924	0.989432	1.00199
HS_40	0.688718	0.982276	0.967888
HS_41	0.0176247	0.927751	0.91775
HS_42	0.00126496	1.27106	1.25173
HS_43.1	0.843603	1.00322	1.00576
HS_44.1	0.492203	1.01471	1.0177
HS_45.1	0.181514	1.06223	1.0508
HS_46	0.872935	1.00502	1.06056
HS_47	0.439399	1.01311	1.02161
HS_48.1	0.939877	1.00163	0.994902
HS_49	0.123	1.07102	1.08592
HS_5.1	0.38926	0.913861	0.846688
HS_50	0.941072	1.00188	0.997804
HS_51	0.716967	1.00666	1.02496
HS_52	0.743395	1.00889	1.04278
HS_53	0.575132	1.02357	1.01829
HS_54	0.0701739	0.913479	0.904622
HS_55	0.0414759	0.978554	0.990856
HS_55.1	0.324357	0.8999	0.911471
HS_56	0.462729	0.971891	0.974517
HS_57.1	0.284097	1.04253	1.01311
HS_58	0.12011	0.905944	0.905178
HS_59	0.91264	0.99675	1.02277
HS_6	0.480889	1.04997	1.02976
HS_60	0.916201	0.997819	0.988403
HS_61	0.394753	0.989566	0.996631
HS_62	0.144483	1.03235	1.03322
HS_63	0.912	1.00482	1.07032
HS_64	0.15179	1.11128	1.20461
HS_65	0.426507	0.971669	0.96936
HS_66	0.156175	1.01293	1.01752
HS_67	0.45031	0.992063	0.987208
HS_68	0.927475	1.00223	0.976356
HS_69	0.331144	0.991323	1
HS_7	0.265577	1.05801	1.03393
HS_70	0.798678	1.00259	1.0031
HS_71.1	0.0041421	0.840222	0.825332
HS_72	0.119386	0.956851	0.959238
HS_73.1	0.609371	0.970239	0.923889
HS_74	0.000924827	0.707959	0.636241
HS_75.1	0.0422859	1.04613	1.0283
HS_76	0.329175	0.927645	0.933222
HS_77	0.91899	1.00564	1.06094
HS_78	0.0475224	0.919456	0.950516
HS_79.1	0.0925897	1.0678	1.03457
HS_8	0.229687	0.962673	0.936187
HS_80	0.689448	1.00784	1.02099
HS_81	0.113456	0.932845	0.929717
HS_82.1	0.658156	0.993913	0.989546
HS_83.1	0.00571283	0.939643	0.984063
HS_84	0.486773	1.019	1.01228
HS_85.1	0.322942	1.01715	1.01578
HS_86	0.219943	0.947584	0.965807
HS_87	0.39582	0.956849	0.97362
HS_88	0.299078	1.02755	1.01301
HS_89	0.510739	1.01523	1.0251
HS_9	0.882254	1.00353	0.998069
HS_90	0.00938454	1.09695	1.07434
HS_91.1	0.927347	1.00147	1.00857
HS_92	0.11609	0.924429	0.946739
HS_92.1	0.000247793	0.696868	0.683932
HS_93	0.931891	1.00144	0.997901
HS_94	0.683903	1.01348	0.981988
HS_95	0.913006	0.997233	0.997873
HS_96	0.00057575	0.755201	0.813653
HS_97	0.00597238	0.879912	0.876774
HS_98	0.521485	1.0699	1.03291
HS_99.1	0.0487349	0.911544	0.86949
hsa-let-7a	0.815491	1.00203	1
hsa-let-7b	0.00125991	0.939128	0.946836
hsa-let-7c	0.0153446	1.22894	1.11597
hsa-let-7d	0.00121893	0.91257	0.899161
hsa-let-7e	0.42912	1.05325	1.09323
hsa-let-7f	0.335642	1.01611	1
hsa-let-7g	0.0627253	1.02524	1.02938
hsa-let-7i	0.229947	0.987032	0.987418
hsa-miR-1	0.00643062	1.78562	1.73252
hsa-miR-100	0.00325832	1.37221	1.27241
hsa-miR-101	0.0150892	1.10004	1.09649
hsa-miR-103	0.885963	1.00662	1.02618
hsa-miR-105	0.0270083	1.28486	1.13783
hsa-miR-106a	0.31824	1.08803	1.03859
hsa-miR-106b	0.823329	1.006	1
hsa-miR-107	0.00404988	1.28913	1.27475
hsa-miR-10a	0.325854	1.1424	1.04209
hsa-miR-10b	0.772391	0.968283	0.934784
hsa-miR-122a	0.926695	1.01424	0.949655
hsa-miR-124a	0.412681	1.06804	1.02794
hsa-miR-125a	0.0444706	1.14515	1.23266
hsa-miR-125b	0.000785329	1.37373	1.37158
hsa-miR-126	0.932006	1.00543	1.03291
hsa-miR-126*	0.151651	1.03683	1.02151
hsa-miR-127	0.02177	1.21572	1.23117
hsa-miR-128a	0.0141769	1.20295	1.18233
hsa-miR-128b	0.157394	1.05106	1.07689
hsa-miR-129	0.00235687	0.82125	0.834518
hsa-miR-130a	0.0301163	1.14963	1.18234
hsa-miR-130b	0.290762	0.924377	0.902549
hsa-miR-132	0.00452035	0.863222	0.915944
hsa-miR-133a	0.00234881	1.81637	2.85603
hsa-miR-133b	0.0902798	0.964111	0.974388
hsa-miR-134	0.0780492	1.12095	1.15343
hsa-miR-135a	0.187189	1.21955	1.28343
hsa-miR-135b	0.88582	1.02438	0.91129
hsa-miR-136	0.0405235	1.34656	1.96857
hsa-miR-137	0.133755	1.17227	1.16631
hsa-miR-138	0.202205	1.11019	1.12197
hsa-miR-139	0.0854692	1.19994	1.17417
hsa-miR-140	0.316142	0.931983	0.968466
hsa-miR-141	0.66756	1.006	1.01289
hsa-miR-142-3p	0.0383417	0.949052	0.976377
hsa-miR-142-5p	0.0171517	0.808724	0.770078
hsa-miR-143	0.118845	1.01781	1.01937
hsa-miR-144	0.139134	0.888069	0.915042
hsa-miR-145	0.616971	0.992655	0.994596
hsa-miR-146a	0.107664	0.900875	0.902023
hsa-miR-146b	0.00148411	0.811432	0.849812
hsa-miR-147	0.910962	1.01563	1.15225
hsa-miR-148a	0.517737	0.984161	0.989432
hsa-miR-148b	0.252842	1.08757	1.05074
hsa-miR-149	0.00142399	1.61182	1.50687
hsa-miR-150	0.416865	0.926571	0.935733
hsa-miR-151	0.0615014	1.09614	1.06621
hsa-miR-152	0.104725	1.08236	1.16031
hsa-miR-153	0.625217	1.09198	1.4499
hsa-miR-154	0.000877742	1.34885	1.50226
hsa-miR-154*	0.110398	1.0996	1.12454
hsa-miR-155	1.07603e-05	0.665624	0.679895
hsa-miR-15a	0.573631	0.981756	0.992209
hsa-miR-15b	0.00457536	0.924623	0.929519
hsa-miR-16	0.101065	0.98252	0.983479
hsa-miR-17-3p	0.580054	0.943166	0.904983
hsa-miR-17-5p	0.461148	1.06479	1.07021
hsa-miR-181a	0.0329168	1.11756	1.04622
hsa-miR-181b	0.0974712	1.17814	1.09564
hsa-miR-181c	6.6527e-08	1.82021	1.81155
hsa-miR-181d	6.42103e-06	1.20583	1.15772
hsa-miR-182	0.252822	1.10812	1.07511
hsa-miR-182*	0.236554	0.898864	0.801256
hsa-miR-183	0.366379	1.10486	0.940031
hsa-miR-184	0.804894	1.00248	0.998236
hsa-miR-185	0.0661985	0.906939	0.89664
hsa-miR-186	0.107774	0.92219	0.923738
hsa-miR-187	0.12762	1.32896	1.38789
hsa-miR-188	0.198325	1.14034	1.26169
hsa-miR-189	0.0502698	1.11261	1.0328
hsa-miR-18a	0.821859	0.98373	0.934723
hsa-miR-18a*	0.170759	0.871925	0.922592
hsa-miR-18b	0.096175	1.17191	1.21689
hsa-miR-190	0.357439	0.95587	1
hsa-miR-191	0.0829099	1.05268	1.03705
hsa-miR-191*	0.261487	1.05091	1.06341
hsa-miR-192	0.891168	0.990428	1.02282
hsa-miR-193a	0.136048	1.19399	1.43129
hsa-miR-193b	0.0239176	1.21558	1.10576
hsa-miR-194	0.547281	0.972758	0.991992
hsa-miR-195	0.00894212	1.18024	1.21992
hsa-miR-196a	0.570378	1.06968	1.18438
hsa-miR-196b	2.57209e-07	1.92	1.87927
hsa-miR-197	0.0102007	0.87558	0.885037
hsa-miR-198	0.725121	1.03096	1.04188
hsa-miR-199a	0.00124137	1.0858	1.05459
hsa-miR-199a*	0.00223997	1.10089	1.07677
hsa-miR-199b	0.0567495	1.11298	1.10001
hsa-miR-19a	0.656053	1.02355	1.03889
hsa-miR-19b	0.0381027	1.07265	1.08319
hsa-miR-200a	0.291558	0.988373	0.994819
hsa-miR-200a*	0.0408536	0.85652	0.807592
hsa-miR-200b	0.136469	1.01373	1.02856
hsa-miR-200c	0.184128	0.98889	0.991375
hsa-miR-202	0.667225	1.00874	1.019
hsa-miR-202*	0.853478	0.99475	0.983525
hsa-miR-203	0.625241	0.963207	0.939222
hsa-miR-204	0.0216479	1.39442	1.19433
hsa-miR-205	0.334431	1.20694	1.04949
hsa-miR-206	0.00585545	1.13238	1.11429
hsa-miR-208	0.0878507	0.958224	0.972826
hsa-miR-20a	0.204136	1.01228	1.01789
hsa-miR-20b	0.615275	0.918073	0.912807
hsa-miR-21	0.575428	0.997073	1
hsa-miR-210	0.0578892	0.825716	0.884896
hsa-miR-211	0.435067	0.989737	0.998841
hsa-miR-212	0.0102288	0.811268	0.785407
hsa-miR-213	0.963812	0.99698	0.949459
hsa-miR-214	0.00237314	1.14159	1.17342
hsa-miR-215	0.184735	0.840028	0.855795
hsa-miR-216	0.00959645	1.26006	1.24372
hsa-miR-217	0.00608408	1.19877	1.2877
hsa-miR-218	6.23814e-05	1.75506	1.83838
hsa-miR-219	0.987327	1.00187	1.00826
hsa-miR-22	0.0781051	0.953783	0.969185
hsa-miR-220	0.918982	0.994779	1.05484
hsa-miR-221	0.477038	0.960451	0.889178
hsa-miR-222	0.0736654	0.87728	0.798199
hsa-miR-223	0.100284	0.957117	0.963467
hsa-miR-224	9.1519e-06	1.68399	1.6461
hsa-miR-23a	0.142535	1.03272	1.06223
hsa-miR-23b	0.0150247	1.06511	1.0619
hsa-miR-24	0.838049	0.998004	0.993584
hsa-miR-25	0.699074	1.01818	0.973911
hsa-miR-26a	0.903553	0.999	1
hsa-miR-26b	0.145634	0.980365	0.969291
hsa-miR-27a	0.871554	1.00146	1
hsa-miR-27b	0.0652422	1.04133	1.03302
hsa-miR-28	0.279786	1.03859	1.07345
hsa-miR-296	0.408807	1.11455	1.33547
hsa-miR-299-3p	0.221309	1.08329	1.08313
hsa-miR-299-5p	0.0622529	1.15656	1.18263
hsa-miR-29a	0.185805	1.06745	1.09749
hsa-miR-29b	0.908514	0.997632	0.996511
hsa-miR-29c	0.91403	1.00317	1.0084
hsa-miR-301	0.0486961	0.876223	0.871529
hsa-miR-302a	0.0280315	0.83688	1.0094
hsa-miR-302a*	0.136504	0.924103	0.988327
hsa-miR-302b	0.0083302	0.768091	0.982353
hsa-miR-302b*	0.0119016	0.811585	0.754099
hsa-miR-302c	0.212906	0.984853	1.00212
hsa-miR-302c*	0.0127993	1.04663	1.04735
hsa-miR-302d	0.0112767	0.820564	0.845968
hsa-miR-30a-3p	0.00230044	1.37908	1.34869
hsa-miR-30a-5p	0.0148855	1.22393	1.27305
hsa-miR-30b	0.152371	0.971999	0.977184
hsa-miR-30c	0.847265	0.996264	0.99229
hsa-miR-30d	0.00427952	1.12752	1.06386
hsa-miR-30e-3p	0.638506	0.982163	0.96681
hsa-miR-30e-5p	0.370386	1.0404	1.04055
hsa-miR-31	6.06559e-05	0.426816	0.33233
hsa-miR-32	0.852602	1.0395	1.26314
hsa-miR-320	0.0138529	0.910169	0.886366
hsa-miR-323	0.0941296	1.15285	1.22609
hsa-miR-324-3p	0.987305	1.00087	0.948188
hsa-miR-324-5p	0.040219	0.896426	0.843387
hsa-miR-325	0.126218	1.02253	1.01793
hsa-miR-326	0.00498886	0.814906	0.91035
hsa-miR-328	0.00030225	1.53933	1.65321
hsa-miR-329	0.000769887	1.31015	1.43922
hsa-miR-33	0.499219	0.876989	0.898543
hsa-miR-330	3.80912e-05	0.734406	0.705943
hsa-miR-331	0.230215	1.06515	1.13172
hsa-miR-335	0.995555	0.999605	1.02933
hsa-miR-337	0.653969	1.00779	1.00096
hsa-miR-338	0.0658886	0.814937	0.890377
hsa-miR-339	0.0382316	1.15809	1.15778
hsa-miR-33b	0.00782744	0.696966	0.805111
hsa-miR-340	0.42148	1.05293	1.12145
hsa-miR-342	0.0155387	0.826321	0.947604
hsa-miR-345	0.858882	1.01436	1.05
hsa-miR-346	0.136367	0.838503	0.892442
hsa-miR-34a	0.298157	0.934775	0.951391
hsa-miR-34b	0.356549	1.09031	0.974633
hsa-miR-34c	0.188985	1.14332	1.12555
hsa-miR-361	3.39222e-05	1.21754	1.1861
hsa-miR-362	0.018756	1.21788	1.17806
hsa-miR-363	0.548444	1.10053	1.14886
hsa-miR-363*	0.00713079	0.857727	0.896136
hsa-miR-365	0.000453044	1.38378	1.4166
hsa-miR-367	0.0214475	0.934102	0.987101
hsa-miR-368	0.41501	1.06051	1.04779
hsa-miR-369-3p	0.00571113	1.32792	1.19632
hsa-miR-369-5p	0.183443	0.962386	1.01318
hsa-miR-370	0.011453	1.2749	1.30944
hsa-miR-371	0.144153	1.06184	1.02354
hsa-miR-372	0.00240749	0.885722	0.885939
hsa-miR-373	0.336507	1.04956	1.00635
hsa-miR-373*	0.64499	1.00759	1.01189
hsa-miR-374	0.00217476	1.1376	1.11372
hsa-miR-375	0.640968	0.916034	1.06347
hsa-miR-376a	0.0214151	1.20683	1.24259
hsa-miR-376a*	0.000783325	1.30949	1.55057
hsa-miR-376b	0.342914	1.06369	1.12826
hsa-miR-377	0.314711	1.03965	1.05453
hsa-miR-378	0.172186	0.854843	0.834904
hsa-miR-379	0.177271	1.12771	1.19448
hsa-miR-380-3p	0.219692	1.05827	1.10474
hsa-miR-380-5p	0.137959	0.934403	0.987405
hsa-miR-381	0.40343	1.04001	1.05077
hsa-miR-382	0.0705703	1.1487	1.22518
hsa-miR-383	0.0753625	1.10675	1.08932
hsa-miR-384	0.697718	1.00961	1.01297
hsa-miR-409-3p	0.0735169	1.17009	1.31916
hsa-miR-409-5p	0.000948362	1.26293	1.33263
hsa-miR-410	0.00610428	1.36715	1.38335
hsa-miR-411	0.00260283	1.26209	1.23812
hsa-miR-412	0.0254034	0.895495	0.947669
hsa-miR-421	0.0121796	1.24223	1.08096
hsa-miR-422a	0.294217	0.986852	0.980216
hsa-miR-422b	0.0737077	0.866619	0.883009
hsa-miR-423	0.961012	1.00289	1.04333
hsa-miR-424	0.0340277	1.13757	1.1286
hsa-miR-425	0.969119	0.997382	0.943962
hsa-miR-425-5p	0.0399989	1.17588	1.11234
hsa-miR-429	0.120891	0.982321	0.981438
hsa-miR-431	0.923225	1.00769	1.02415
hsa-miR-432	0.373822	1.0821	1.21862
hsa-miR-432*	0.770902	0.993374	1.02449
hsa-miR-433	0.0330873	1.1723	1.21987
hsa-miR-448	0.0503745	0.971608	0.953411
hsa-miR-449	0.367987	0.889834	0.779595
hsa-miR-449b	0.0253748	0.918101	0.928371
hsa-miR-450	0.28074	1.0602	1.09564
hsa-miR-451	0.0418656	0.907864	0.909845
hsa-miR-452	0.00206627	1.34933	1.33318
hsa-miR-452*	1.74239e-05	1.58204	1.67799
hsa-miR-453	0.1286	1.04185	1.04886
hsa-mir-454-3p	0.317309	0.949805	0.956405
hsa-miR-454-5p	0.0840904	0.859006	0.897271
hsa-miR-455	0.67552	1.03681	0.984397
hsa-miR-483	0.0415722	1.79088	1.45716
hsa-miR-484	0.0691252	0.916544	0.925422
hsa-miR-485-3p	0.0992428	1.14225	1.12049
hsa-miR-485-5p	0.395482	1.02517	1.03777
hsa-miR-486	0.000180439	0.556649	0.578854
hsa-miR-487a	0.121774	1.14928	1.22344
hsa-miR-487b	0.0292736	1.22792	1.27074
hsa-miR-488	0.593777	0.987815	1.00768
hsa-miR-489	0.056825	1.05164	1.02914
hsa-miR-490	0.0928681	1.47327	1.7719
hsa-miR-491	0.927373	0.994665	1.04658
hsa-miR-492	0.121813	0.95681	0.95578
hsa-miR-493-3p	0.00184984	1.34243	1.42301
hsa-miR-493-5p	0.0167256	1.16252	1.22184
hsa-miR-494	0.105047	1.13707	1.02327
hsa-miR-495	0.15057	1.06725	1.07617
hsa-miR-496	0.0297147	1.18232	1.29267
hsa-miR-497	0.00585862	1.28217	1.31857
hsa-miR-498	0.451139	0.94804	0.903711
hsa-miR-499	0.00716447	1.39357	1.24742
hsa-miR-500	0.429419	0.942924	0.945098
hsa-miR-501	0.635027	1.06262	0.904619
hsa-miR-502	0.0333933	1.10151	1.11911
hsa-miR-503	0.136513	1.18683	1.08183
hsa-miR-504	0.845843	0.974795	0.994875
hsa-miR-505	0.456871	1.05611	0.965
hsa-miR-506	0.650898	1.03024	1.01018
hsa-miR-507	0.110519	0.913566	0.839237
hsa-miR-508	0.0137953	1.23613	1.1527
hsa-miR-509	0.00629416	1.47364	1.41514
hsa-miR-510	0.225575	1.0417	1.02944
hsa-miR-511	0.146217	0.818823	0.867402
hsa-miR-512-3p	0.00632498	0.655334	0.746983
hsa-miR-512-5p	0.0345156	0.806068	0.789739
hsa-miR-513	0.543288	0.98681	1.00311
hsa-miR-514	0.0336922	1.4765	1.36497
hsa-miR-515-3p	0.132666	1.0333	1.03859
hsa-miR-515-5p	0.0917566	0.956373	0.960423
hsa-miR-516-3p	0.398798	1.02096	1.05324
hsa-miR-516-5p	0.527569	0.985324	0.998411
hsa-miR-517*	0.46159	1.01457	1.02652
hsa-miR-517a	0.010496	0.666633	0.800248
hsa-miR-517b	0.162392	0.921519	0.939424
hsa-miR-517c	0.00955791	0.783814	0.759529
hsa-miR-518a	0.00266321	0.753584	0.815607
hsa-miR-518b	0.0791135	0.870845	0.953747
hsa-miR-518c	0.0677567	0.868471	0.847221
hsa-miR-518c*	0.0327984	0.866533	0.899047
hsa-miR-518d	0.00850646	0.791957	0.852022
hsa-miR-518e	0.00310853	0.889436	0.858092
hsa-miR-518f	0.0173738	0.929496	0.907303
hsa-miR-518f*	0.209195	0.972773	0.986261
hsa-miR-519a	0.0103255	0.661719	0.695717
hsa-miR-519b	0.0546678	0.917911	0.936199
hsa-miR-519c	0.440018	1.01413	1.01754
hsa-miR-519d	0.065273	0.898991	0.907744
hsa-miR-519e	0.289189	1.03429	1.00212
hsa-miR-519e*	0.595323	0.973891	0.945236
hsa-miR-520a	0.233574	0.966966	1.01713
hsa-miR-520a*	0.580285	1.02216	0.987311
hsa-miR-520b	0.0206872	0.889008	0.847059
hsa-miR-520c	0.100202	0.894274	0.847003
hsa-miR-520d	0.474551	0.975181	0.968889
hsa-miR-520d*	0.739781	1.01395	1.01174
hsa-miR-520e	0.90303	0.996849	1.01346
hsa-miR-520f	0.360344	1.01622	1.01783
hsa-miR-520g	0.351599	0.981239	0.991023
hsa-miR-520h	0.898754	0.993826	1.04214
hsa-miR-521	0.666956	1.02097	1.032
hsa-miR-522	0.14497	1.0634	1.05647
hsa-miR-523	0.733056	0.994571	1.00647
hsa-miR-524	0.784112	0.991678	1.00856
hsa-miR-524*	0.216129	1.02484	1.0281
hsa-miR-525	0.0123496	0.819228	0.859886
hsa-miR-525*	0.266262	1.02355	1.01678
hsa-miR-526a	0.861598	0.998337	1.00561
hsa-miR-526b	0.797212	1.00462	1.01998
hsa-miR-526b*	0.538661	0.991535	0.98297
hsa-miR-526c	0.889283	1.00389	1.03549
hsa-miR-527	0.430964	0.982672	0.981479
hsa-miR-532	0.15413	1.12095	1.12909
hsa-miR-539	0.0040463	1.16173	1.18618
hsa-miR-542-3p	0.0183993	1.19968	1.10181
hsa-miR-542-5p	0.171828	1.18224	1.21833
hsa-miR-544	0.109477	1.1163	1.14524
hsa-miR-545	0.0352151	1.20184	1.29154
hsa-miR-548a	0.00733344	0.814034	0.785316
hsa-miR-548b	0.254756	1.03823	1.02388
hsa-miR-548c	0.133884	0.93204	0.982643
hsa-miR-548d	0.157054	1.06936	1.04
hsa-miR-549	0.875911	1.01337	1.03619
hsa-miR-550	0.433695	1.07881	0.984918
hsa-miR-551a	0.000354557	0.801785	0.813384
hsa-miR-551b	0.0527982	1.27869	1.28501
hsa-miR-552	1.50435e-12	4.67591	5.69767
hsa-miR-553	0.974624	0.998895	0.980058
hsa-miR-554	0.368297	1.02584	1.05199
hsa-miR-555	0.45351	0.972999	0.957627
hsa-miR-556	0.228063	0.96194	0.964645
hsa-miR-557	0.0993592	0.955473	0.975444
hsa-miR-558	0.916873	0.998532	1
hsa-miR-559	0.0742995	1.18061	1.08966
hsa-miR-560	0.000217031	0.795457	0.788818
hsa-miR-561	0.985997	1.00045	1.02038
hsa-miR-562	0.462176	0.984849	1.00216
hsa-miR-563	0.00739475	0.842027	0.893117
hsa-miR-564	0.0307239	0.848335	0.841236
hsa-miR-565	0.708897	0.96416	0.914539
hsa-miR-566	0.117584	1.06819	1.04605
hsa-miR-567	0.8948	1.00265	0.991659
hsa-miR-568	0.086666	0.905734	0.940601
hsa-miR-569	0.00568041	0.960576	0.973218
hsa-miR-570	0.00781736	0.794471	0.780814
hsa-miR-571	0.0632324	0.911547	0.914142
hsa-miR-572	0.143868	0.963232	1.00368
hsa-miR-573	0.00335226	0.908357	0.953062
hsa-miR-574	0.486921	0.957903	0.983331
hsa-miR-575	0.0576176	0.942987	0.96185
hsa-miR-576	0.318213	0.902631	1.00746
hsa-miR-577	0.165282	0.834308	0.809207
hsa-miR-578	0.00700275	1.05516	1.04849
hsa-miR-579	0.588569	0.955131	0.957889
hsa-miR-580	0.453687	0.967013	0.993564
hsa-miR-581	0.331696	1.02245	1.03747
hsa-miR-582	7.4766e-05	0.714518	0.721164
hsa-miR-583	0.0285992	0.849812	0.863789
hsa-miR-584	0.989003	1.00186	0.757941
hsa-miR-585	0.180646	0.958512	0.948123
hsa-miR-586	0.017477	1.04638	1.03241
hsa-miR-587	0.36556	0.97601	0.987091
hsa-miR-588	0.383061	1.01831	1.02474
hsa-miR-589	0.206018	0.967544	0.997901
hsa-miR-590	0.0328343	1.08051	1.07602
hsa-miR-591	0.0702331	0.983131	1
hsa-miR-592	9.46921e-10	3.19744	3.76202
hsa-miR-593	0.189023	0.957188	0.96867
hsa-miR-594	0.660633	1.05504	1.24052
hsa-miR-595	0.407111	1.02459	1.0172
hsa-miR-596	0.0405931	1.06511	1.08397
hsa-miR-597	0.826496	1.01576	1.05072
hsa-miR-598	0.367541	0.875195	0.910347
hsa-miR-599	0.990194	0.999111	0.968342
hsa-miR-600	0.0239932	0.924421	0.887971
hsa-miR-601	0.332281	0.92892	0.84908
hsa-miR-602	0.0412821	1.05338	1.04868
hsa-miR-603	0.00886288	0.873922	0.896843
hsa-miR-604	0.424323	1.02637	1.00353
hsa-miR-605	0.0198064	1.07962	1.10125
hsa-miR-606	0.612026	0.994627	0.981685
hsa-miR-607	0.992542	0.999691	1.05223
hsa-miR-608	0.698811	1.00499	1.00626
hsa-miR-609	0.440096	1.02265	1.03746
hsa-miR-610	0.630724	0.973658	0.938406
hsa-miR-611	0.987604	0.999763	0.985493
hsa-miR-612	0.625798	0.987075	0.975855
hsa-miR-613	0.00147703	1.0631	1.06466
hsa-miR-614	0.0497879	0.929745	0.941626
hsa-miR-615	0.00127387	0.74651	0.833041
hsa-miR-616	0.291434	0.945381	0.9257
hsa-miR-617	0.631393	0.989786	0.996675
hsa-miR-618	0.768223	0.970424	1.01565
hsa-miR-619	0.801151	0.995216	0.996464
hsa-miR-620	0.655295	1.01902	1.00831
hsa-miR-621	0.0194883	1.02154	1.02912
hsa-miR-622	0.0105106	0.694322	0.625399
hsa-miR-623	0.42897	1.00871	1.0134
hsa-miR-624	0.00380046	0.807344	0.824078
hsa-miR-625	4.7324e-09	0.511952	0.564256
hsa-miR-626	0.382322	0.982798	0.990112
hsa-miR-627	0.144245	0.899005	0.903842
hsa-miR-628	0.542861	0.960189	1.00381
hsa-miR-629	0.358548	0.935579	0.980571
hsa-miR-630	0.0636415	1.02651	1.02779
hsa-miR-631	0.495957	1.01694	1.03262
hsa-miR-632	0.0644758	0.828318	0.899424
hsa-miR-633	0.276147	1.01446	1.01283
hsa-miR-634	0.684032	1.00604	1.00443
hsa-miR-635	0.330748	1.01031	1.02046
hsa-miR-636	0.0274046	0.942922	0.949844
hsa-miR-637	0.202209	1.01523	1.00742
hsa-miR-638	0.00407617	0.850382	0.85732
hsa-miR-639	0.689179	1.01335	0.99589
hsa-miR-640	0.273918	1.01893	1.02025
hsa-miR-641	0.139768	0.941923	0.9677
hsa-miR-642	0.034016	0.720773	0.710074
hsa-miR-643	0.363172	0.965288	0.964607
hsa-miR-644	0.938526	1.00158	1.00445
hsa-miR-645	0.877849	1.00411	0.986183
hsa-miR-646	0.958446	1.00216	1.02694
hsa-miR-647	0.0147584	1.04928	1.0436
hsa-miR-648	0.99212	1.00019	0.993326
hsa-miR-649	0.216928	1.01983	1.00225
hsa-miR-650	0.183473	0.911112	0.919994
hsa-miR-651	0.414028	1.05775	1.18925
hsa-miR-652	0.996234	1.0004	0.902075
hsa-miR-653	0.00960721	1.13943	1.10537
hsa-miR-654	0.0813747	1.12916	1.16592
hsa-miR-655	0.124619	1.14483	1.143
hsa-miR-656	0.0332506	1.12633	1.08884
hsa-miR-657	0.79681	0.988099	0.960419
hsa-miR-658	0.255311	0.96379	0.96618
hsa-miR-659	0.260644	0.970356	0.996154
hsa-miR-660	0.0164633	1.2349	1.24306
hsa-miR-661	0.735366	1.02791	0.950294
hsa-miR-662	0.477461	0.980674	0.993842
hsa-miR-663	0.0344836	0.732684	0.670024
hsa-miR-668	0.161968	1.06418	1.12436
hsa-miR-671	0.425504	0.958165	0.992095
hsa-miR-675	0.152414	0.779493	0.814099
hsa-miR-7	0.248605	0.894954	0.878603
hsa-miR-765	0.530586	1.01532	1.03441
hsa-miR-766	0.0714507	0.900167	0.915275
hsa-miR-767-3p	0.813565	0.99063	0.995717
hsa-miR-767-5p	0.206723	1.15826	1.00717
hsa-miR-768-3p	0.000503037	1.19661	1.16435
hsa-miR-768-5p	0.271133	1.07552	1.11468
hsa-miR-769-3p	0.502062	0.942638	0.930197
hsa-miR-769-5p	0.588844	0.975628	0.916721
hsa-miR-770-5p	0.738143	0.99386	1.02158
hsa-miR-801	0.0791996	0.826381	0.928372
hsa-miR-802	0.639952	1.02748	0.98349
hsa-miR-9	0.0143314	1.59577	1.251
hsa-miR-9*	0.0434469	1.35216	1.19091
hsa-miR-92	0.000882962	1.13398	1.11671
hsa-miR-92b	0.000450883	0.652156	0.610316
hsa-miR-93	0.700199	0.992047	0.984104
hsa-miR-95	0.128238	1.22844	1.08777
hsa-miR-96	0.00630887	1.48494	1.6097
hsa-miR-98	0.0742331	1.13037	1.00789
hsa-miR-99a	0.000102465	1.71555	1.81727
hsa-miR-99b	0.287345	1.11473	1.17204
let-7-mUt2	0.21606	0.97707	0.992896
let-7-mUt3	0.0105174	1.05124	1.03585
negative-1	0.0877424	0.970185	0.97768
negative-5	0.514295	1.01079	1.00261
spike1-5159	0.917791	0.999082	0.998438
spike1-5282	0.797739	0.997906	1.00667
spike2-2597	0.288003	0.990637	0.987923
spike2-5240	0.313777	0.981014	0.980395
