# Supplementary material for: Human colon cancer profiles show differential microRNA expression depending on mismatch repair status and are characteristic of undifferentiated proliferative states
Source: BMC Cancer. 2009 Nov 18;9:401. doi: 10.1186/1471-2407-9-401 (PMC2787532; doi:10.1186/1471-2407-9-401)
Supplement: Additional file 7 — Probes with high average expression and low variance. Probes with high average expression and low variance. [file 1471-2407-9-401-S7.XLS]

## Sheet: Sheet1
Additional File 7
High Average Expression Low variance probes
Name	Ave Colon	Var. Colon	Ave Stem cell	Variance Stem cell	Sum of variances
hsa-miR-21	51200	0.001	32900	0.00598	0.00698
hsa-miR-26a	44100	0.001	21300	0.0293	0.0303
hsa-miR-26b	38900	0.00255	19200	0.029	0.03155
hsa-miR-15b	32900	0.00742	18400	0.0289	0.03632
hsa-miR-569	45900	0.00348	283	0.0406	0.04408
hsa-miR-23b	41300	0.00595	18900	0.0525	0.05845
hsa-miR-93	35600	0.00659	15300	0.0531	0.05969
hsa-miR-23a	38400	0.00648	22800	0.0577	0.06418
hsa-miR-24	42700	0.00195	20800	0.0824	0.08435
hsa-miR-30c	38000	0.00407	19400	0.107	0.11107
hsa-let-7a	45800	0.001	25900	0.111	0.112
hsa-miR-20a	47000	0.00158	20600	0.129	0.13058
hsa-miR-27a	40700	0.00177	18400	0.129	0.13077
hsa-miR-16	41400	0.00138	16300	0.137	0.13838
hsa-miR-27b	37100	0.00465	13600	0.134	0.13865
hsa-miR-30b	36400	0.00479	15200	0.147	0.15179
hsa-miR-22	28700	0.00684	13000	0.2	0.20684
hsa-miR-133b	42400	0.00649	638	0.206	0.21249
hsa-miR-223	45100	0.00663	1000	0.285	0.29163
hsa-let-7i	42500	0.0017	21300	0.387	0.3887
hsa-miR-591	47400	0.00158	3440	0.392	0.39358
hsa-miR-29b	40700	0.00607	12300	0.437	0.44307
hsa-let-7g	45600	0.00206	19000	0.442	0.44406
hsa-miR-148a	39900	0.00589	9760	0.441	0.44689
hsa-let-7f	36500	0.00381	14300	0.508	0.51181
hsa-miR-429	48000	0.00184	840	0.553	0.55484
hsa-let-7b	34500	0.00426	13700	0.677	0.68126
hsa-miR-200a	43500	0.00176	654	0.865	0.86676
hsa-miR-200c	48200	0.001	3990	0.977	0.978
hsa-miR-200b	48900	0.001	1530	0.99	0.991
hsa-miR-145	41700	0.00227	8340	1.01	1.01227
hsa-miR-141	44600	0.00372	2940	1.76	1.76372
hsa-miR-199a	40300	0.00618	8710	1.8	1.80618
hsa-miR-143	45300	0.00156	4170	1.82	1.82156
